# Supplementary material for: Five years later, with double the demographic data, naked mole-rat mortality rates continue to defy Gompertzian laws by not increasing with age
Source: GeroScience. 2024 May 21;46(5):5321–41. doi: 10.1007/s11357-024-01201-4 (PMC11336006; doi:10.1007/s11357-024-01201-4)
Supplement: Supplementary file 4 — (XLSX 311 kb) [file 11357_2024_1201_MOESM4_ESM.xlsx]

## Sheet: suppTable1_230228
ID	Sex	Breeder	BirthDate	Death/Cen.Date	Censored?	Obs.life(days)	Colony
Hg-01001	F	N	2007-07-23	2011-01-25	Y	1282	0.142
Hg-01002	M	N	2010-03-22	2010-12-05	N	258	.40-B
Hg-01003	F	N	2011-05-17	2015-03-04	Y	1387	.MS 19
Hg-01015	M	N	2001-10-09	2015-09-22	N	5096	0.14
Hg-01016	F	N	2008-05-20	2012-01-13	N	1333	0.13
Hg-01017	M	N	2005-01-03	2013-04-23	Y	3032	0.13
Hg-01018	F	N	2008-02-18	2012-05-14	N	1547	0.13
Hg-01019	M	N	2005-01-03	2013-04-23	Y	3032	0.13
Hg-01020	M	N	2008-05-20	2013-04-23	Y	1799	0.13
Hg-01021	M	N	2005-01-03	2013-04-23	Y	3032	0.13
Hg-01022	M	N	2007-09-02	2013-04-23	Y	2060	0.13
Hg-01024	M	N	2005-08-15	2013-04-23	Y	2808	0.13
Hg-01025	M	N	2008-05-20	2011-09-30	Y	1228	0.13
Hg-01027	F	N	2009-05-01	2012-01-13	N	987	0.13
Hg-01028	M	N	2009-04-09	2011-09-30	Y	904	0.13
Hg-01029	M	N	2009-04-09	2011-09-16	N	890	0.13
Hg-01030	F	N	2009-04-09	2011-11-19	Y	954	0.13
Hg-01031	F	N	2009-04-09	2013-04-23	Y	1475	0.13
Hg-01032	F	N	2008-11-03	2010-12-16	Y	773	0.13
Hg-01033	M	N	2009-04-09	2013-04-23	Y	1475	0.13
Hg-01034	M	N	2009-05-01	2011-09-30	Y	882	0.13
Hg-01035	M	N	2009-04-09	2011-09-30	Y	904	0.13
Hg-01036	F	N	2009-04-09	2012-11-29	Y	1330	.NO NAME
Hg-01037	M	N	2009-05-01	2011-11-29	N	942	0.13
Hg-01038	F	N	2009-04-09	2011-11-19	Y	954	0.13
Hg-01039	M	N	2009-09-21	2011-09-30	Y	739	0.13
Hg-01040	M	N	2009-09-21	2011-07-08	N	655	0.13
Hg-01041	M	N	2009-09-21	2011-01-13	N	479	0.13
Hg-01042	M	N	2009-09-21	2011-09-30	Y	739	0.13
Hg-01043	M	N	2009-09-21	2011-09-16	N	725	0.13
Hg-01044	M	N	2009-09-21	2011-09-30	Y	739	0.13
Hg-01045	F	N	2009-09-21	2012-02-23	N	885	0.13
Hg-01046	M	N	2009-09-21	2010-12-27	N	462	0.13
Hg-01047	M	N	2009-12-18	2011-09-30	Y	651	0.13
Hg-01048	F	N	2009-12-18	2011-11-19	Y	701	0.13
Hg-01049	M	N	2009-12-18	2011-09-30	Y	651	0.13
Hg-01050	F	N	2009-12-18	2012-01-02	N	745	0.13
Hg-01051	F	N	2009-12-18	2011-11-19	Y	701	0.13
Hg-01052	M	N	2010-03-10	2011-07-08	N	485	0.13
Hg-01053	M	N	2010-03-10	2011-09-30	Y	569	0.13
Hg-01054	M	N	2010-03-10	2011-09-30	Y	569	0.13
Hg-01055	F	N	2010-03-10	2010-09-17	N	191	0.13
Hg-01056	F	N	2010-03-10	2012-02-23	N	715	0.13
Hg-01057	M	N	2010-06-01	2013-04-23	Y	1057	0.13
Hg-01058	M	N	2010-06-01	2013-04-11	N	1045	0.13
Hg-01059	F	N	2010-08-20	2013-04-23	Y	977	0.13
Hg-01060	M	N	2010-08-20	2013-04-23	Y	977	0.13
Hg-01061	F	N	2011-01-27	2013-04-23	Y	817	0.13
Hg-01062	M	N	2011-01-27	2013-04-23	Y	817	0.13
Hg-01063	F	N	2011-01-27	2012-10-08	N	620	0.13
Hg-01064	M	N	2011-01-27	2013-04-23	Y	817	0.13
Hg-01065	F	N	2011-03-15	2013-04-23	Y	770	0.13
Hg-01066	F	N	2011-01-27	2012-07-05	N	525	0.13
Hg-01067	M	N	2011-07-07	2013-04-23	Y	656	0.13
Hg-01068	M	N	2011-07-07	2013-04-23	Y	656	0.13
Hg-01069	F	N	2011-07-07	2013-04-23	Y	656	0.13
Hg-01070	M	N	2011-07-07	2013-04-23	Y	656	0.13
Hg-01071	F	N	2011-07-07	2013-04-23	Y	656	0.13
Hg-01072	M	N	2008-11-03	2010-12-16	Y	773	0.13
Hg-01073	M	N	2011-12-16	2013-04-23	Y	494	0.13
Hg-01074	M	N	2011-12-16	2013-04-23	Y	494	0.13
Hg-01075	M	N	2011-07-07	2013-04-23	Y	656	0.13
Hg-01076	F	N	2006-05-19	2013-08-28	Y	2658	0.45
Hg-01077	F	N	2008-11-13	2013-06-20	Y	1680	0.45
Hg-01081	F	N	2004-08-20	2013-07-18	Y	3254	.SHAMWOW
Hg-01082	F	N	2015-03-15	2015-11-25	N	255	.STOCKHOLM
Hg-01083	F	N	2015-03-15	2016-02-25	N	347	B.STOCKHOLM
Hg-01086	M	Y	2001-06-25	2015-05-01	Y	5058	0.143
Hg-01087	M	N	2012-06-16	2014-09-24	N	830	.BRONX 1
Hg-01088	M	N	2009-04-13	2011-09-20	Y	890	.BRONX 1
Hg-01089	M	N	2009-04-13	2011-10-21	Y	921	.BRONX 1
Hg-01090	M	N	2009-04-13	2011-10-03	Y	903	.BRONX 1
Hg-01091	M	N	2009-04-13	2011-10-03	Y	903	.BRONX 1
Hg-01092	M	N	2009-04-13	2011-10-21	Y	921	.BRONX 1
Hg-01093	M	N	2014-10-27	2016-01-29	N	459	B.BRONX 1
Hg-01094	M	N	2014-10-27	2015-12-01	N	400	B.BRONX 1
Hg-01095	M	N	2009-10-11	2011-10-21	Y	740	.BRONX 1
Hg-01096	M	N	2009-10-11	2011-10-03	Y	722	.BRONX 1
Hg-01097	F	N	2009-06-30	2012-03-12	N	986	.BRONX 1
Hg-01098	M	N	2009-06-30	2011-07-15	N	745	.BRONX 1
Hg-01099	M	N	2009-06-30	2011-10-03	Y	825	.BRONX 1
Hg-01100	M	N	2009-10-11	2011-09-20	Y	709	.BRONX 1
Hg-01101	F	N	2009-06-30	2011-09-30	Y	822	.BRONX 1
Hg-01102	M	N	2009-10-11	2011-10-21	Y	740	.BRONX 1
Hg-01103	M	N	2009-06-30	2011-09-16	N	808	.BRONX 1
Hg-01104	F	N	2009-10-11	2012-07-05	Y	998	.BRONX 1
Hg-01105	M	N	2009-10-11	2011-09-20	Y	709	.BRONX 1
Hg-01106	F	N	2010-01-22	2011-09-30	Y	616	.BRONX 1
Hg-01107	M	N	2010-09-19	2014-02-08	Y	1238	.BRONX 1
Hg-01108	M	N	2010-09-19	2014-02-07	Y	1237	.BRONX 1
Hg-01109	M	N	2010-09-19	2014-02-06	Y	1236	.BRONX 1
Hg-01110	F	N	2010-09-19	2014-02-07	Y	1237	.BRONX 1
Hg-01111	M	N	2011-05-17	2014-09-18	Y	1220	.BRONX 1
Hg-01112	M	N	2011-05-17	2014-09-18	Y	1220	.BRONX 1
Hg-01113	M	N	2011-05-17	2014-09-18	Y	1220	.BRONX 1
Hg-01114	F	N	2011-10-03	2012-01-30	Y	119	.BRONX 1
Hg-01116	F	N	2008-11-19	2010-12-16	Y	757	.9002 (LONDON)
Hg-01117	M	N	2008-11-19	2010-12-16	Y	757	.9002 (LONDON)
Hg-01118	M	N	2008-11-19	2009-04-13	N	145	.9002 (LONDON)
Hg-01119	F	N	2009-07-02	2010-10-18	N	473	.9002 (LONDON)
Hg-01125	N	N	2007-09-20	2008-11-20	N	427	.9002 (LONDON)
Hg-01127	M	N	2010-02-04	2012-05-14	Y	830	0.144
Hg-01128	M	N	2010-02-04	2012-05-14	Y	830	0.144
Hg-01129	F	N	2010-04-25	2011-05-09	N	379	0.144
Hg-01130	M	N	2010-07-17	2012-04-04	N	627	0.144
Hg-01131	M	N	2010-10-05	2011-02-17	N	135	0.144
Hg-01132	M	N	2010-12-23	2014-08-30	N	1346	0.144
Hg-01136	M	N	2007-11-07	2009-12-30	Y	784	0.144
Hg-01139	M	N	2008-04-16	2013-09-12	N	1975	0.12
Hg-01140	M	N	2009-08-06	2014-05-08	Y	1736	0.12
Hg-01141	M	N	2009-10-26	2014-01-03	N	1530	0.12
Hg-01142	M	N	2010-01-13	2013-12-20	Y	1437	0.12
Hg-01143	M	N	2010-01-13	2013-12-20	Y	1437	0.12
Hg-01144	M	N	2009-10-26	2015-07-09	Y	2082	0.12
Hg-01145	M	N	2009-10-26	2015-07-09	Y	2082	0.12
Hg-01146	M	N	2009-10-26	2014-12-05	Y	1866	0.12
Hg-01147	M	N	2009-10-26	2014-12-05	Y	1866	0.12
Hg-01148	M	N	2009-10-26	2015-07-09	Y	2082	0.12
Hg-01149	M	N	2010-06-22	2013-12-20	Y	1277	0.12
Hg-01150	F	N	2010-11-30	2013-09-11	N	1016	0.12
Hg-01151	M	N	2010-11-30	2013-12-20	Y	1116	0.12
Hg-01152	M	N	2011-05-11	2014-03-21	Y	1045	0.12
Hg-01153	M	N	2011-05-11	2014-03-21	Y	1045	0.12
Hg-01154	M	N	2011-05-11	2014-03-21	Y	1045	0.12
Hg-01155	M	N	2011-05-11	2014-03-21	Y	1045	0.12
Hg-01156	M	N	2011-05-11	2015-07-09	Y	1520	0.12
Hg-01157	M	N	2011-05-11	2015-07-09	Y	1520	0.12
Hg-01158	M	N	2011-05-11	2014-12-05	Y	1304	0.12
Hg-01161	M	N	2008-03-04	2012-11-29	Y	1731	0.6
Hg-01165	F	N	2008-03-04	2012-11-29	Y	1731	0.6
Hg-01166	M	N	2009-01-20	2012-11-29	Y	1409	0.6
Hg-01167	F	N	2009-09-15	2011-11-19	Y	795	0.6
Hg-01168	F	N	2009-09-15	2012-11-29	Y	1171	0.6
Hg-01169	M	N	2009-09-15	2011-04-19	Y	581	0.6
Hg-01170	M	N	2009-09-15	2011-11-19	Y	795	0.6
Hg-01171	M	N	2009-09-15	2011-04-19	Y	581	0.6
Hg-01172	M	N	2010-08-08	2012-11-29	Y	844	0.6
Hg-01173	F	N	2013-07-02	2015-05-05	Y	672	0.7
Hg-01174	M	N	2013-09-23	2015-05-01	Y	585	0.7
Hg-01175	F	N	2007-12-31	2012-01-03	N	1464	0.7
Hg-01177	M	N	2007-10-12	2009-05-20	N	586	0.7
Hg-01179	M	N	2007-07-22	2015-04-30	Y	2839	0.7
Hg-01181	M	N	2008-05-17	2015-04-30	Y	2539	0.7
Hg-01182	M	N	2002-02-12	2012-03-13	N	3682	0.7
Hg-01183	M	N	2013-09-23	2015-05-05	Y	589	0.7
Hg-01184	F	N	2008-10-27	2014-08-06	N	2109	0.7
Hg-01185	F	N	2008-10-27	2014-02-16	N	1938	0.7
Hg-01186	M	N	2009-04-08	2014-02-07	Y	1766	0.7
Hg-01187	F	N	2009-09-07	2015-10-31	N	2245	0.7
Hg-01188	M	N	2009-12-10	2014-02-07	Y	1520	0.7
Hg-01189	M	N	2009-12-10	2014-02-07	Y	1520	0.7
Hg-01190	F	N	2009-12-10	2014-02-16	N	1529	0.7
Hg-01191	F	N	2010-02-27	2014-02-07	Y	1441	0.7
Hg-01192	F	N	2010-02-27	2014-02-07	Y	1441	0.7
Hg-01193	F	N	2010-02-27	2014-02-07	Y	1441	0.7
Hg-01194	F	N	2010-08-09	2014-02-07	Y	1278	0.7
Hg-01195	F	N	2010-08-09	2014-02-07	Y	1278	0.7
Hg-01196	M	N	2011-04-09	2014-02-07	Y	1035	0.7
Hg-01197	F	Y	2000-09-15	2015-12-11	Y	5565	B.7
Hg-01199	F	N	2008-05-17	2015-12-11	Y	2764	B.7
Hg-01201	M	N	2003-11-29	2015-12-11	Y	4395	B.7
Hg-01202	F	N	2007-10-12	2015-12-11	Y	2982	B.7
Hg-01203	M	N	2002-02-12	2015-12-11	Y	5050	B.7
Hg-01204	F	N	2009-09-07	2015-12-11	Y	2286	B.7
Hg-01205	F	N	2009-12-10	2015-12-11	Y	2192	B.7
Hg-01206	M	N	2011-04-09	2015-12-11	Y	1707	B.7
Hg-01207	F	N	2011-04-09	2015-12-11	Y	1707	B.7
Hg-01208	F	N	2011-04-09	2015-12-11	Y	1707	B.7
Hg-01209	F	N	2011-09-18	2015-12-11	Y	1545	B.7
Hg-01210	M	N	2011-09-18	2015-12-11	Y	1545	B.7
Hg-01211	M	N	2011-09-18	2015-12-11	Y	1545	B.7
Hg-01212	M	N	2011-09-18	2015-12-11	Y	1545	B.7
Hg-01213	F	N	2011-09-18	2015-12-11	Y	1545	B.7
Hg-01214	F	N	2011-09-18	2015-12-11	Y	1545	B.7
Hg-01215	F	N	2011-09-18	2015-12-11	Y	1545	B.7
Hg-01216	M	N	2011-09-18	2015-12-11	Y	1545	B.7
Hg-01217	F	N	2012-02-25	2015-12-11	Y	1385	B.7
Hg-01218	M	N	2012-02-25	2015-12-11	Y	1385	B.7
Hg-01219	F	N	2012-02-25	2015-12-11	Y	1385	B.7
Hg-01220	M	N	2012-02-25	2015-12-11	Y	1385	B.7
Hg-01221	M	N	2012-02-25	2015-12-11	Y	1385	B.7
Hg-01222	F	N	2012-02-25	2015-12-11	Y	1385	B.7
Hg-01223	M	N	2012-02-25	2015-12-11	Y	1385	B.7
Hg-01224	F	N	2004-09-27	2013-10-10	N	3300	0.1017
Hg-01225	F	N	2008-12-23	2010-12-16	Y	723	0.1017
Hg-01226	M	N	2008-12-23	2010-12-16	Y	723	0.1017
Hg-01227	M	N	2009-10-05	2011-10-26	Y	751	0.1017
Hg-01228	M	N	2009-12-25	2011-10-26	Y	670	0.1017
Hg-01229	M	N	2009-12-25	2011-10-26	Y	670	0.1017
Hg-01230	M	N	2009-10-05	2011-10-26	Y	751	0.1017
Hg-01231	M	N	2009-12-25	2011-10-26	Y	670	0.1017
Hg-01232	M	N	2009-10-05	2011-10-26	Y	751	0.1017
Hg-01233	M	N	2009-12-25	2011-10-26	Y	670	0.1017
Hg-01234	F	N	2009-12-25	2015-12-18	N	2184	B.1017
Hg-01235	M	N	2009-10-05	2011-10-26	Y	751	0.1017
Hg-01236	M	N	2010-07-20	2013-12-20	Y	1249	0.1017
Hg-01237	F	N	2010-07-20	2014-01-03	N	1263	0.1017
Hg-01238	M	N	2010-07-20	2013-12-20	Y	1249	0.1017
Hg-01239	M	N	2009-10-05	2011-10-26	Y	751	0.1017
Hg-01240	F	N	2011-02-13	2014-08-26	Y	1290	.40-B
Hg-01243	M	N	2010-10-14	2014-03-10	Y	1243	.MS 14
Hg-01244	F	N	2010-10-14	2014-03-10	Y	1243	.MS 14
Hg-01245	F	N	2010-10-14	2014-03-10	Y	1243	.MS 14
Hg-01246	F	N	2010-10-14	2014-03-10	Y	1243	.MS 14
Hg-01247	M	N	2011-02-21	2014-03-10	Y	1113	.MS 14
Hg-01248	M	N	2011-02-21	2014-03-10	Y	1113	.MS 14
Hg-01249	M	N	2011-02-21	2014-03-10	Y	1113	.MS 14
Hg-01250	M	N	2011-02-21	2014-03-10	Y	1113	.MS 14
Hg-01251	M	N	2011-02-21	2014-03-10	Y	1113	.MS 14
Hg-01252	M	N	2011-02-21	2014-03-10	Y	1113	.MS 14
Hg-01253	M	N	2011-02-21	2014-03-10	Y	1113	.MS 14
Hg-01254	M	N	2011-02-21	2014-03-10	Y	1113	.MS 14
Hg-01255	F	N	2011-02-21	2014-03-10	Y	1113	.MS 14
Hg-01256	M	N	2011-02-21	2014-03-10	Y	1113	.MS 14
Hg-01257	F	N	2011-02-21	2014-03-10	Y	1113	.MS 14
Hg-01258	M	N	2011-07-09	2014-03-10	Y	975	.MS 14
Hg-01259	F	N	2011-07-09	2014-03-10	Y	975	.MS 14
Hg-01260	M	N	2011-07-09	2014-03-10	Y	975	.MS 14
Hg-01261	F	N	2011-07-09	2012-06-19	N	346	.MS 14
Hg-01262	M	N	2011-07-09	2012-06-09	N	336	.MS 14
Hg-01263	M	N	2011-07-09	2014-03-10	Y	975	.MS 14
Hg-01264	M	N	2011-07-09	2014-03-10	Y	975	.MS 14
Hg-01265	M	N	2011-07-09	2014-03-10	Y	975	.MS 14
Hg-01266	F	N	2011-07-09	2014-03-10	Y	975	.MS 14
Hg-01267	M	N	2011-07-09	2014-01-03	N	909	.MS 14
Hg-01268	F	N	2011-07-09	2012-01-07	N	182	.MS 14
Hg-01272	F	N	2008-02-11	2015-12-26	N	2875	B.BRONX
Hg-01273	M	N	2008-02-11	2009-08-09	N	545	.BRONX
Hg-01274	M	N	2008-06-09	2009-06-19	N	375	.BRONX
Hg-01276	M	N	2008-06-09	2013-03-20	N	1745	.BRONX
Hg-01277	F	N	2008-02-11	2016-01-06	N	2886	B.BRONX
Hg-01278	M	N	2008-02-11	2014-11-12	N	2466	.BRONX
Hg-01279	M	N	2008-02-11	2011-07-11	N	1246	.BRONX
Hg-01280	F	N	2008-08-26	2016-01-02	N	2685	B.BRONX
Hg-01281	M	N	2009-02-05	2015-04-30	Y	2275	.BRONX
Hg-01282	F	N	2008-11-17	2009-06-18	N	213	.BRONX
Hg-01283	M	N	2009-02-05	2015-04-30	Y	2275	.BRONX
Hg-01284	M	N	2009-02-05	2011-09-20	Y	957	.BRONX
Hg-01285	M	N	2009-07-16	2015-04-30	Y	2114	.BRONX
Hg-01286	M	N	2009-07-16	2015-04-30	Y	2114	.BRONX
Hg-01287	M	N	2010-03-02	2015-04-30	Y	1885	.BRONX
Hg-01288	F	N	2007-11-17	2014-12-22	N	2592	.BRONX
Hg-01300	M	Y	2007-03-20	2015-05-01	Y	2964	.YE3
Hg-01302	F	N	2010-02-01	2013-02-02	N	1097	.YE3
Hg-01303	M	N	2010-02-01	2013-03-25	N	1148	.YE3
Hg-01304	F	N	2010-02-01	2013-09-17	Y	1324	.YE3
Hg-01305	F	N	2010-02-01	2013-09-17	Y	1324	.YE3
Hg-01306	F	N	2010-02-01	2013-09-17	Y	1324	.YE3
Hg-01307	M	N	2005-12-07	2013-12-07	Y	2922	.SAN DIEGO
Hg-01309	M	N	2005-12-07	2013-12-06	Y	2921	.SAN DIEGO
Hg-01310	F	N	2005-12-07	2013-12-07	Y	2922	.SAN DIEGO
Hg-01312	F	N	2007-08-27	2011-02-17	N	1270	.SAN DIEGO
Hg-01313	M	N	2005-12-07	2013-12-07	Y	2922	.SAN DIEGO
Hg-01314	F	N	2005-04-01	2014-05-12	N	3328	0.103
Hg-01319	F	N	2005-04-01	2014-05-29	N	3345	0.103
Hg-01321	M	Y	1993-02-01	2014-02-07	Y	7676	0.103
Hg-01322	F	N	2005-04-01	2014-05-13	N	3329	0.103
Hg-01325	M	N	2008-11-21	2011-11-19	Y	1093	0.103
Hg-01326	M	N	2009-02-26	2013-03-05	Y	1468	0.103
Hg-01328	F	N	2000-05-01	2009-11-03	N	3473	.BA-6
Hg-01332	F	N	2008-02-19	2012-07-05	Y	1598	.TY3
Hg-01335	F	N	2008-02-19	2012-07-05	Y	1598	.TY3
Hg-01336	F	N	2008-02-19	2012-08-01	Y	1625	.TY3
Hg-01337	F	N	2009-10-30	2011-11-20	Y	751	.TY3
Hg-01338	M	N	2009-10-30	2011-11-19	Y	750	.TY3
Hg-01339	M	N	2009-10-30	2012-05-19	Y	932	.TY3
Hg-01340	M	N	2010-03-02	2012-07-09	Y	860	.TY3
Hg-01341	F	N	2010-03-02	2012-01-19	N	688	.TY3
Hg-01342	F	N	2010-03-02	2012-01-19	N	688	.TY3
Hg-01351	F	N	2007-07-23	2011-01-25	N	1282	0.142
Hg-01352	F	N	2007-07-23	2010-10-14	N	1179	0.142
Hg-01353	M	N	2007-07-23	2010-11-05	N	1201	0.142
Hg-01354	M	N	2004-10-19	2010-10-14	N	2186	0.142
Hg-01357	F	N	2007-07-23	2010-10-14	N	1179	0.142
Hg-01358	F	N	2007-02-22	2010-06-01	N	1195	0.142
Hg-01359	M	N	2009-10-19	2011-01-25	N	463	0.142
Hg-01360	M	N	2008-04-30	2012-10-11	Y	1625	.4300A
Hg-01361	F	N	2008-01-30	2012-11-29	Y	1765	.4300A
Hg-01362	M	N	2008-01-30	2012-10-11	Y	1716	.4300A
Hg-01363	F	N	2006-01-01	2012-11-29	Y	2524	.4300A
Hg-01364	M	N	2008-01-30	2012-10-11	Y	1716	.4300A
Hg-01365	M	Y	2002-04-22	2012-11-29	Y	3874	.4300A
Hg-01366	F	N	2008-01-30	2012-11-29	Y	1765	.4300A
Hg-01367	F	Y	2000-07-01	2012-11-29	Y	4534	.4300A
Hg-01368	F	N	2008-01-30	2012-11-29	Y	1765	.4300A
Hg-01370	F	N	2008-01-30	2012-11-29	Y	1765	.4300A
Hg-01371	M	N	2008-10-14	2012-07-25	Y	1380	0.63
Hg-01372	F	N	2008-10-14	2012-07-25	Y	1380	0.63
Hg-01373	F	N	2008-10-14	2009-05-20	N	218	0.63
Hg-01374	M	N	2008-10-14	2009-04-19	N	187	0.63
Hg-01386	M	N	2008-05-19	2012-07-13	Y	1516	.54+40
Hg-01387	F	N	2008-05-19	2012-11-29	Y	1655	.54+40
Hg-01388	F	N	2008-05-19	2012-11-29	Y	1655	.54+40
Hg-01389	M	N	2009-04-12	2012-07-13	Y	1188	.54+40
Hg-01390	M	N	2008-10-15	2010-02-03	Y	476	.54+40
Hg-01391	M	N	2008-10-15	2010-02-03	Y	476	.54+40
Hg-01392	M	N	2008-10-15	2010-02-03	Y	476	.54+40
Hg-01393	F	N	2009-04-12	2012-07-16	Y	1191	.54+40
Hg-01394	F	N	2008-10-15	2012-11-29	Y	1506	.54+40
Hg-01395	F	N	2008-10-15	2012-11-29	Y	1506	.54+40
Hg-01396	F	N	2009-04-12	2009-08-06	N	116	.54+40
Hg-01397	F	N	2009-04-12	2011-11-19	Y	951	.54+40
Hg-01398	F	Y	2001-09-23	2012-11-29	Y	4085	.54+40
Hg-01399	F	N	2009-04-12	2011-07-15	N	824	.54+40
Hg-01400	M	N	2008-10-15	2010-02-03	Y	476	.54+40
Hg-01401	F	N	2009-04-12	2011-11-19	Y	951	.54+40
Hg-01402	F	N	2008-10-15	2012-11-29	Y	1506	.54+40
Hg-01403	M	N	2008-10-15	2012-11-29	Y	1506	.54+40
Hg-01404	F	N	2008-10-15	2011-11-19	Y	1130	.54+40
Hg-01405	M	N	2008-10-15	2010-08-31	N	685	.54+40
Hg-01406	M	N	2009-04-12	2011-11-19	Y	951	.54+40
Hg-01407	N	N	2009-04-12	2009-11-20	N	222	.54+40
Hg-01408	M	N	2008-10-15	2012-07-13	Y	1367	.54+40
Hg-01409	M	N	2008-10-15	2012-07-13	Y	1367	.54+40
Hg-01410	M	N	2009-04-12	2011-11-19	Y	951	.54+40
Hg-01411	M	N	2009-04-12	2011-11-19	Y	951	.54+40
Hg-01412	F	N	2007-09-19	2013-04-23	Y	2043	0.125
Hg-01413	F	N	2008-02-18	2013-04-23	Y	1891	0.125
Hg-01414	M	N	2007-09-19	2013-04-23	Y	2043	0.125
Hg-01415	M	N	2008-02-18	2011-06-16	Y	1214	0.125
Hg-01417	M	N	2007-02-18	2013-04-23	Y	2256	0.125
Hg-01419	M	Y	2000-09-15	2013-04-23	Y	4603	0.125
Hg-01420	F	N	2007-09-19	2013-04-23	Y	2043	0.125
Hg-01421	M	N	2007-09-19	2013-04-23	Y	2043	0.125
Hg-01422	F	N	2007-02-18	2013-04-23	Y	2256	0.125
Hg-01424	M	N	2008-12-30	2011-06-16	Y	898	0.125
Hg-01425	M	N	2008-12-30	2011-06-16	Y	898	0.125
Hg-01426	M	N	2008-12-30	2011-06-16	Y	898	0.125
Hg-01427	M	N	2009-03-20	2011-11-19	Y	974	0.125
Hg-01428	M	N	2009-11-09	2013-04-23	Y	1261	0.125
Hg-01429	M	N	2009-11-09	2011-11-19	Y	740	0.125
Hg-01430	M	N	2009-11-09	2011-11-19	Y	740	0.125
Hg-01431	M	N	2009-11-09	2011-11-19	Y	740	0.125
Hg-01432	F	N	2009-11-09	2011-06-04	N	572	0.125
Hg-01433	F	N	2010-04-19	2012-01-19	N	640	0.125
Hg-01434	F	N	2010-04-19	2013-04-23	Y	1100	0.125
Hg-01435	F	N	2010-04-19	2010-09-29	N	163	0.125
Hg-01436	M	N	2010-04-19	2013-04-23	Y	1100	0.125
Hg-01437	F	N	2010-10-25	2013-04-23	Y	911	0.125
Hg-01438	F	N	2010-07-05	2011-04-25	N	294	0.125
Hg-01439	F	N	2010-10-25	2011-05-10	N	197	0.125
Hg-01440	F	N	2012-03-29	2013-04-23	Y	390	0.125
Hg-01441	M	N	2011-10-13	2013-04-23	Y	558	0.125
Hg-01442	F	N	2012-03-29	2014-09-12	Y	897	0.125
Hg-01443	F	N	2011-10-13	2014-08-15	N	1037	0.125
Hg-01444	M	Y	2000-11-03	2013-03-06	N	4506	.MS9
Hg-01445	F	N	2010-11-18	2011-11-07	N	354	.MS9
Hg-01446	M	N	2010-09-01	2013-03-06	N	917	.MS9
Hg-01447	M	N	2010-09-01	2013-03-06	N	917	.MS9
Hg-01448	F	N	2010-11-18	2013-03-04	Y	837	.MS9
Hg-01449	F	N	2010-11-18	2013-03-04	Y	837	.MS9
Hg-01450	F	N	2010-11-18	2013-03-04	Y	837	.MS9
Hg-01451	F	N	2010-09-01	2011-09-09	N	373	.MS9
Hg-01452	F	N	2010-11-18	2011-11-29	N	376	.MS9
Hg-01453	F	N	2010-09-01	2011-11-14	N	439	.MS9
Hg-01454	F	N	2010-11-18	2013-03-04	Y	837	.MS9
Hg-01455	M	N	2010-11-18	2013-03-06	N	839	.MS9
Hg-01456	M	N	2010-09-01	2011-09-09	N	373	.MS9
Hg-01457	F	N	2010-11-18	2011-11-08	N	355	.MS9
Hg-01458	M	N	2010-09-01	2013-03-04	Y	915	.MS9
Hg-01459	F	N	2010-11-18	2013-03-04	Y	837	.MS9
Hg-01460	M	N	2011-02-04	2011-09-09	N	217	.MS9
Hg-01461	F	Y	2010-11-18	2013-03-04	Y	837	.MS9
Hg-01462	M	N	2010-09-01	2013-03-04	Y	915	.MS9
Hg-01463	M	N	2011-02-04	2013-03-04	Y	759	.MS9
Hg-01464	M	N	2011-02-04	2013-03-04	Y	759	.MS9
Hg-01465	F	N	2011-02-04	2013-03-04	Y	759	.MS9
Hg-01466	F	N	2011-02-04	2013-03-04	Y	759	.MS9
Hg-01467	M	N	2011-02-04	2011-09-09	N	217	.MS9
Hg-01468	M	N	2011-02-04	2013-03-04	Y	759	.MS9
Hg-01469	F	N	2011-02-04	2013-03-04	Y	759	.MS9
Hg-01470	F	N	2011-02-04	2013-03-04	Y	759	.MS9
Hg-01471	F	N	2011-02-04	2013-03-04	Y	759	.MS9
Hg-01472	M	N	2011-02-04	2013-03-04	Y	759	.MS9
Hg-01473	M	N	2011-02-04	2013-03-04	Y	759	.MS9
Hg-01474	M	N	2011-02-04	2013-03-04	Y	759	.MS9
Hg-01475	F	N	2011-02-04	2013-03-04	Y	759	.MS9
Hg-01476	M	N	2011-02-04	2013-03-04	Y	759	.MS9
Hg-01477	F	N	2011-08-13	2013-03-04	Y	569	.MS9
Hg-01478	F	Y	2011-02-04	2011-09-09	N	217	3139.MS9
Hg-01479	M	N	2011-07-03	2012-11-29	Y	515	.Jackson
Hg-01480	M	N	2011-07-03	2012-11-29	Y	515	.Jackson
Hg-01481	M	N	2011-09-22	2012-11-29	Y	434	.Jackson
Hg-01482	F	N	2011-07-03	2013-05-20	Y	687	.Jackson
Hg-01483	M	N	2011-09-22	2012-11-29	Y	434	.Jackson
Hg-01484	F	N	2011-09-22	2012-11-29	Y	434	.Jackson
Hg-01485	M	Y	1994-09-14	2012-07-09	N	6508	.Jackson
Hg-01486	M	N	2009-12-03	2013-03-04	Y	1187	.Caledonia
Hg-01487	F	N	2010-05-18	2013-03-04	Y	1021	.Caledonia
Hg-01488	M	N	2011-09-27	2013-03-04	Y	524	.Caledonia
Hg-01489	F	N	2011-09-27	2013-03-04	Y	524	.Caledonia
Hg-01490	F	N	2011-09-27	2013-03-04	Y	524	.Caledonia
Hg-01491	M	N	2011-09-27	2013-03-04	Y	524	.Caledonia
Hg-01492	M	N	2011-09-27	2013-03-04	Y	524	.Caledonia
Hg-01493	F	N	2011-09-27	2013-03-04	Y	524	.Caledonia
Hg-01494	F	N	2003-04-23	2013-05-04	Y	3664	.Caledonia
Hg-01496	M	N	2003-04-23	2013-05-04	Y	3664	.Caledonia
Hg-01497	M	Y	2003-04-23	2013-05-05	Y	3665	.Caledonia
Hg-01498	M	N	2003-04-23	2013-05-04	Y	3664	.Caledonia
Hg-01499	F	Y	2001-04-09	2013-03-04	Y	4347	.Caledonia
Hg-01500	F	N	2008-04-15	2013-03-04	Y	1784	.Caledonia
Hg-01501	M	N	2008-01-02	2013-03-04	Y	1888	.Caledonia
Hg-01502	M	N	2008-04-15	2013-03-04	Y	1784	.Caledonia
Hg-01503	F	N	2008-04-15	2013-03-04	Y	1784	.Caledonia
Hg-01504	M	N	2011-12-12	2013-03-04	Y	448	.Caledonia
Hg-01505	M	N	2011-12-12	2013-03-04	Y	448	.Caledonia
Hg-01506	M	N	2011-12-12	2013-03-04	Y	448	.Caledonia
Hg-01508	F	N	1997-04-19	2012-11-29	Y	5703	.R
Hg-01509	F	N	2007-11-02	2012-11-29	Y	1854	.R
Hg-01510	M	N	2007-11-02	2012-11-29	Y	1854	.R
Hg-01511	M	N	2007-11-02	2012-11-29	Y	1854	.R
Hg-01512	M	N	2007-11-02	2012-11-29	Y	1854	.R
Hg-01513	F	N	2007-11-02	2012-11-29	Y	1854	.R
Hg-01514	F	Y	1997-04-19	2012-11-29	Y	5703	.R
Hg-01515	M	N	2002-07-29	2012-11-29	Y	3776	.R
Hg-01517	M	N	2004-04-22	2013-04-23	Y	3288	.Bentwood
Hg-01518	F	N	2004-04-22	2013-04-23	Y	3288	.Bentwood
Hg-01519	M	N	2003-11-24	2013-04-23	Y	3438	.Bentwood
Hg-01520	F	Y	1999-02-06	2013-04-23	Y	5190	.Bentwood
Hg-01521	M	N	2003-08-27	2013-04-23	Y	3527	.Bentwood
Hg-01522	F	N	2003-11-24	2013-04-23	Y	3438	.Bentwood
Hg-01523	M	N	2003-11-24	2012-09-30	Y	3233	.Bentwood
Hg-01524	M	N	2003-08-27	2011-06-09	N	2843	.Bentwood
Hg-01525	F	N	2004-07-15	2013-04-23	Y	3204	.Bentwood
Hg-01526	M	N	2004-07-15	2013-04-23	Y	3204	.Bentwood
Hg-01527	F	N	2009-12-24	2011-09-30	Y	645	.Camelot
Hg-01528	F	N	2009-12-24	2010-07-18	N	206	.Camelot
Hg-01529	M	N	2010-04-12	2014-06-27	Y	1537	.Camelot
Hg-01530	F	N	2010-04-12	2011-04-27	Y	380	.Camelot
Hg-01531	M	N	2010-04-12	2014-06-27	Y	1537	.Camelot
Hg-01532	M	N	2001-05-07	2015-02-25	Y	5042	.Camelot
Hg-01535	F	N	2001-05-07	2014-02-07	Y	4659	.Camelot
Hg-01536	F	N	2008-12-07	2014-06-27	Y	2028	.Camelot
Hg-01540	M	N	2001-05-07	2014-02-07	Y	4659	.Camelot
Hg-01544	M	N	2009-10-06	2014-12-05	Y	1886	.Camelot
Hg-01545	M	N	2009-10-06	2014-12-05	Y	1886	.Camelot
Hg-01546	F	N	2009-10-06	2014-06-27	Y	1725	.Camelot
Hg-01547	M	N	2012-07-21	2015-12-23	N	1250	B.MS 19
Hg-01548	M	N	2011-05-17	2014-09-18	Y	1220	.MS 19
Hg-01549	F	N	2011-05-17	2014-11-13	N	1276	.MS 19
Hg-01550	M	N	2011-05-17	2014-09-18	Y	1220	.MS 19
Hg-01551	M	N	2011-05-17	2014-09-18	Y	1220	.MS 19
Hg-01552	M	N	2011-05-17	2014-09-18	Y	1220	.MS 19
Hg-01553	M	N	2011-05-17	2013-03-26	N	679	.MS 19
Hg-01554	M	N	2011-05-17	2014-09-18	Y	1220	.MS 19
Hg-01555	F	Y	2011-08-16	2014-12-18	N	1220	.MS 19
Hg-01556	F	Y	2001-05-07	2014-08-06	Y	4839	.MS 19
Hg-01557	F	N	2011-11-21	2014-01-03	N	774	.MS 19
Hg-01558	M	N	2011-11-21	2015-12-23	N	1493	B.MS 19
Hg-01559	F	N	2011-11-21	2014-08-26	Y	1009	.MS 19
Hg-01560	M	N	2007-07-23	2011-01-25	N	1282	.142-B
Hg-01561	M	N	2008-01-25	2011-01-25	N	1096	.142-B
Hg-01564	F	N	2011-03-15	2013-02-28	Y	716	0.4
Hg-01565	M	N	2011-03-15	2012-09-07	N	542	0.4
Hg-01566	M	N	2011-03-15	2013-02-28	Y	716	0.4
Hg-01567	M	N	2011-11-13	2013-06-26	Y	591	0.4
Hg-01568	M	N	2011-11-13	2013-06-26	Y	591	0.4
Hg-01570	M	N	2011-03-07	2014-09-18	Y	1291	0.77
Hg-01571	M	N	2011-03-07	2014-09-18	Y	1291	0.77
Hg-01572	F	N	2011-03-07	2012-11-07	N	611	0.77
Hg-01573	M	N	2011-03-07	2014-01-03	N	1033	0.77
Hg-01574	M	N	2011-08-07	2014-08-15	N	1104	0.77
Hg-01575	M	N	2011-08-07	2014-03-05	N	941	0.77
Hg-01576	M	N	2011-08-07	2014-09-18	Y	1138	0.77
Hg-01577	M	N	2011-10-31	2015-07-09	Y	1347	0.77
Hg-01578	M	N	2011-10-31	2015-07-09	Y	1347	0.77
Hg-01579	F	Y	2006-08-25	2012-07-27	Y	2163	.MS 22
Hg-01581	M	N	2011-08-02	2015-03-10	Y	1316	.Old Pair 2
Hg-01582	F	N	2013-03-25	2015-03-05	Y	710	.Old Pair 2
Hg-01583	M	N	2013-03-25	2015-03-26	Y	731	.Old Pair 2
Hg-01584	M	N	2011-08-02	2015-03-10	Y	1316	.Old Pair 2
Hg-01585	F	N	2013-03-25	2015-03-05	Y	710	.Old Pair 2
Hg-01586	F	N	2013-03-25	2015-03-06	Y	711	.Old Pair 2
Hg-01587	M	N	2013-03-25	2015-03-26	Y	731	.Old Pair 2
Hg-01588	M	N	2011-08-02	2015-03-10	Y	1316	.Old Pair 2
Hg-01589	M	N	2011-08-02	2015-03-18	Y	1324	.Old Pair 2
Hg-01590	F	N	2013-03-25	2015-03-06	Y	711	.Old Pair 2
Hg-01591	M	N	2014-09-26	2015-03-26	Y	181	.Old Pair 2
Hg-01592	M	N	2014-09-26	2015-03-18	Y	173	.Old Pair 2
Hg-01596	M	N	2011-04-19	2015-03-10	Y	1421	.Old Pair 2
Hg-01597	F	N	2011-04-19	2015-03-06	Y	1417	.Old Pair 2
Hg-01598	M	N	2011-04-19	2015-03-10	Y	1421	.Old Pair 2
Hg-01599	M	N	2011-07-07	2015-03-26	Y	1358	.Old Pair 2
Hg-01600	M	N	2011-09-29	2015-03-18	Y	1266	.Old Pair 2
Hg-01601	M	N	2011-07-07	2015-03-26	Y	1358	.Old Pair 2
Hg-01602	F	N	2011-09-29	2015-03-06	Y	1254	.Old Pair 2
Hg-01603	F	N	2011-07-07	2015-03-05	Y	1337	.Old Pair 2
Hg-01604	M	N	2011-07-07	2015-03-10	Y	1342	.Old Pair 2
Hg-01605	F	N	2011-07-07	2015-03-05	Y	1337	.Old Pair 2
Hg-01606	M	N	2011-12-17	2015-03-18	Y	1187	.Old Pair 2
Hg-01607	M	N	2011-12-17	2015-03-18	Y	1187	.Old Pair 2
Hg-01608	M	N	2011-12-17	2015-03-18	Y	1187	.Old Pair 2
Hg-01609	F	N	2005-11-30	2013-03-06	N	2653	.Shamwow
Hg-01610	F	N	2002-02-12	2014-05-13	Y	4473	.KG 7
Hg-01613	F	Y	2010-04-12	2014-12-04	Y	1697	.MS 24
Hg-01614	M	Y	2008-02-21	2014-12-04	Y	2478	.MS 24
Hg-01617	M	N	2008-11-21	2014-09-19	Y	2128	.MS 30
Hg-01618	M	Y	2002-02-12	2015-11-17	N	5026	.MS 41
Hg-01619	M	N	2009-09-07	2015-12-11	Y	2286	C.VC 3
Hg-01621	M	N	2008-11-17	2011-06-16	Y	941	.BRONX
Hg-01622	M	N	2008-11-17	2011-06-16	Y	941	.BRONX
Hg-01623	M	N	2008-11-17	2011-06-16	Y	941	.BRONX
Hg-01624	M	N	2008-11-17	2011-06-16	Y	941	.BRONX
Hg-01625	M	N	2009-09-07	2014-08-22	N	1810	0.7
Hg-01626	M	N	2009-09-07	2014-08-22	N	1810	0.7
Hg-01627	F	N	2009-09-07	2014-08-22	N	1810	0.7
Hg-01628	M	N	2009-09-07	2014-08-22	N	1810	0.7
Hg-01629	M	N	2010-02-27	2014-07-25	Y	1609	0.7
Hg-01630	M	N	2010-02-27	2014-07-25	Y	1609	0.7
Hg-01631	M	N	2010-02-27	2014-07-25	Y	1609	0.7
Hg-01632	M	N	2010-02-27	2014-07-25	Y	1609	0.7
Hg-01633	M	N	2010-02-27	2014-07-25	Y	1609	0.7
Hg-01634	M	N	2010-10-27	2014-07-25	Y	1367	0.7
Hg-01635	M	N	2010-08-09	2014-07-25	Y	1446	0.7
Hg-01636	M	N	2010-08-09	2014-07-25	Y	1446	0.7
Hg-01639	F	Y	2005-02-21	2021-03-15	Y	5866	F.14
Hg-01640	M	N	2005-08-17	2021-03-15	Y	5689	F.14
Hg-01641	M	N	2001-04-30	2021-03-15	Y	7259	F.14
Hg-01642	F	N	2005-08-17	2021-03-15	Y	5689	F.14
Hg-01643	M	N	2001-10-09	2021-03-15	Y	7097	F.14
Hg-01644	M	N	2005-08-17	2021-03-15	Y	5689	F.14
Hg-01645	M	N	2005-02-21	2021-03-15	Y	5866	F.14
Hg-01646	M	N	2001-10-09	2021-03-15	Y	7097	F.14
Hg-01647	M	Y	2001-10-09	2021-03-15	Y	7097	F.14
Hg-01649	F	N	2005-02-21	2021-03-15	Y	5866	F.14
Hg-01650	F	N	2001-04-30	2021-03-15	Y	7259	F.14
Hg-01651	F	N	2008-01-22	2021-03-15	Y	4801	F.14
Hg-01653	M	N	2005-11-06	2021-03-15	Y	5608	B.4500
Hg-01654	F	Y	2001-10-10	2021-03-15	Y	7096	B.4500
Hg-01656	M	N	2014-06-01	2021-03-15	Y	2479	B.4500
Hg-01657	F	N	2015-04-27	2021-03-15	Y	2149	B.4500
Hg-01658	M	N	2014-10-07	2019-11-08	Y	1858	B.4500
Hg-01659	F	N	2014-06-01	2021-03-15	Y	2479	B.4500
Hg-01660	F	N	2014-06-01	2018-06-29	N	1489	B.4500
Hg-01661	M	Y	2015-04-27	2021-03-15	Y	2149	E.MS 116
Hg-01662	F	N	2014-06-01	2018-10-22	Y	1604	B.4500
Hg-01663	F	N	2015-04-27	2021-03-15	Y	2149	B.4500
Hg-01664	F	N	2014-06-01	2018-10-22	Y	1604	B.4500
Hg-01665	M	N	2015-01-31	2021-03-15	Y	2235	B.4500
Hg-01666	M	N	2015-04-27	2021-03-15	Y	2149	B.4500
Hg-01667	F	N	2015-01-31	2021-03-15	Y	2235	B.4500
Hg-01668	F	N	2014-06-01	2021-03-15	Y	2479	B.4500
Hg-01669	M	N	2014-06-01	2021-03-15	Y	2479	B.4500
Hg-01670	M	N	2015-04-27	2021-03-15	Y	2149	B.4500
Hg-01671	M	N	2014-06-01	2021-03-15	Y	2479	B.4500
Hg-01672	F	Y	2013-07-07	2021-03-15	Y	2808	B.STOCKHOLM
Hg-01673	M	Y	1987-12-12	2021-03-15	Y	12147	B.STOCKHOLM
Hg-01674	M	N	2015-05-31	2021-03-15	Y	2115	B.STOCKHOLM
Hg-01675	F	N	2015-03-15	2021-03-15	Y	2192	B.STOCKHOLM
Hg-01676	F	N	2015-05-31	2021-03-15	Y	2115	B.STOCKHOLM
Hg-01677	M	N	2015-05-31	2021-03-15	Y	2115	B.STOCKHOLM
Hg-01679	F	Y	2004-11-01	2021-03-15	Y	5978	E.MS 108
Hg-01681	F	Y	2004-11-01	2021-03-15	Y	5978	E.143-A
Hg-01682	M	Y	2004-11-01	2021-03-15	Y	5978	E.143-A
Hg-01683	M	N	2012-06-16	2021-03-15	Y	3194	B.BRONX 1
Hg-01684	M	N	2012-06-16	2021-03-15	Y	3194	B.BRONX 1
Hg-01685	M	N	2013-08-02	2021-03-15	Y	2782	B.BRONX 1
Hg-01686	F	N	2013-08-02	2021-03-15	Y	2782	B.BRONX 1
Hg-01687	M	N	2012-06-16	2021-03-15	Y	3194	B.BRONX 1
Hg-01688	F	N	2012-06-16	2021-03-15	Y	3194	B.BRONX 1
Hg-01689	F	N	2013-08-02	2021-03-15	Y	2782	B.BRONX 1
Hg-01690	M	N	2012-06-16	2021-03-15	Y	3194	B.BRONX 1
Hg-01691	M	N	2014-03-31	2021-03-15	Y	2541	B.BRONX 1
Hg-01692	M	N	2014-03-31	2021-03-15	Y	2541	B.BRONX 1
Hg-01693	M	N	2014-03-31	2021-03-15	Y	2541	B.BRONX 1
Hg-01694	M	N	2014-03-31	2021-03-15	Y	2541	B.BRONX 1
Hg-01695	F	N	2014-03-31	2021-03-15	Y	2541	B.BRONX 1
Hg-01696	M	Y	2000-06-29	2021-03-15	Y	7564	B.BRONX 1
Hg-01697	F	N	2014-08-08	2021-03-15	Y	2411	B.BRONX 1
Hg-01698	M	N	2014-10-27	2019-10-17	Y	1816	B.BRONX 1
Hg-01699	F	N	2014-08-08	2021-03-15	Y	2411	B.BRONX 1
Hg-01700	M	N	2014-10-27	2019-11-15	Y	1845	B.BRONX 1
Hg-01701	F	N	2014-10-27	2019-11-08	Y	1838	B.BRONX 1
Hg-01702	F	N	2014-10-27	2021-03-15	Y	2331	B.BRONX 1
Hg-01703	F	N	2014-10-27	2021-03-15	Y	2331	B.BRONX 1
Hg-01704	M	N	2014-10-27	2016-04-14	Y	535	3109B.BRONX 1
Hg-01705	M	N	2014-10-27	2016-04-14	Y	535	3109B.BRONX 1
Hg-01706	M	N	2014-10-27	2021-03-15	Y	2331	B.BRONX 1
Hg-01707	F	N	2009-10-11	2019-11-15	Y	3687	B.BRONX 1
Hg-01708	F	Y	2010-01-22	2018-11-07	N	3211	D.MS 120
Hg-01709	M	N	2010-09-19	2018-05-13	N	2793	B.BRONX 1
Hg-01710	M	N	2010-09-19	2021-03-15	Y	3830	B.BRONX 1
Hg-01711	M	N	2010-09-19	2021-03-15	Y	3830	B.BRONX 1
Hg-01712	M	N	2011-05-17	2021-03-15	Y	3590	B.BRONX 1
Hg-01713	M	N	2011-05-17	2021-03-15	Y	3590	B.BRONX 1
Hg-01714	M	N	2010-09-19	2020-09-24	Y	3658	B.BRONX 1
Hg-01715	M	N	2011-05-17	2021-03-15	Y	3590	B.BRONX 1
Hg-01716	F	N	2011-05-17	2021-03-15	Y	3590	B.BRONX 1
Hg-01717	F	N	2011-05-17	2018-07-24	N	2625	B.BRONX 1
Hg-01718	F	N	2011-05-17	2016-11-17	Y	2011	B.BRONX 1
Hg-01719	F	N	2011-05-17	2021-03-15	Y	3590	B.BRONX 1
Hg-01720	F	N	2011-10-03	2021-03-15	Y	3451	B.BRONX 1
Hg-01721	F	N	2011-10-03	2021-03-15	Y	3451	B.BRONX 1
Hg-01722	M	N	2011-10-03	2021-03-15	Y	3451	B.BRONX 1
Hg-01723	M	N	2011-10-03	2021-03-15	Y	3451	B.BRONX 1
Hg-01724	F	N	2011-10-03	2021-03-15	Y	3451	B.BRONX 1
Hg-01725	M	N	2011-10-03	2021-03-15	Y	3451	B.BRONX 1
Hg-01726	F	N	2011-10-03	2021-03-15	Y	3451	B.BRONX 1
Hg-01727	M	N	2011-10-03	2021-03-15	Y	3451	B.BRONX 1
Hg-01728	F	N	2011-10-03	2021-03-15	Y	3451	B.BRONX 1
Hg-01729	F	N	2011-10-03	2021-03-15	Y	3451	B.BRONX 1
Hg-01730	F	N	2011-10-03	2021-03-15	Y	3451	B.BRONX 1
Hg-01731	F	N	2011-10-03	2021-03-15	Y	3451	B.BRONX 1
Hg-01732	F	N	2011-10-03	2021-03-15	Y	3451	B.BRONX 1
Hg-01734	F	N	2012-01-22	2021-03-15	Y	3340	B.BRONX 1
Hg-01735	M	N	2012-01-22	2021-03-15	Y	3340	B.BRONX 1
Hg-01736	M	N	2012-01-22	2021-03-15	Y	3340	B.BRONX 1
Hg-01737	F	N	2012-01-22	2021-03-15	Y	3340	B.BRONX 1
Hg-01738	M	N	2012-01-22	2016-09-19	N	1702	B.BRONX 1
Hg-01739	F	N	2013-05-14	2021-03-15	Y	2862	B.9002 (LONDON)
Hg-01740	M	N	2013-08-06	2021-03-15	Y	2778	B.9002 (LONDON)
Hg-01741	F	N	2013-08-06	2021-03-15	Y	2778	B.9002 (LONDON)
Hg-01742	M	N	2013-08-06	2021-03-15	Y	2778	B.9002 (LONDON)
Hg-01743	F	N	2013-05-14	2021-03-15	Y	2862	B.9002 (LONDON)
Hg-01744	F	N	2013-05-14	2021-03-15	Y	2862	B.9002 (LONDON)
Hg-01745	M	N	2013-08-06	2021-03-15	Y	2778	B.9002 (LONDON)
Hg-01746	M	N	2013-05-14	2021-03-15	Y	2862	B.9002 (LONDON)
Hg-01747	F	N	2013-05-14	2021-03-15	Y	2862	B.9002 (LONDON)
Hg-01748	M	N	2013-08-06	2021-03-15	Y	2778	B.9002 (LONDON)
Hg-01749	M	N	2008-04-01	2021-03-15	Y	4731	B.9002 (LONDON)
Hg-01750	M	N	2008-11-19	2021-03-15	Y	4499	B.9002 (LONDON)
Hg-01751	M	N	2008-11-19	2021-03-15	Y	4499	B.9002 (LONDON)
Hg-01752	M	N	2008-11-19	2021-03-15	Y	4499	B.9002 (LONDON)
Hg-01753	M	N	2008-11-19	2021-03-15	Y	4499	B.9002 (LONDON)
Hg-01754	M	N	2009-07-02	2021-03-15	Y	4274	B.9002 (LONDON)
Hg-01755	F	N	2009-07-02	2021-03-15	Y	4274	B.9002 (LONDON)
Hg-01756	M	N	2009-07-02	2021-03-15	Y	4274	B.9002 (LONDON)
Hg-01757	F	N	2009-07-02	2021-03-15	Y	4274	B.9002 (LONDON)
Hg-01758	F	N	2009-07-02	2021-03-15	Y	4274	B.9002 (LONDON)
Hg-01759	M	N	2009-07-02	2021-03-15	Y	4274	B.9002 (LONDON)
Hg-01760	F	N	2009-07-02	2021-03-15	Y	4274	B.9002 (LONDON)
Hg-01762	F	N	2009-07-02	2021-03-15	Y	4274	B.9002 (LONDON)
Hg-01763	F	N	2009-07-02	2021-03-15	Y	4274	B.9002 (LONDON)
Hg-01764	M	N	2010-02-27	2021-03-15	Y	4034	B.9002 (LONDON)
Hg-01765	M	N	2010-05-19	2021-03-15	Y	3953	B.9002 (LONDON)
Hg-01766	F	N	2010-02-27	2021-03-15	Y	4034	B.9002 (LONDON)
Hg-01767	M	N	2010-05-19	2021-03-15	Y	3953	B.9002 (LONDON)
Hg-01768	F	N	2010-05-19	2021-03-15	Y	3953	B.9002 (LONDON)
Hg-01769	M	N	2010-02-27	2021-03-15	Y	4034	B.9002 (LONDON)
Hg-01770	M	N	2010-05-19	2021-03-15	Y	3953	B.9002 (LONDON)
Hg-01771	F	N	2010-02-27	2021-03-15	Y	4034	B.9002 (LONDON)
Hg-01772	F	N	2010-05-19	2021-02-16	N	3926	B.9002 (LONDON)
Hg-01773	F	N	2010-05-19	2021-03-15	Y	3953	B.9002 (LONDON)
Hg-01774	M	N	2010-05-19	2020-01-22	N	3535	B.9002 (LONDON)
Hg-01775	F	N	2010-05-19	2021-03-15	Y	3953	B.9002 (LONDON)
Hg-01776	M	N	2010-05-19	2021-03-15	Y	3953	B.9002 (LONDON)
Hg-01777	M	N	2011-01-29	2021-03-15	Y	3698	B.9002 (LONDON)
Hg-01778	M	N	2011-04-20	2021-03-15	Y	3617	B.9002 (LONDON)
Hg-01779	F	N	2011-04-20	2021-03-15	Y	3617	B.9002 (LONDON)
Hg-01780	M	N	2011-01-29	2021-03-15	Y	3698	B.9002 (LONDON)
Hg-01781	F	N	2011-01-29	2021-03-15	Y	3698	B.9002 (LONDON)
Hg-01782	F	N	2011-01-29	2021-03-15	Y	3698	B.9002 (LONDON)
Hg-01783	F	N	2011-04-20	2021-03-15	Y	3617	B.9002 (LONDON)
Hg-01784	F	N	2011-01-29	2021-03-15	Y	3698	B.9002 (LONDON)
Hg-01785	M	N	1985-12-16	2021-03-15	Y	12873	B.9002 (LONDON)
Hg-01786	M	N	2005-05-01	2021-03-15	Y	5797	B.9002 (LONDON)
Hg-01794	M	N	2011-12-22	2021-03-15	Y	3371	B.9002 (LONDON)
Hg-01795	M	N	2011-12-22	2021-03-15	Y	3371	B.9002 (LONDON)
Hg-01796	M	N	2011-12-22	2021-03-15	Y	3371	B.9002 (LONDON)
Hg-01797	M	N	2011-12-22	2018-02-26	N	2258	B.9002 (LONDON)
Hg-01798	F	N	2011-12-22	2021-03-15	Y	3371	B.9002 (LONDON)
Hg-01799	M	N	2012-08-30	2021-03-15	Y	3119	B.144
Hg-01800	F	N	2012-06-05	2021-03-15	Y	3205	B.144
Hg-01801	M	N	2014-01-06	2020-10-24	Y	2483	B.144
Hg-01802	M	N	2012-08-30	2021-03-15	Y	3119	B.144
Hg-01803	F	N	2012-08-30	2021-03-15	Y	3119	B.144
Hg-01804	M	N	2014-01-06	2021-03-15	Y	2625	B.144
Hg-01805	F	N	2012-06-05	2021-03-15	Y	3205	B.144
Hg-01806	F	N	2012-06-05	2021-03-15	Y	3205	B.144
Hg-01807	F	N	2012-06-05	2021-03-15	Y	3205	B.144
Hg-01808	F	N	2012-06-05	2021-03-15	Y	3205	B.144
Hg-01809	F	N	2012-08-30	2021-03-15	Y	3119	B.144
Hg-01810	F	N	2012-06-05	2021-03-15	Y	3205	B.144
Hg-01811	F	N	2012-06-05	2021-03-15	Y	3205	B.144
Hg-01812	F	N	2012-06-05	2021-03-15	Y	3205	B.144
Hg-01813	F	N	2012-06-05	2021-03-15	Y	3205	B.144
Hg-01814	F	N	2012-06-05	2021-03-15	Y	3205	B.144
Hg-01815	M	N	2012-08-30	2021-03-15	Y	3119	B.144
Hg-01816	F	N	2012-06-05	2021-03-15	Y	3205	B.144
Hg-01817	F	N	2012-06-05	2021-03-15	Y	3205	B.144
Hg-01818	M	N	2012-08-30	2021-03-15	Y	3119	B.144
Hg-01819	F	N	2012-06-05	2021-03-15	Y	3205	B.144
Hg-01820	F	N	2012-06-05	2021-03-15	Y	3205	B.144
Hg-01821	F	N	2014-01-06	2021-03-15	Y	2625	B.144
Hg-01822	M	N	2012-08-30	2021-03-15	Y	3119	B.144
Hg-01823	M	N	2012-08-30	2021-03-15	Y	3119	B.144
Hg-01824	F	N	2012-08-30	2021-03-15	Y	3119	B.144
Hg-01825	M	Y	1997-03-01	2021-03-15	Y	8780	B.144
Hg-01826	F	N	2008-02-03	2021-03-15	Y	4789	B.144
Hg-01829	M	N	2014-01-06	2021-03-15	Y	2625	B.144
Hg-01830	M	N	2014-06-10	2021-03-15	Y	2470	B.144
Hg-01831	F	N	2014-03-19	2021-03-15	Y	2553	B.144
Hg-01832	F	N	2014-06-10	2021-03-15	Y	2470	B.144
Hg-01833	F	N	2014-03-19	2021-03-15	Y	2553	B.144
Hg-01834	M	N	2014-03-19	2021-03-15	Y	2553	B.144
Hg-01835	F	N	2014-03-19	2021-03-15	Y	2553	B.144
Hg-01836	F	N	2014-06-10	2021-03-15	Y	2470	B.144
Hg-01837	M	N	2014-06-10	2021-03-15	Y	2470	B.144
Hg-01838	F	N	2014-06-10	2021-03-15	Y	2470	B.144
Hg-01839	F	N	2014-03-19	2021-03-15	Y	2553	B.144
Hg-01840	M	N	2014-03-19	2021-03-15	Y	2553	B.144
Hg-01841	M	N	2014-03-19	2021-03-15	Y	2553	B.144
Hg-01842	F	N	2014-03-19	2021-03-15	Y	2553	B.144
Hg-01843	F	N	2014-06-10	2021-03-15	Y	2470	B.144
Hg-01844	M	N	2014-06-10	2021-03-15	Y	2470	B.144
Hg-01845	M	N	2014-01-06	2021-03-15	Y	2625	B.144
Hg-01846	M	N	2014-03-19	2021-03-15	Y	2553	B.144
Hg-01847	M	N	2014-03-19	2021-03-15	Y	2553	B.144
Hg-01848	F	N	2014-03-19	2021-03-15	Y	2553	B.144
Hg-01849	M	N	2014-06-10	2021-03-15	Y	2470	B.144
Hg-01850	M	N	2014-03-19	2021-03-15	Y	2553	B.144
Hg-01851	F	N	2014-03-19	2021-03-15	Y	2553	B.144
Hg-01852	M	N	2014-01-06	2021-03-15	Y	2625	B.144
Hg-01853	F	N	2014-03-19	2021-03-15	Y	2553	B.144
Hg-01854	F	N	2014-06-10	2021-03-15	Y	2470	B.144
Hg-01855	F	N	2014-06-10	2021-03-15	Y	2470	B.144
Hg-01856	M	N	2014-03-19	2021-03-15	Y	2553	B.144
Hg-01857	F	N	2014-01-06	2021-03-15	Y	2625	B.144
Hg-01858	F	N	2014-11-27	2021-03-15	Y	2300	B.144
Hg-01859	F	N	2014-09-07	2021-03-15	Y	2381	B.144
Hg-01860	F	N	2014-11-27	2021-03-15	Y	2300	B.144
Hg-01861	M	N	2014-11-27	2021-03-15	Y	2300	B.144
Hg-01862	F	N	2014-09-07	2021-03-15	Y	2381	B.144
Hg-01863	M	Y	2014-11-27	2021-03-15	Y	2300	E.MS 133
Hg-01864	F	N	2014-09-07	2021-03-15	Y	2381	B.144
Hg-01865	M	N	2014-06-10	2021-03-15	Y	2470	B.144
Hg-01866	M	N	2014-09-07	2020-10-22	Y	2237	B.144
Hg-01867	M	N	2015-07-26	2018-10-10	Y	1172	B.144
Hg-01868	F	N	2014-09-07	2021-03-15	Y	2381	B.144
Hg-01869	M	N	2014-09-07	2021-03-15	Y	2381	B.144
Hg-01870	M	N	2014-09-07	2021-03-15	Y	2381	B.144
Hg-01871	F	N	2014-09-07	2021-03-15	Y	2381	B.144
Hg-01872	F	N	2015-07-26	2021-03-15	Y	2059	B.144
Hg-01873	F	N	2014-11-27	2021-03-15	Y	2300	B.144
Hg-01874	F	N	2014-09-07	2021-03-15	Y	2381	B.144
Hg-01875	M	N	2014-09-07	2021-03-15	Y	2381	B.144
Hg-01876	F	N	2014-11-27	2021-03-15	Y	2300	B.144
Hg-01877	M	N	2014-09-07	2021-03-15	Y	2381	B.144
Hg-01878	F	N	2014-11-27	2021-03-15	Y	2300	B.144
Hg-01879	F	N	2014-09-07	2021-03-15	Y	2381	B.144
Hg-01880	M	N	2014-11-27	2021-03-15	Y	2300	B.144
Hg-01881	F	N	2014-11-27	2021-03-15	Y	2300	B.144
Hg-01882	M	N	2015-07-26	2018-10-09	Y	1171	B.144
Hg-01883	F	N	2014-11-27	2021-03-15	Y	2300	B.144
Hg-01884	M	N	2014-09-07	2021-03-15	Y	2381	B.144
Hg-01885	M	N	2015-07-26	2021-03-15	Y	2059	B.144
Hg-01886	F	N	2014-11-27	2021-03-15	Y	2300	B.144
Hg-01887	M	N	2014-06-10	2021-03-15	Y	2470	B.144
Hg-01888	F	N	2014-11-27	2021-03-15	Y	2300	B.144
Hg-01889	M	N	2014-11-27	2021-03-15	Y	2300	B.144
Hg-01890	F	N	2014-09-07	2019-11-08	Y	1888	B.144
Hg-01891	M	N	2014-11-27	2021-03-15	Y	2300	B.144
Hg-01892	F	N	2009-08-03	2021-03-15	Y	4242	B.144
Hg-01893	M	N	2009-04-21	2021-03-15	Y	4346	B.144
Hg-01894	M	Y	2009-08-03	2021-03-15	Y	4242	E.MS 124
Hg-01895	F	N	2009-08-03	2021-03-15	Y	4242	B.144
Hg-01896	M	N	2009-08-03	2021-03-15	Y	4242	B.144
Hg-01897	M	N	2009-04-21	2021-03-15	Y	4346	B.144
Hg-01898	M	N	2009-11-17	2021-03-15	Y	4136	B.144
Hg-01899	F	N	2010-02-04	2021-03-15	Y	4057	B.144
Hg-01900	F	N	2010-02-04	2018-09-05	N	3135	B.144
Hg-01901	M	N	2010-02-04	2021-03-15	Y	4057	B.144
Hg-01902	F	N	2010-02-04	2021-03-15	Y	4057	B.144
Hg-01903	M	Y	2009-11-17	2021-03-15	Y	4136	D.MS 126
Hg-01904	M	N	2010-02-04	2021-03-15	Y	4057	B.144
Hg-01905	M	N	2010-02-04	2021-03-15	Y	4057	B.144
Hg-01906	M	N	2009-11-17	2016-04-06	N	2332	B.144
Hg-01907	M	N	2010-02-04	2021-03-15	Y	4057	B.144
Hg-01908	M	N	2010-02-04	2021-03-15	Y	4057	B.144
Hg-01909	M	N	2009-11-17	2021-03-15	Y	4136	B.144
Hg-01910	M	N	2009-11-17	2021-03-15	Y	4136	B.144
Hg-01911	M	N	2009-11-17	2021-03-15	Y	4136	B.144
Hg-01912	F	N	2009-11-17	2021-03-15	Y	4136	B.144
Hg-01913	F	N	2010-02-04	2021-03-15	Y	4057	B.144
Hg-01914	F	N	2009-11-17	2021-03-15	Y	4136	B.144
Hg-01915	F	N	2009-11-17	2021-03-15	Y	4136	B.144
Hg-01916	M	N	2009-11-17	2021-03-15	Y	4136	B.144
Hg-01917	M	N	2009-11-17	2021-03-15	Y	4136	B.144
Hg-01918	M	Y	2010-02-04	2021-03-15	Y	4057	E.MS 108
Hg-01919	F	N	2010-02-04	2021-03-15	Y	4057	B.144
Hg-01920	F	N	2010-02-04	2021-03-15	Y	4057	B.144
Hg-01921	F	N	2009-11-17	2021-03-15	Y	4136	B.144
Hg-01922	M	N	2009-11-17	2021-03-15	Y	4136	B.144
Hg-01923	F	N	2010-04-25	2021-03-15	Y	3977	B.144
Hg-01924	M	N	2010-04-25	2021-03-15	Y	3977	B.144
Hg-01925	M	N	2010-04-25	2021-03-15	Y	3977	B.144
Hg-01926	M	N	2010-04-25	2021-03-15	Y	3977	B.144
Hg-01927	F	N	2010-10-05	2021-03-15	Y	3814	B.144
Hg-01928	M	N	2010-07-17	2021-03-15	Y	3894	B.144
Hg-01929	F	N	2010-10-05	2021-03-15	Y	3814	B.144
Hg-01930	M	N	2010-07-17	2021-03-15	Y	3894	B.144
Hg-01931	F	N	2010-10-05	2021-03-15	Y	3814	B.144
Hg-01932	M	N	2010-07-17	2021-03-15	Y	3894	B.144
Hg-01933	F	N	2010-07-17	2021-03-15	Y	3894	B.144
Hg-01934	F	N	2010-10-05	2021-03-15	Y	3814	B.144
Hg-01935	M	N	2010-10-05	2021-03-15	Y	3814	B.144
Hg-01936	F	N	2010-10-05	2021-03-15	Y	3814	B.144
Hg-01937	M	N	2010-07-17	2021-03-15	Y	3894	B.144
Hg-01938	F	N	2010-07-17	2021-03-15	Y	3894	B.144
Hg-01939	F	N	2010-10-05	2021-03-15	Y	3814	B.144
Hg-01940	M	N	2010-12-23	2021-03-15	Y	3735	B.144
Hg-01941	M	N	2010-12-23	2021-03-15	Y	3735	B.144
Hg-01942	F	N	2010-12-23	2021-03-15	Y	3735	B.144
Hg-01943	F	N	2010-12-23	2021-03-15	Y	3735	B.144
Hg-01944	M	N	2011-03-15	2021-03-15	Y	3653	B.144
Hg-01945	M	N	2011-03-15	2021-03-15	Y	3653	B.144
Hg-01946	M	N	2011-03-15	2021-03-15	Y	3653	B.144
Hg-01947	M	N	2011-03-15	2021-03-15	Y	3653	B.144
Hg-01948	M	N	2011-03-15	2021-03-15	Y	3653	B.144
Hg-01949	F	N	2011-03-15	2021-03-15	Y	3653	B.144
Hg-01950	F	N	2011-03-15	2021-03-15	Y	3653	B.144
Hg-01964	F	Y	2003-08-12	2021-03-15	Y	6425	B.144
Hg-01970	M	N	2009-08-03	2021-03-15	Y	4242	B.144
Hg-01971	M	N	2012-03-19	2021-03-15	Y	3283	B.144
Hg-01972	F	N	2012-03-19	2021-03-15	Y	3283	B.144
Hg-01973	M	N	2012-03-19	2021-03-15	Y	3283	B.144
Hg-01974	F	N	2012-03-19	2021-03-15	Y	3283	B.144
Hg-01975	F	N	2012-03-19	2021-03-15	Y	3283	B.144
Hg-01976	F	N	2012-03-19	2021-03-15	Y	3283	B.144
Hg-01977	F	N	2012-03-19	2021-03-15	Y	3283	B.144
Hg-01978	M	N	2012-03-19	2020-10-16	Y	3133	B.144
Hg-01979	M	N	2012-03-19	2021-03-15	Y	3283	B.144
Hg-01980	F	N	2012-03-19	2021-03-15	Y	3283	B.144
Hg-01981	F	N	2008-07-05	2018-10-22	Y	3761	B.120
Hg-01982	M	N	2004-06-20	2021-03-15	Y	6112	B.120
Hg-01983	M	N	2004-06-20	2021-03-15	Y	6112	B.120
Hg-01984	M	N	2005-07-20	2021-03-15	Y	5717	B.120
Hg-01985	M	Y	2005-07-20	2021-03-15	Y	5717	E.MS 120
Hg-01986	F	N	2007-11-12	2021-03-15	Y	4872	B.120
Hg-01987	F	N	2008-04-16	2019-06-21	Y	4083	B.120
Hg-01989	M	N	2005-07-20	2021-03-15	Y	5717	B.120
Hg-01990	M	N	2005-02-20	2021-03-15	Y	5867	B.120
Hg-01991	F	N	2008-07-05	2021-03-15	Y	4636	B.120
Hg-01992	F	Y	2005-02-20	2021-03-15	Y	5867	B.120
Hg-01993	F	Y	2004-06-20	2021-03-15	Y	6112	E.MS 120
Hg-01995	M	N	2008-04-16	2021-03-15	Y	4716	B.120
Hg-01996	M	N	2008-07-05	2021-03-15	Y	4636	B.120
Hg-01997	M	N	2008-09-08	2021-03-15	Y	4571	B.120
Hg-01998	M	N	2008-09-08	2021-03-15	Y	4571	B.120
Hg-01999	M	N	2008-09-08	2021-03-15	Y	4571	B.120
Hg-02000	F	Y	2008-09-08	2021-03-15	Y	4571	E.MS 124
Hg-02001	M	N	2008-09-08	2021-03-15	Y	4571	B.120
Hg-02002	F	Y	2008-09-08	2018-04-02	N	3493	B.120
Hg-02003	F	N	2010-01-13	2021-03-15	Y	4079	B.120
Hg-02004	M	N	2009-10-26	2021-03-15	Y	4158	B.120
Hg-02005	F	N	2009-10-26	2019-11-15	Y	3672	B.120
Hg-02006	F	N	2009-10-26	2021-03-15	Y	4158	B.120
Hg-02007	F	N	2010-01-13	2021-03-15	Y	4079	B.120
Hg-02008	F	N	2010-01-13	2021-03-15	Y	4079	B.120
Hg-02009	F	N	2010-06-22	2021-03-15	Y	3919	B.120
Hg-02010	F	N	2010-06-22	2021-03-15	Y	3919	B.120
Hg-02011	M	N	2013-04-11	2021-03-15	Y	2895	B.1017
Hg-02012	F	N	2013-04-11	2021-03-15	Y	2895	B.1017
Hg-02013	F	N	2013-04-11	2021-03-15	Y	2895	B.1017
Hg-02014	M	N	2013-04-11	2021-03-15	Y	2895	B.1017
Hg-02015	M	N	2012-06-14	2021-03-15	Y	3196	B.1017
Hg-02016	F	N	2013-04-11	2021-03-15	Y	2895	B.1017
Hg-02017	M	N	2012-06-14	2021-03-15	Y	3196	B.1017
Hg-02018	F	N	2013-07-01	2021-03-15	Y	2814	B.1017
Hg-02019	F	N	2005-06-11	2021-03-15	Y	5756	B.1017
Hg-02020	M	N	2005-03-15	2021-03-15	Y	5844	B.1017
Hg-02021	M	Y	1988-07-03	2021-03-15	Y	11943	B.1017
Hg-02022	M	N	2009-03-12	2021-03-15	Y	4386	B.1017
Hg-02023	F	N	2005-06-11	2021-03-15	Y	5756	B.1017
Hg-02024	M	N	2005-09-28	2021-03-15	Y	5647	B.1017
Hg-02025	F	N	2005-09-28	2021-03-15	Y	5647	B.1017
Hg-02026	M	N	2007-11-24	2021-03-15	Y	4860	B.1017
Hg-02027	F	N	2005-09-28	2021-03-15	Y	5647	B.1017
Hg-02028	F	N	2005-09-28	2021-03-15	Y	5647	B.1017
Hg-02029	M	N	2006-04-11	2021-03-15	Y	5452	B.1017
Hg-02030	M	N	2005-03-15	2021-03-15	Y	5844	B.1017
Hg-02031	F	N	2006-04-11	2021-03-15	Y	5452	B.1017
Hg-02032	M	N	2007-11-24	2018-12-01	N	4025	B.1017
Hg-02033	F	N	2005-09-28	2021-03-15	Y	5647	B.1017
Hg-02034	M	N	2005-09-28	2021-03-15	Y	5647	B.1017
Hg-02035	M	N	2004-12-17	2021-03-15	Y	5932	B.1017
Hg-02037	F	N	2004-10-19	2021-03-15	Y	5991	B.1017
Hg-02038	M	N	2014-04-22	2021-03-15	Y	2519	B.1017
Hg-02039	M	N	2014-02-01	2021-03-15	Y	2599	B.1017
Hg-02040	M	N	2014-02-01	2019-06-21	N	1966	B.1017
Hg-02041	F	N	2014-02-01	2021-03-15	Y	2599	B.1017
Hg-02042	F	N	2014-02-01	2021-03-15	Y	2599	B.1017
Hg-02043	F	N	2009-03-12	2021-03-15	Y	4386	B.1017
Hg-02044	M	N	2008-12-23	2021-03-15	Y	4465	B.1017
Hg-02045	M	N	2009-03-12	2021-03-15	Y	4386	B.1017
Hg-02046	M	N	2009-03-12	2021-03-15	Y	4386	B.1017
Hg-02047	M	N	2008-12-23	2021-03-15	Y	4465	B.1017
Hg-02048	F	N	2014-08-13	2021-03-15	Y	2406	B.1017
Hg-02049	M	N	2014-08-13	2021-03-15	Y	2406	B.1017
Hg-02050	M	N	2014-08-13	2021-03-15	Y	2406	B.1017
Hg-02051	F	N	2009-03-12	2019-04-05	N	3676	B.1017
Hg-02052	M	N	2009-03-12	2019-04-18	N	3689	B.1017
Hg-02053	M	N	2009-07-16	2021-03-15	Y	4260	B.1017
Hg-02054	M	N	2009-12-25	2021-03-15	Y	4098	B.1017
Hg-02055	M	N	2009-12-25	2019-12-04	N	3631	B.1017
Hg-02056	F	N	2009-10-05	2021-03-15	Y	4179	B.1017
Hg-02057	F	N	2009-12-25	2017-01-17	N	2580	B.1017
Hg-02058	F	N	2009-10-05	2021-03-15	Y	4179	B.1017
Hg-02059	M	N	2009-10-05	2019-11-08	Y	3686	B.1017
Hg-02060	F	N	2009-10-05	2019-11-15	Y	3693	B.1017
Hg-02061	M	N	2011-10-15	2021-03-15	Y	3439	B.1017
Hg-02064	F	N	2009-12-22	2020-06-05	Y	3818	B.40-B
Hg-02065	F	N	2009-09-07	2020-06-05	Y	3924	B.40-B
Hg-02066	F	N	2009-09-07	2020-04-12	N	3870	B.40-B
Hg-02067	F	N	2009-12-22	2020-06-05	Y	3818	B.40-B
Hg-02068	F	N	2009-12-22	2020-06-05	Y	3818	B.40-B
Hg-02069	F	N	2009-09-07	2020-01-29	Y	3796	B.40-B
Hg-02070	F	N	2009-09-07	2020-01-29	Y	3796	B.40-B
Hg-02071	F	N	2009-12-22	2020-06-05	Y	3818	B.40-B
Hg-02072	F	N	2009-09-07	2020-06-09	Y	3928	B.40-B
Hg-02073	F	N	2009-09-07	2016-09-11	N	2561	B.40-B
Hg-02074	F	N	2009-12-22	2020-06-05	Y	3818	B.40-B
Hg-02075	F	N	2009-12-22	2020-06-05	Y	3818	B.40-B
Hg-02076	F	N	2009-12-22	2019-04-01	N	3387	B.40-B
Hg-02077	F	N	2009-12-22	2020-06-05	Y	3818	B.40-B
Hg-02078	F	N	2009-09-07	2020-03-12	N	3839	B.40-B
Hg-02079	F	N	2009-12-22	2020-06-05	Y	3818	B.40-B
Hg-02080	F	N	2010-03-22	2020-06-05	Y	3728	B.40-B
Hg-02081	F	N	2010-03-22	2020-06-05	Y	3728	B.40-B
Hg-02082	F	N	2010-03-22	2017-04-16	N	2582	B.40-B
Hg-02085	M	N	2008-06-09	2020-06-09	Y	4383	B.BRONX
Hg-02086	M	N	2008-02-11	2020-06-05	Y	4498	B.BRONX
Hg-02087	F	Y	2008-06-09	2021-03-15	Y	4662	D.MS 81
Hg-02088	F	Y	2008-06-09	2021-03-15	Y	4662	E.MS 85
Hg-02089	M	N	2008-06-09	2020-06-09	Y	4383	B.BRONX
Hg-02090	M	N	2008-02-11	2020-06-09	Y	4502	B.BRONX
Hg-02091	M	N	2008-06-09	2020-06-10	Y	4384	B.BRONX
Hg-02092	M	N	2008-02-11	2020-06-09	Y	4502	B.BRONX
Hg-02093	M	N	2008-02-11	2020-06-09	Y	4502	B.BRONX
Hg-02094	M	Y	2009-02-05	2017-12-14	Y	3234	D.MS 103
Hg-02095	M	N	2009-02-05	2017-05-14	N	3020	B.BRONX
Hg-02096	M	N	2009-02-05	2020-06-09	Y	4142	B.BRONX
Hg-02097	F	Y	2008-08-26	2021-03-15	Y	4584	C.MS 77
Hg-02098	F	Y	2008-08-26	2021-03-15	Y	4584	C.MS 76
Hg-02099	F	Y	2008-08-26	2021-03-15	Y	4584	E.MS 113
Hg-02100	M	N	2009-02-05	2016-09-29	N	2793	B.BRONX
Hg-02101	F	Y	2009-02-05	2021-03-15	Y	4421	D.MS 92
Hg-02102	F	Y	2008-08-26	2021-03-15	Y	4584	E.MS 96
Hg-02103	M	N	2009-02-05	2020-06-09	Y	4142	B.BRONX
Hg-02104	F	Y	2009-02-05	2021-03-15	Y	4421	E.MS 83
Hg-02105	F	Y	2008-08-26	2021-03-15	Y	4584	D.MS 82
Hg-02106	F	Y	2008-08-26	2021-03-15	Y	4584	D.MS 88
Hg-02107	M	N	2009-02-05	2020-06-05	Y	4138	B.BRONX
Hg-02108	M	N	2009-02-05	2020-06-05	Y	4138	B.BRONX
Hg-02109	F	Y	2009-07-16	2021-03-15	Y	4260	C.MS 79
Hg-02110	M	N	2009-07-16	2016-09-18	Y	2621	B.BRONX
Hg-02111	M	N	2009-07-16	2020-06-09	Y	3981	B.BRONX
Hg-02112	M	N	2009-07-16	2016-09-16	Y	2619	B.BRONX
Hg-02113	M	N	2009-07-16	2016-09-18	Y	2621	B.BRONX
Hg-02114	F	N	2009-07-16	2016-07-02	N	2543	B.BRONX
Hg-02115	M	N	2010-03-02	2016-09-18	Y	2392	B.BRONX
Hg-02116	F	N	2010-03-02	2020-06-09	Y	3752	B.BRONX
Hg-02117	F	Y	2010-03-02	2020-06-10	Y	3753	B.BRONX
Hg-02118	M	N	2011-07-14	2020-02-10	Y	3133	B.BRONX
Hg-02119	F	N	2011-07-14	2020-06-09	Y	3253	B.BRONX
Hg-02120	M	N	2007-01-24	2020-06-05	Y	4881	B.BRONX
Hg-02121	M	N	2007-07-20	2020-06-10	Y	4709	B.BRONX
Hg-02126	M	N	2010-03-02	2020-02-10	Y	3632	B.BRONX
Hg-02127	M	N	2013-09-09	2021-03-15	Y	2744	B.YE3
Hg-02128	F	N	2013-09-09	2021-03-15	Y	2744	B.YE3
Hg-02129	M	N	2013-09-09	2021-03-15	Y	2744	B.YE3
Hg-02130	F	N	2008-08-31	2021-03-15	Y	4579	B.YE3
Hg-02131	F	Y	1987-12-17	2021-03-15	Y	12142	B.YE3
Hg-02132	M	N	2005-09-08	2021-03-15	Y	5667	B.SAN DIEGO
Hg-02133	M	N	2005-09-08	2021-03-15	Y	5667	B.SAN DIEGO
Hg-02134	F	Y	1987-12-17	2021-03-15	Y	12142	B.SAN DIEGO
Hg-02135	M	Y	1988-07-03	2019-05-21	N	11279	D.MS 109
Hg-02136	M	N	1987-12-12	2021-03-15	Y	12147	B.SAN DIEGO
Hg-02137	F	N	2007-08-27	2021-03-15	Y	4949	B.SAN DIEGO
Hg-02138	M	N	2005-09-08	2021-03-15	Y	5667	B.SAN DIEGO
Hg-02139	M	N	2005-09-08	2021-03-15	Y	5667	B.SAN DIEGO
Hg-02140	M	Y	1988-05-24	2019-04-13	N	11281	B.SAN DIEGO
Hg-02141	F	N	2005-09-08	2021-03-15	Y	5667	B.SAN DIEGO
Hg-02142	F	N	2007-08-27	2021-03-15	Y	4949	B.SAN DIEGO
Hg-02143	F	N	2010-04-19	2017-05-31	Y	2599	B.125
Hg-02144	M	N	2010-04-19	2017-05-31	Y	2599	B.125
Hg-02145	M	N	2013-08-16	2019-07-07	N	2151	B.MS 19
Hg-02146	M	N	2012-04-21	2021-03-15	Y	3250	B.MS 19
Hg-02147	M	N	2012-04-21	2021-03-15	Y	3250	B.MS 19
Hg-02148	F	N	2015-06-08	2021-03-15	Y	2107	B.MS 19
Hg-02149	M	N	2015-06-08	2021-03-15	Y	2107	B.MS 19
Hg-02150	F	N	2015-06-08	2021-03-15	Y	2107	B.MS 19
Hg-02151	M	N	2015-06-08	2021-03-15	Y	2107	B.MS 19
Hg-02152	F	N	2011-08-16	2021-01-12	N	3437	B.MS 19
Hg-02153	M	N	2011-08-16	2021-03-15	Y	3499	B.MS 19
Hg-02154	M	Y	2001-09-11	2021-03-15	Y	7125	B.MS 19
Hg-02155	F	Y	2012-04-12	2021-03-15	Y	3259	B.MS 19
Hg-02156	M	N	2011-11-21	2021-03-15	Y	3402	B.MS 19
Hg-02157	F	N	2011-11-21	2020-12-01	Y	3298	B.MS 19
Hg-02158	F	N	2012-04-12	2020-02-24	N	2874	B.MS 19
Hg-02170	F	N	2013-10-11	2021-03-15	Y	2712	B.7700
Hg-02171	F	N	2011-10-31	2021-03-15	Y	3423	B.7700
Hg-02177	F	N	2011-03-07	2021-03-15	Y	3661	B.7700
Hg-02178	F	N	2011-03-07	2021-03-15	Y	3661	B.7700
Hg-02179	F	N	2011-03-07	2021-03-15	Y	3661	B.7700
Hg-02180	M	N	2011-08-07	2021-03-15	Y	3508	B.7700
Hg-02181	F	Y	2011-08-07	2021-03-15	Y	3508	B.7700
Hg-02182	M	N	2011-08-07	2021-03-15	Y	3508	B.7700
Hg-02183	M	N	2011-08-07	2015-07-09	Y	1432	0.77
Hg-02184	F	N	2011-08-07	2021-03-15	Y	3508	B.7700
Hg-02185	F	N	2011-10-31	2021-01-29	N	3378	B.7700
Hg-02186	F	N	2011-10-31	2021-03-15	Y	3423	B.7700
Hg-02188	M	Y	1988-05-25	2021-03-15	Y	11982	F.MS 21
Hg-02193	M	Y	2004-06-15	2019-09-06	N	5561	F.MS 25
Hg-02194	F	Y	2010-01-13	2021-03-15	Y	4079	F.MS 25
Hg-02195	M	Y	2008-08-26	2021-03-15	Y	4584	B.MS 26
Hg-02196	M	N	2014-06-21	2021-03-15	Y	2459	B.MS 26
Hg-02197	M	Y	2015-06-05	2021-03-15	Y	2110	E.MS 98
Hg-02198	M	N	2015-06-05	2021-03-15	Y	2110	B.MS 26
Hg-02199	M	N	2014-06-21	2016-11-19	N	882	C.MS 26
Hg-02200	F	N	2015-02-20	2021-03-15	Y	2215	B.MS 26
Hg-02201	M	N	2014-06-21	2021-03-15	Y	2459	B.MS 26
Hg-02202	M	N	2015-02-20	2021-03-15	Y	2215	B.MS 26
Hg-02203	F	N	2015-02-20	2021-03-15	Y	2215	B.MS 26
Hg-02204	M	N	2015-02-20	2021-03-15	Y	2215	B.MS 26
Hg-02205	M	N	2014-06-21	2021-03-15	Y	2459	B.MS 26
Hg-02206	M	N	2014-06-21	2021-03-15	Y	2459	B.MS 26
Hg-02208	F	Y	2008-04-17	2021-03-15	Y	4715	B.MS 29
Hg-02209	M	Y	2007-12-07	2021-03-15	Y	4847	B.MS 29
Hg-02210	M	Y	2007-01-24	2021-03-15	Y	5164	F.MS 31
Hg-02211	F	Y	2000-05-18	2021-03-15	Y	7606	F.MS 31
Hg-02212	M	Y	2008-06-09	2021-03-15	Y	4662	B.MS 32
Hg-02213	F	Y	2007-12-07	2021-03-15	Y	4847	B.MS 32
Hg-02214	F	Y	2008-02-11	2019-07-13	N	4170	B.MS 36
Hg-02215	M	Y	2002-02-12	2021-03-15	Y	6971	B.MS 36
Hg-02216	F	Y	2008-02-11	2021-03-15	Y	4781	F.MS 37
Hg-02217	M	Y	2002-02-12	2021-03-15	Y	6971	F.MS 37
Hg-02218	F	Y	2002-02-12	2021-03-15	Y	6971	B.MS 38
Hg-02219	M	Y	2008-06-09	2021-03-15	Y	4662	B.MS 38
Hg-02220	F	Y	2005-02-04	2016-08-09	N	4204	C.MS 39
Hg-02222	F	Y	2007-07-22	2021-03-15	Y	4985	B.MS 40
Hg-02224	F	Y	2009-02-05	2021-03-15	Y	4421	B.MS 101
Hg-02225	M	Y	2008-02-11	2021-03-15	Y	4781	B.MS 42
Hg-02226	F	Y	2002-02-12	2021-03-15	Y	6971	B.MS 42
Hg-02227	M	Y	2008-02-11	2021-03-15	Y	4781	B.MS 43
Hg-02228	F	Y	2008-08-13	2021-03-15	Y	4597	B.MS 43
Hg-02229	M	Y	2008-02-11	2021-03-15	Y	4781	C.MS 44
Hg-02230	F	Y	2009-05-04	2021-03-15	Y	4333	C.MS 44
Hg-02231	M	Y	2009-09-07	2021-03-15	Y	4207	E.MS 111
Hg-02232	M	Y	2009-09-07	2018-04-25	Y	3152	D.MS 115
Hg-02233	M	Y	2009-12-22	2021-03-15	Y	4101	E.MS 113
Hg-02234	M	N	2009-12-22	2017-05-31	Y	2717	C.VC 3
Hg-02235	M	N	2009-12-22	2017-05-31	Y	2717	C.VC 3
Hg-02236	M	N	2009-12-22	2017-05-31	Y	2717	C.VC 3
Hg-02237	M	N	2010-03-22	2017-05-31	Y	2627	C.VC 3
Hg-02238	M	N	2010-03-22	2017-05-31	Y	2627	C.VC 3
Hg-02239	M	N	2010-03-22	2017-05-31	Y	2627	C.VC 3
Hg-02240	M	N	2010-03-22	2017-05-31	Y	2627	C.VC 3
Hg-02241	M	N	2010-03-22	2017-05-04	Y	2600	C.VC 3
Hg-02242	M	N	2010-03-22	2017-05-04	Y	2600	C.VC 3
Hg-02243	M	N	2010-03-22	2017-05-04	Y	2600	C.VC 3
Hg-02244	M	N	2010-11-25	2017-05-04	Y	2352	C.VC 3
Hg-02245	M	N	2010-11-25	2017-05-04	Y	2352	C.VC 3
Hg-02246	M	N	2011-02-13	2017-05-04	Y	2272	C.VC 3
Hg-02247	F	Y	2010-11-20	2019-02-05	N	2999	B.MS 55
Hg-02248	M	Y	2008-05-11	2021-03-15	Y	4691	C.MS 55
Hg-02250	F	Y	2011-10-03	2021-03-15	Y	3451	C.MS 56
Hg-02251	M	Y	2009-01-03	2016-08-01	Y	2767	C.MS 57
Hg-02252	F	Y	2009-08-27	2016-08-01	Y	2531	C.MS 57
Hg-02254	F	Y	2009-01-03	2021-03-15	Y	4454	C.MS 58
Hg-02255	M	Y	2008-02-18	2016-08-01	Y	3087	C.MS 59
Hg-02256	F	Y	2008-08-13	2016-08-01	Y	2910	C.MS 59
Hg-02257	F	Y	2012-03-21	2021-03-15	Y	3281	C.MS 60
Hg-02258	M	Y	2009-10-13	2017-06-28	N	2815	C.MS 60
Hg-02259	F	Y	2010-01-13	2016-08-05	Y	2396	C.MS 64
Hg-02260	M	Y	2011-08-07	2016-08-05	Y	1825	C.MS 64
Hg-02261	F	Y	2012-07-21	2016-06-20	N	1430	C.MS 65
Hg-02263	M	Y	2009-04-25	2021-03-15	Y	4342	C.MS 66
Hg-02264	F	Y	2014-08-17	2021-03-15	Y	2402	C.MS 66
Hg-02265	F	Y	2014-08-17	2021-03-15	Y	2402	C.MS 67
Hg-02267	F	Y	2009-10-01	2016-07-15	Y	2479	C.MS 68
Hg-02268	M	Y	2014-08-17	2016-03-28	N	589	B.MS 68
Hg-02269	F	Y	2008-06-09	2021-03-15	Y	4662	C.MS 72
Hg-02270	F	Y	2008-02-11	2021-03-15	Y	4781	C.MS 71
Hg-02271	F	Y	2008-11-17	2019-06-10	Y	3857	C.MS 73
Hg-02272	F	Y	2008-11-17	2021-03-15	Y	4501	C.MS 70
Hg-02273	F	Y	2008-08-26	2021-03-15	Y	4584	C.MS 69
Hg-02275	F	N	2002-07-03	2021-03-15	Y	6830	A.138
Hg-02276	F	Y	2002-07-03	2021-03-15	Y	6830	A.138
Hg-02277	F	N	2007-12-27	2020-07-21	N	4590	A.138
Hg-02278	M	N	2007-12-27	2011-02-24	N	1155	0.138
Hg-02279	F	N	2007-12-27	2021-03-15	Y	4827	A.138
Hg-02280	M	N	2007-12-27	2021-03-15	Y	4827	A.138
Hg-02281	F	N	2007-12-27	2021-03-15	Y	4827	A.138
Hg-02282	F	N	2007-12-27	2021-03-15	Y	4827	A.138
Hg-02283	F	N	2007-12-27	2014-08-15	N	2423	0.138
Hg-02284	M	N	2007-12-27	2021-03-15	Y	4827	A.138
Hg-02285	M	N	2008-02-27	2009-12-31	Y	673	0.138
Hg-02286	M	N	2008-04-19	2018-06-01	N	3695	A.138
Hg-02287	F	N	2008-04-19	2017-09-13	Y	3434	A.138
Hg-02288	M	N	2008-04-19	2021-03-15	Y	4713	A.138
Hg-02289	F	N	2008-04-19	2011-12-27	N	1347	0.138
Hg-02290	M	N	2008-04-19	2021-03-15	Y	4713	A.138
Hg-02291	F	N	2008-07-14	2021-03-15	Y	4627	A.138
Hg-02292	M	N	2008-07-14	2021-03-15	Y	4627	A.138
Hg-02293	M	N	2008-07-14	2021-03-15	Y	4627	A.138
Hg-02294	M	N	2008-07-14	2011-12-27	N	1261	0.138
Hg-02295	F	N	2008-07-14	2011-12-03	N	1237	0.138
Hg-02296	M	N	2008-07-14	2021-03-15	Y	4627	A.138
Hg-02297	M	N	2008-07-14	2014-08-15	N	2223	0.138
Hg-02298	M	N	2008-07-14	2021-03-15	Y	4627	A.138
Hg-02299	F	N	2008-07-14	2021-03-15	Y	4627	A.138
Hg-02300	M	N	2008-11-24	2021-03-15	Y	4494	A.138
Hg-02301	M	N	2008-11-24	2021-03-15	Y	4494	A.138
Hg-02302	F	N	2008-11-24	2021-03-15	Y	4494	A.138
Hg-02303	F	N	2008-11-24	2021-03-15	Y	4494	A.138
Hg-02304	M	N	2008-11-24	2021-03-15	Y	4494	A.138
Hg-02305	F	N	2008-11-24	2016-03-11	N	2664	A.138
Hg-02306	M	N	2008-11-24	2021-03-15	Y	4494	A.138
Hg-02307	F	N	2008-11-24	2021-03-15	Y	4494	A.138
Hg-02308	F	N	2008-12-27	2015-06-08	N	2354	0.138
Hg-02309	F	N	2008-12-27	2011-12-22	N	1090	0.138
Hg-02310	M	N	2008-12-27	2021-03-15	Y	4461	A.138
Hg-02311	M	N	2008-12-27	2021-03-15	Y	4461	A.138
Hg-02312	M	N	2009-02-12	2021-03-15	Y	4414	A.138
Hg-02313	F	N	2009-02-12	2020-11-10	N	4289	A.138
Hg-02314	F	N	2009-02-12	2010-02-20	N	373	0.138
Hg-02315	M	N	2009-02-12	2011-07-07	N	875	0.138
Hg-02316	F	N	2009-05-04	2021-03-15	Y	4333	A.138
Hg-02317	M	N	2009-05-04	2021-03-15	Y	4333	A.138
Hg-02318	M	N	2009-05-04	2011-12-16	N	956	0.138
Hg-02319	M	N	2009-05-04	2021-03-15	Y	4333	A.138
Hg-02320	F	N	2009-05-04	2012-01-13	N	984	0.138
Hg-02321	M	N	2009-05-04	2014-08-15	N	1929	0.138
Hg-02322	M	N	2009-05-04	2021-03-15	Y	4333	A.138
Hg-02323	M	N	2009-05-04	2021-03-15	Y	4333	A.138
Hg-02324	M	N	2009-07-20	2021-03-15	Y	4256	A.138
Hg-02325	M	N	2009-07-20	2021-03-15	Y	4256	A.138
Hg-02326	M	N	2009-07-20	2021-03-15	Y	4256	A.138
Hg-02327	F	N	2009-07-20	2021-03-15	Y	4256	A.138
Hg-02328	F	N	2009-07-20	2021-03-15	Y	4256	A.138
Hg-02329	M	N	2009-07-20	2021-03-15	Y	4256	A.138
Hg-02330	M	N	2009-11-09	2013-04-10	Y	1248	0.138
Hg-02331	M	N	2009-11-09	2013-04-10	Y	1248	0.138
Hg-02332	F	N	2009-11-09	2017-09-13	Y	2865	A.138
Hg-02333	M	N	2009-11-09	2013-04-10	Y	1248	0.138
Hg-02334	M	N	2009-11-09	2013-04-10	Y	1248	0.138
Hg-02335	F	N	2009-11-09	2021-03-15	Y	4144	A.138
Hg-02336	M	N	2009-11-09	2013-09-17	Y	1408	0.138
Hg-02337	F	N	2009-11-09	2021-03-15	Y	4144	A.138
Hg-02338	M	N	2010-01-28	2011-08-30	N	579	0.138
Hg-02339	M	N	2010-01-28	2013-04-10	Y	1168	0.138
Hg-02340	M	N	2010-01-28	2014-08-15	N	1660	0.138
Hg-02341	M	N	2010-01-28	2013-04-10	Y	1168	0.138
Hg-02342	M	N	2010-01-28	2013-04-10	Y	1168	0.138
Hg-02343	M	N	2010-01-28	2013-04-10	Y	1168	0.138
Hg-02344	F	N	2010-01-28	2021-03-15	Y	4064	A.138
Hg-02345	F	N	2010-01-28	2013-09-17	Y	1328	0.138
Hg-02346	F	N	2010-01-28	2021-03-15	Y	4064	A.138
Hg-02347	M	N	2010-05-24	2013-04-10	Y	1052	0.138
Hg-02348	M	N	2010-05-24	2014-08-15	N	1544	0.138
Hg-02349	F	N	2010-05-24	2013-12-12	N	1298	0.138
Hg-02350	F	N	2010-05-24	2021-03-15	Y	3948	A.138
Hg-02351	F	N	2010-05-24	2010-10-18	N	147	0.138
Hg-02352	F	N	2010-05-24	2021-03-15	Y	3948	A.138
Hg-02353	F	N	2010-05-24	2021-03-15	Y	3948	A.138
Hg-02354	M	N	2010-05-24	2021-03-15	Y	3948	A.138
Hg-02355	M	N	2010-05-24	2021-03-15	Y	3948	A.138
Hg-02356	F	N	2011-02-08	2021-03-15	Y	3688	A.138
Hg-02357	F	N	2011-02-08	2012-01-10	N	336	0.138
Hg-02358	F	N	2011-02-08	2021-03-15	Y	3688	A.138
Hg-02359	M	N	2011-02-08	2013-04-10	Y	792	0.138
Hg-02360	F	N	2011-02-08	2021-03-15	Y	3688	A.138
Hg-02361	M	N	2011-02-08	2021-03-15	Y	3688	A.138
Hg-02362	F	N	2011-02-08	2020-12-13	N	3596	A.138
Hg-02363	M	N	2011-02-08	2013-04-10	Y	792	0.138
Hg-02364	F	N	2011-07-05	2021-03-15	Y	3541	A.138
Hg-02365	F	N	2011-07-05	2021-03-15	Y	3541	A.138
Hg-02366	M	N	2011-07-05	2012-04-07	N	277	0.138
Hg-02367	F	N	2011-07-05	2018-06-14	Y	2536	A.138
Hg-02368	F	N	2011-07-05	2021-03-15	Y	3541	A.138
Hg-02369	F	N	2011-07-05	2021-03-15	Y	3541	A.138
Hg-02370	M	N	2012-07-13	2021-03-15	Y	3167	A.138
Hg-02371	F	N	2012-07-13	2021-03-15	Y	3167	A.138
Hg-02372	F	N	2012-07-13	2021-03-15	Y	3167	A.138
Hg-02373	M	N	2012-07-13	2021-03-15	Y	3167	A.138
Hg-02374	M	N	2012-09-30	2014-04-03	Y	550	0.138
Hg-02375	F	N	2012-12-18	2021-03-15	Y	3009	A.138
Hg-02376	F	N	2012-12-18	2021-03-15	Y	3009	A.138
Hg-02377	F	N	2012-12-18	2021-03-15	Y	3009	A.138
Hg-02378	F	N	2012-12-18	2021-03-15	Y	3009	A.138
Hg-02379	F	N	2012-12-18	2021-03-15	Y	3009	A.138
Hg-02380	F	N	2012-12-18	2021-03-15	Y	3009	A.138
Hg-02381	M	N	2012-12-18	2013-12-12	Y	359	0.138
Hg-02382	F	N	2012-12-18	2013-09-17	Y	273	0.138
Hg-02383	F	N	2012-12-18	2013-12-12	Y	359	0.138
Hg-02384	F	N	2012-12-18	2021-03-15	Y	3009	A.138
Hg-02385	F	N	2013-12-14	2021-03-15	Y	2648	A.138
Hg-02386	F	N	2013-12-14	2019-03-25	N	1927	A.138
Hg-02387	F	N	2013-12-14	2021-03-15	Y	2648	A.138
Hg-02388	M	N	2013-12-14	2021-03-15	Y	2648	A.138
Hg-02389	F	N	2013-12-14	2021-03-15	Y	2648	A.138
Hg-02390	F	N	2013-12-14	2021-03-15	Y	2648	A.138
Hg-02391	M	N	2013-12-14	2021-03-15	Y	2648	A.138
Hg-02392	M	N	2013-12-14	2021-03-15	Y	2648	A.138
Hg-02393	M	N	2014-05-23	2021-03-15	Y	2488	A.138
Hg-02394	M	N	2014-05-23	2021-03-15	Y	2488	A.138
Hg-02395	M	N	2014-05-23	2021-03-15	Y	2488	A.138
Hg-02396	F	N	2014-05-23	2021-03-15	Y	2488	A.138
Hg-02397	M	N	2014-05-23	2021-03-15	Y	2488	A.138
Hg-02398	M	N	2014-09-13	2021-03-15	Y	2375	A.138
Hg-02399	M	N	2014-09-13	2021-03-15	Y	2375	A.138
Hg-02400	F	N	2014-09-13	2021-03-15	Y	2375	A.138
Hg-02401	F	N	2014-11-30	2019-11-08	Y	1804	A.138
Hg-02402	F	N	2014-11-30	2021-03-15	Y	2297	A.138
Hg-02403	F	N	2014-11-30	2021-03-15	Y	2297	A.138
Hg-02404	M	N	2014-11-30	2021-03-15	Y	2297	A.138
Hg-02405	F	N	2014-11-30	2021-03-15	Y	2297	A.138
Hg-02406	F	N	2014-11-30	2021-03-15	Y	2297	A.138
Hg-02407	F	N	2014-11-30	2021-03-15	Y	2297	A.138
Hg-02408	F	N	2014-11-30	2021-03-15	Y	2297	A.138
Hg-02409	F	N	2014-11-30	2021-03-15	Y	2297	A.138
Hg-02410	F	N	2014-11-30	2021-03-15	Y	2297	A.138
Hg-02411	F	N	2015-02-21	2021-03-15	Y	2214	A.138
Hg-02412	M	N	2015-02-21	2021-03-15	Y	2214	A.138
Hg-02413	M	N	2015-02-21	2021-03-15	Y	2214	A.138
Hg-02414	F	N	2015-02-21	2021-03-15	Y	2214	A.138
Hg-02415	M	N	2015-02-21	2021-03-15	Y	2214	A.138
Hg-02416	M	N	2015-02-21	2021-03-15	Y	2214	A.138
Hg-02417	F	N	2015-02-21	2021-03-15	Y	2214	A.138
Hg-02418	M	N	2015-02-21	2021-03-15	Y	2214	A.138
Hg-02419	M	N	2015-09-10	2018-10-09	Y	1125	Ôúñ.138
Hg-02420	F	N	2015-09-10	2016-05-14	N	247	A.138
Hg-02421	F	N	2015-09-10	2021-03-15	Y	2013	A.138
Hg-02422	F	N	2015-09-10	2021-03-15	Y	2013	A.138
Hg-02423	F	N	2015-09-10	2021-03-15	Y	2013	A.138
Hg-02424	M	N	2008-07-14	2009-06-25	N	346	0.138
Hg-02427	F	Y	2004-02-02	2019-10-11	N	5730	A.NL-1
Hg-02428	M	N	2008-02-27	2021-03-15	Y	4765	A.NL-1
Hg-02429	M	N	2008-02-27	2021-03-15	Y	4765	A.NL-1
Hg-02430	F	N	2008-02-27	2021-03-15	Y	4765	A.NL-1
Hg-02431	M	N	2008-02-27	2021-03-15	Y	4765	A.NL-1
Hg-02432	F	N	2008-02-27	2013-12-12	N	2115	.NL-1
Hg-02433	M	N	2008-02-27	2021-03-15	Y	4765	A.NL-1
Hg-02434	M	N	2008-05-27	2021-03-15	Y	4675	A.NL-1
Hg-02435	F	N	2008-05-27	2021-03-15	Y	4675	A.NL-1
Hg-02436	M	N	2008-05-27	2011-11-24	N	1276	.NL-1
Hg-02437	M	N	2008-05-27	2021-03-15	Y	4675	A.NL-1
Hg-02438	F	N	2008-08-20	2021-03-15	Y	4590	A.NL-1
Hg-02439	F	N	2008-08-20	2021-03-15	Y	4590	A.NL-1
Hg-02440	M	N	2009-09-02	2021-03-15	Y	4212	A.NL-1
Hg-02441	F	N	2009-09-02	2015-07-08	N	2135	.NL-1
Hg-02442	F	N	2009-09-02	2021-03-15	Y	4212	A.NL-1
Hg-02443	M	N	2009-09-02	2021-03-15	Y	4212	A.NL-1
Hg-02444	M	N	2009-09-02	2021-01-24	N	4162	A.NL-1
Hg-02445	F	N	2009-09-02	2015-12-09	N	2289	A.NL-1
Hg-02446	M	N	2009-09-02	2021-03-15	Y	4212	A.NL-1
Hg-02447	F	N	2009-09-02	2013-12-12	N	1562	.NL-1
Hg-02448	F	N	2009-09-02	2021-03-15	Y	4212	A.NL-1
Hg-02449	F	N	2009-11-21	2021-03-15	Y	4132	A.NL-1
Hg-02450	M	N	2009-11-21	2019-11-15	Y	3646	A.NL-1
Hg-02451	F	Y	2009-11-21	2021-03-15	Y	4132	E.MS 119
Hg-02452	M	N	2009-11-21	2021-03-15	Y	4132	A.NL-1
Hg-02453	F	N	2009-11-21	2021-03-15	Y	4132	A.NL-1
Hg-02454	F	N	2009-11-21	2021-03-15	Y	4132	A.NL-1
Hg-02455	M	N	2009-11-21	2021-03-15	Y	4132	A.NL-1
Hg-02456	F	N	2009-11-21	2020-05-10	N	3823	A.NL-1
Hg-02457	M	N	2009-11-21	2021-03-15	Y	4132	A.NL-1
Hg-02458	F	N	2009-11-21	2021-03-15	Y	4132	A.NL-1
Hg-02459	F	N	2009-11-21	2015-06-28	N	2045	.NL-1
Hg-02460	F	N	2009-11-21	2021-03-15	Y	4132	A.NL-1
Hg-02461	F	N	2009-11-21	2016-05-04	N	2356	A.NL-1
Hg-02462	M	N	2009-11-21	2020-11-11	N	4008	A.NL-1
Hg-02463	M	N	2009-11-21	2021-03-15	Y	4132	A.NL-1
Hg-02464	M	N	2010-04-02	2017-09-13	Y	2721	A.NL-1
Hg-02465	M	N	2010-04-02	2021-03-15	Y	4000	A.NL-1
Hg-02466	F	N	2010-04-02	2013-12-12	N	1350	.NL-1
Hg-02467	M	N	2010-04-02	2011-12-19	N	626	.NL-1
Hg-02468	M	N	2010-04-02	2021-03-15	Y	4000	A.NL-1
Hg-02469	F	N	2010-04-02	2021-03-15	Y	4000	A.NL-1
Hg-02470	F	N	2010-04-02	2021-03-15	Y	4000	A.NL-1
Hg-02471	M	N	2010-04-02	2021-03-15	Y	4000	A.NL-1
Hg-02472	M	N	2010-04-02	2021-03-15	Y	4000	A.NL-1
Hg-02473	F	N	2010-04-02	2018-10-15	N	3118	A.NL-1
Hg-02474	M	N	2010-04-02	2011-11-21	N	598	.NL-1
Hg-02475	F	N	2010-06-15	2021-03-15	Y	3926	A.NL-1
Hg-02476	F	N	2010-06-15	2021-03-15	Y	3926	A.NL-1
Hg-02477	M	N	2010-06-15	2021-03-15	Y	3926	A.NL-1
Hg-02478	F	N	2010-06-15	2021-03-15	Y	3926	A.NL-1
Hg-02479	M	N	2010-06-15	2021-03-15	Y	3926	A.NL-1
Hg-02480	F	N	2010-06-15	2013-12-12	N	1276	.NL-1
Hg-02481	F	N	2010-09-03	2021-03-15	Y	3846	A.NL-1
Hg-02482	F	N	2010-09-03	2021-03-15	Y	3846	A.NL-1
Hg-02483	F	N	2010-09-03	2021-03-15	Y	3846	A.NL-1
Hg-02484	F	N	2010-09-03	2021-03-15	Y	3846	A.NL-1
Hg-02485	F	N	2010-09-03	2021-03-15	Y	3846	A.NL-1
Hg-02486	F	N	2010-09-03	2021-03-15	Y	3846	A.NL-1
Hg-02487	M	N	2010-09-03	2021-03-15	Y	3846	A.NL-1
Hg-02488	F	N	2010-11-23	2013-02-17	N	817	.NL-1
Hg-02489	F	N	2010-11-23	2021-03-15	Y	3765	A.NL-1
Hg-02490	F	N	2010-11-23	2021-03-15	Y	3765	A.NL-1
Hg-02491	F	N	2010-11-23	2021-03-15	Y	3765	A.NL-1
Hg-02492	F	N	2010-11-23	2019-04-16	N	3066	A.NL-1
Hg-02493	M	N	2010-11-23	2021-03-15	Y	3765	A.NL-1
Hg-02494	F	N	2010-11-23	2021-03-15	Y	3765	A.NL-1
Hg-02495	M	N	2010-11-23	2021-03-15	Y	3765	A.NL-1
Hg-02496	M	N	2011-05-03	2021-03-15	Y	3604	A.NL-1
Hg-02497	F	N	2011-05-03	2021-03-15	Y	3604	A.NL-1
Hg-02498	F	N	2011-05-03	2021-03-15	Y	3604	A.NL-1
Hg-02499	M	N	2011-05-03	2021-03-15	Y	3604	A.NL-1
Hg-02500	F	N	2011-05-03	2021-03-15	Y	3604	A.NL-1
Hg-02501	F	N	2011-07-23	2021-03-15	Y	3523	A.NL-1
Hg-02502	F	N	2011-07-23	2021-03-15	Y	3523	A.NL-1
Hg-02503	F	N	2011-07-23	2021-03-15	Y	3523	A.NL-1
Hg-02504	F	N	2011-07-23	2021-03-15	Y	3523	A.NL-1
Hg-02505	F	N	2011-12-31	2021-03-15	Y	3362	A.NL-1
Hg-02506	F	N	2012-03-23	2021-03-15	Y	3279	A.NL-1
Hg-02507	F	N	2012-03-23	2021-03-15	Y	3279	A.NL-1
Hg-02508	F	N	2012-06-19	2021-03-15	Y	3191	A.NL-1
Hg-02509	M	N	2012-06-19	2021-03-15	Y	3191	A.NL-1
Hg-02510	F	N	2012-06-19	2021-03-15	Y	3191	A.NL-1
Hg-02511	M	N	2013-01-07	2021-03-15	Y	2989	A.NL-1
Hg-02512	M	N	2013-04-01	2017-05-03	N	1493	A.NL-1
Hg-02513	M	N	2013-09-23	2014-03-04	N	162	.NL-1
Hg-02514	F	N	2014-08-20	2021-03-15	Y	2399	A.NL-1
Hg-02515	M	N	2014-11-04	2019-10-17	Y	1808	A.NL-1
Hg-02516	F	N	2015-01-31	2021-03-15	Y	2235	A.NL-1
Hg-02517	F	N	2008-08-20	2009-08-17	N	362	.NL-1
Hg-02518	M	N	2008-02-27	2009-08-15	N	535	.NL-1
Hg-02519	F	N	2008-08-20	2009-08-18	N	363	.NL1
Hg-02520	F	N	2008-05-27	2009-08-24	N	454	.NL-1
Hg-02521	M	N	2008-05-27	2009-08-19	N	449	.NL-1
Hg-02522	F	N	2008-08-20	2009-08-09	N	354	.NL1
Hg-02524	F	N	2004-10-16	2021-03-15	Y	5994	A.107
Hg-02525	F	N	2004-10-16	2021-03-15	Y	5994	A.107
Hg-02526	F	N	2004-10-16	2021-03-15	Y	5994	A.107
Hg-02527	F	N	2004-10-16	2012-06-30	Y	2814	0.107
Hg-02528	F	N	2008-11-14	2021-03-15	Y	4504	A.107
Hg-02529	F	N	2008-11-14	2021-03-15	Y	4504	A.107
Hg-02530	F	N	2009-06-22	2021-03-15	Y	4284	A.107
Hg-02531	F	N	2009-06-22	2021-03-15	Y	4284	A.107
Hg-02532	M	N	2009-11-06	2011-10-28	Y	721	0.107
Hg-02533	M	N	2009-11-06	2011-10-28	Y	721	0.107
Hg-02534	F	N	2009-11-06	2021-03-15	Y	4147	A.107
Hg-02535	F	N	2009-11-06	2021-03-15	Y	4147	A.107
Hg-02536	M	N	2009-11-06	2011-10-28	Y	721	0.107
Hg-02537	F	N	2009-11-06	2021-03-15	Y	4147	A.107
Hg-02538	F	N	2009-11-06	2021-03-15	Y	4147	A.107
Hg-02539	M	N	2010-01-22	2013-12-20	Y	1428	0.107
Hg-02540	F	N	2010-01-22	2012-01-19	N	727	0.107
Hg-02541	M	N	2010-01-22	2013-12-20	Y	1428	0.107
Hg-02542	F	N	2010-01-22	2021-03-15	Y	4070	A.107
Hg-02543	F	N	2010-01-22	2012-01-19	N	727	0.107
Hg-02544	M	N	2010-01-22	2013-12-20	Y	1428	0.107
Hg-02545	F	N	2010-01-22	2021-03-15	Y	4070	A.107
Hg-02546	F	N	2012-03-01	2021-03-15	Y	3301	A.107
Hg-02547	M	N	2012-03-01	2021-03-15	Y	3301	A.107
Hg-02548	F	N	2012-03-01	2021-03-15	Y	3301	A.107
Hg-02549	F	N	2012-03-01	2021-03-15	Y	3301	A.107
Hg-02550	F	N	2012-03-01	2021-03-15	Y	3301	A.107
Hg-02552	F	N	2008-11-14	2009-08-04	N	263	0.107
Hg-02554	M	N	2005-12-16	2021-03-15	Y	5568	A.AJ
Hg-02555	F	N	2005-12-16	2019-11-14	Y	5081	A.AJ
Hg-02556	M	N	2006-03-13	2021-03-15	Y	5481	A.AJ
Hg-02557	M	N	2006-08-25	2021-03-15	Y	5316	A.AJ
Hg-02558	F	Y	2006-08-25	2021-03-15	Y	5316	E.MS 133
Hg-02559	F	N	2006-08-25	2021-03-15	Y	5316	A.AJ
Hg-02560	M	N	2007-10-16	2021-03-15	Y	4899	A.AJ
Hg-02561	M	N	2007-10-16	2021-03-15	Y	4899	A.AJ
Hg-02562	F	N	2007-10-16	2021-03-15	Y	4899	A.AJ
Hg-02563	M	N	2008-01-07	2021-03-15	Y	4816	A.AJ
Hg-02564	M	N	2008-01-07	2009-12-31	Y	724	.AJ
Hg-02565	M	N	2008-01-07	2009-12-31	Y	724	.AJ
Hg-02566	M	N	2008-01-07	2021-03-15	Y	4816	A.AJ
Hg-02567	M	N	2008-04-07	2021-03-15	Y	4725	A.AJ
Hg-02568	M	N	2008-06-21	2021-03-15	Y	4650	A.AJ
Hg-02569	M	N	2008-06-21	2021-03-15	Y	4650	A.AJ
Hg-02570	F	N	2008-06-21	2010-12-14	Y	906	.AJ
Hg-02571	M	N	2008-12-06	2021-03-15	Y	4482	A.AJ
Hg-02572	M	N	2009-08-17	2021-03-15	Y	4228	A.AJ
Hg-02573	M	N	2009-08-17	2021-03-15	Y	4228	A.AJ
Hg-02574	M	N	2009-08-17	2012-11-03	N	1174	.AJ
Hg-02575	M	N	2009-08-17	2021-03-15	Y	4228	A.AJ
Hg-02576	F	N	2009-08-17	2021-03-15	Y	4228	A.AJ
Hg-02577	M	N	2009-11-27	2021-03-15	Y	4126	A.AJ
Hg-02578	M	N	2010-05-13	2018-11-26	N	3119	A.AJ
Hg-02579	M	N	2010-05-13	2014-08-15	N	1555	.AJ
Hg-02580	M	N	2010-05-13	2021-03-15	Y	3959	A.AJ
Hg-02581	M	N	2010-05-13	2021-03-15	Y	3959	A.AJ
Hg-02582	M	N	2010-05-13	2021-03-15	Y	3959	A.AJ
Hg-02583	M	N	2010-05-13	2021-03-15	Y	3959	A.AJ
Hg-02584	M	N	2010-08-08	2021-03-15	Y	3872	A.AJ
Hg-02585	F	N	2010-08-08	2021-03-15	Y	3872	A.AJ
Hg-02586	F	N	2010-08-08	2021-03-15	Y	3872	A.AJ
Hg-02587	F	N	2010-08-08	2021-03-15	Y	3872	A.AJ
Hg-02588	F	N	2010-08-08	2021-03-15	Y	3872	A.AJ
Hg-02589	M	N	2010-08-08	2021-03-15	Y	3872	A.AJ
Hg-02590	M	N	2010-08-08	2021-03-15	Y	3872	A.AJ
Hg-02591	M	N	2010-11-29	2013-12-07	Y	1104	.AJ
Hg-02592	M	N	2010-11-29	2013-12-06	Y	1103	.AJ
Hg-02593	F	N	2010-11-29	2013-12-06	Y	1103	.AJ
Hg-02594	F	N	2010-11-29	2021-03-15	Y	3759	A.AJ
Hg-02595	F	N	2010-11-29	2021-03-15	Y	3759	A.AJ
Hg-02596	M	N	2010-11-29	2021-03-15	Y	3759	A.AJ
Hg-02597	M	N	2010-11-29	2021-03-15	Y	3759	A.AJ
Hg-02598	F	N	2010-08-08	2013-12-12	N	1222	.AJ
Hg-02599	M	N	2011-03-11	2021-03-15	Y	3657	A.AJ
Hg-02600	F	N	2011-03-11	2021-03-15	Y	3657	A.AJ
Hg-02601	F	Y	2012-10-24	2020-12-01	Y	2960	E.MS 135
Hg-02602	M	N	2013-07-17	2014-04-03	Y	260	.AJ
Hg-02603	M	N	2013-07-17	2021-03-15	Y	2798	A.AJ
Hg-02604	F	N	2013-07-17	2014-04-03	Y	260	.AJ
Hg-02605	F	N	2013-07-17	2014-04-03	Y	260	.AJ
Hg-02606	F	N	2013-07-17	2014-04-03	Y	260	.AJ
Hg-02607	M	N	2013-10-11	2021-03-15	Y	2712	A.AJ
Hg-02608	M	N	2013-10-11	2021-03-15	Y	2712	A.AJ
Hg-02609	M	N	2013-10-11	2021-03-15	Y	2712	A.AJ
Hg-02610	F	N	2014-06-26	2021-03-15	Y	2454	A.AJ
Hg-02611	F	N	2014-06-26	2021-03-15	Y	2454	A.AJ
Hg-02612	F	N	2014-06-26	2021-03-15	Y	2454	A.AJ
Hg-02613	M	N	2014-06-26	2021-03-15	Y	2454	A.AJ
Hg-02614	F	Y	2014-09-17	2021-03-15	Y	2371	E.MS 116
Hg-02615	F	Y	2014-09-17	2021-03-15	Y	2371	E.MS 114
Hg-02616	M	N	2015-05-21	2021-03-15	Y	2125	A.AJ
Hg-02617	M	N	2015-05-21	2021-03-15	Y	2125	A.AJ
Hg-02618	M	N	2015-05-21	2021-03-15	Y	2125	A.AJ
Hg-02627	M	N	2007-05-09	2009-04-25	N	717	2904A.AJ
Hg-02628	M	N	2008-06-21	2009-08-11	Y	416	.AJ
Hg-02629	M	N	2007-07-27	2009-04-27	Y	640	.AJ
Hg-02630	M	N	2007-07-27	2009-04-27	Y	640	.AJ
Hg-02631	M	N	2007-07-27	2009-04-27	Y	640	.AJ
Hg-02632	F	N	2012-10-24	2014-04-03	Y	526	.AJ
Hg-02633	F	N	2012-10-24	2014-04-03	Y	526	.AJ
Hg-02634	M	Y	2006-08-05	2012-11-29	Y	2308	0.156
Hg-02635	M	N	2006-08-05	2012-11-29	Y	2308	0.156
Hg-02636	F	Y	2006-08-05	2012-11-29	Y	2308	0.156
Hg-02637	F	N	2008-05-01	2012-11-29	Y	1673	0.156
Hg-02638	F	N	2008-05-01	2012-11-29	Y	1673	0.156
Hg-02639	M	N	2008-07-18	2012-08-06	Y	1480	0.156
Hg-02640	M	N	2008-10-07	2012-08-06	Y	1399	0.156
Hg-02641	M	N	2008-10-07	2012-08-06	Y	1399	0.156
Hg-02642	F	N	2008-10-07	2012-11-29	Y	1514	0.156
Hg-02643	F	N	2011-06-20	2012-11-29	Y	528	0.156
Hg-02649	F	N	2004-10-10	2013-07-18	Y	3203	.UCT
Hg-02650	F	Y	2005-06-11	2021-03-15	Y	5756	F.UCT
Hg-02651	M	N	2005-06-11	2021-03-15	Y	5756	F.UCT
Hg-02652	M	N	2008-05-23	2013-06-20	Y	1854	.UCT
Hg-02653	M	N	2008-05-23	2013-07-06	Y	1870	.UCT
Hg-02654	M	N	2008-11-02	2013-02-26	N	1577	.UCT
Hg-02655	M	N	2009-01-23	2013-03-04	Y	1501	.UCT
Hg-02656	F	N	2009-01-23	2013-03-04	Y	1501	.UCT
Hg-02657	F	N	2009-01-23	2013-03-04	Y	1501	.UCT
Hg-02658	M	N	2009-04-13	2011-10-28	Y	928	.UCT
Hg-02659	M	N	2009-04-13	2013-03-04	Y	1421	.UCT
Hg-02660	M	N	2009-04-13	2013-03-04	Y	1421	.UCT
Hg-02661	M	N	2009-04-13	2011-06-15	N	793	.UCT
Hg-02662	M	N	2009-09-03	2010-06-06	N	276	.UCT
Hg-02663	M	N	2009-09-03	2013-03-04	Y	1278	.UCT
Hg-02664	M	N	2009-12-15	2013-03-04	Y	1175	.UCT
Hg-02665	M	N	2009-12-15	2013-03-04	Y	1175	.UCT
Hg-02666	M	N	2009-12-15	2013-03-04	Y	1175	.UCT
Hg-02667	F	N	2009-12-15	2013-03-04	Y	1175	.UCT
Hg-02668	M	N	2010-08-20	2013-03-04	Y	927	.UCT
Hg-02669	M	N	2010-08-20	2013-03-04	Y	927	.UCT
Hg-02670	M	N	2010-08-20	2013-03-04	Y	927	.UCT
Hg-02671	M	N	2010-08-20	2013-03-04	Y	927	.UCT
Hg-02672	M	N	2010-08-20	2013-03-04	Y	927	.UCT
Hg-02673	M	N	2010-08-20	2013-03-04	Y	927	.UCT
Hg-02674	F	N	2010-08-20	2013-03-04	Y	927	.UCT
Hg-02675	M	N	2010-11-15	2013-03-04	Y	840	.UCT
Hg-02679	M	N	2009-07-27	2021-01-25	N	4200	A.5000
Hg-02680	M	N	2010-09-01	2013-12-20	Y	1206	0.5
Hg-02681	M	N	2010-09-01	2013-12-20	Y	1206	0.5
Hg-02698	F	Y	1987-12-17	2021-03-15	Y	12142	A.114
Hg-02699	M	Y	2000-09-27	2021-03-15	Y	7474	A.114
Hg-02700	M	N	2004-01-25	2021-03-15	Y	6259	A.114
Hg-02701	M	N	2004-04-04	2021-03-15	Y	6189	A.114
Hg-02702	M	N	2005-04-24	2010-10-21	N	2006	0.114
Hg-02703	F	N	2005-04-24	2021-03-15	Y	5804	A.114
Hg-02704	M	N	2005-04-24	2011-09-01	N	2321	0.114
Hg-02705	F	N	2005-04-24	2021-03-15	Y	5804	A.114
Hg-02706	F	N	2005-04-24	2021-03-15	Y	5804	A.114
Hg-02707	F	N	2005-04-24	2021-03-15	Y	5804	A.114
Hg-02708	F	N	2007-07-20	2021-03-15	Y	4987	A.114
Hg-02709	M	N	2007-12-27	2009-12-29	Y	733	0.114
Hg-02710	F	N	2007-12-27	2011-09-25	N	1368	0.114
Hg-02711	M	N	2007-12-27	2021-03-15	Y	4827	A.114
Hg-02712	M	N	2007-12-27	2009-12-29	Y	733	0.114
Hg-02713	M	N	2008-11-13	2021-03-15	Y	4505	A.114
Hg-02714	F	N	2009-09-06	2013-12-20	Y	1566	0.114
Hg-02715	M	N	2009-09-06	2021-03-15	Y	4208	A.114
Hg-02716	M	N	2009-09-06	2012-07-19	Y	1047	0.114
Hg-02717	F	N	2009-09-06	2021-03-15	Y	4208	A.114
Hg-02718	M	N	2010-07-13	2013-12-20	Y	1256	0.114
Hg-02719	F	N	2010-07-13	2021-03-15	Y	3898	A.114
Hg-02720	M	N	2010-07-13	2013-12-20	Y	1256	0.114
Hg-02721	M	N	2010-07-13	2013-12-20	Y	1256	0.114
Hg-02722	M	N	2007-07-20	2009-04-27	Y	647	0.114
Hg-02729	M	N	1999-11-07	2021-03-15	Y	7799	F.10
Hg-02730	F	Y	2001-07-08	2021-03-15	Y	7190	F.10
Hg-02731	F	N	2001-09-01	2011-11-02	N	3714	0.1
Hg-02732	F	N	2001-09-01	2013-05-05	Y	4264	0.1
Hg-02733	F	N	2001-12-05	2013-05-05	Y	4169	0.1
Hg-02734	M	Y	2002-02-16	2013-07-19	Y	4171	0.1
Hg-02735	F	N	2003-12-10	2013-07-19	Y	3509	0.1
Hg-02736	F	Y	1998-01-01	2021-03-15	Y	8474	A.20
Hg-02737	M	Y	1998-01-01	2021-03-15	Y	8474	A.20
Hg-02738	F	N	2006-07-20	2021-03-15	Y	5352	A.20
Hg-02739	F	N	2006-07-20	2021-03-15	Y	5352	A.20
Hg-02740	M	N	2007-08-13	2021-03-15	Y	4963	A.20
Hg-02741	F	N	2007-08-13	2021-03-15	Y	4963	A.20
Hg-02742	M	N	2007-08-13	2021-03-15	Y	4963	A.20
Hg-02743	F	N	2008-03-17	2021-03-15	Y	4746	A.20
Hg-02744	F	N	2008-03-17	2021-03-15	Y	4746	A.20
Hg-02745	M	N	2009-01-22	2011-06-28	Y	887	0.2
Hg-02746	F	N	2009-01-22	2011-06-30	Y	889	0.2
Hg-02747	M	N	2009-04-13	2011-06-28	Y	806	0.2
Hg-02748	M	N	2009-04-13	2011-06-28	Y	806	0.2
Hg-02749	M	N	2009-04-13	2011-06-28	Y	806	0.2
Hg-02750	M	N	2009-04-13	2013-07-06	Y	1545	0.2
Hg-02751	F	N	2009-04-13	2011-06-30	Y	808	0.2
Hg-02752	M	N	2009-07-17	2013-07-06	Y	1450	0.2
Hg-02753	F	N	2009-10-06	2011-06-30	Y	632	0.2
Hg-02754	F	N	2009-10-06	2011-06-30	Y	632	0.2
Hg-02755	M	N	2009-10-06	2013-07-06	Y	1369	0.2
Hg-02756	M	N	2009-10-06	2011-12-16	Y	801	0.2
Hg-02757	M	N	2009-10-06	2013-07-06	Y	1369	0.2
Hg-02758	M	N	2010-02-04	2013-07-06	Y	1248	0.2
Hg-02759	M	N	2010-02-04	2012-01-20	N	715	0.2
Hg-02760	M	N	2010-06-07	2013-07-06	Y	1125	0.2
Hg-02761	F	N	2010-09-27	2021-03-15	Y	3822	A.20
Hg-02762	F	N	2010-09-27	2021-03-15	Y	3822	A.20
Hg-02763	M	N	2010-09-27	2013-07-06	Y	1013	0.2
Hg-02764	M	N	2010-09-27	2013-07-06	Y	1013	0.2
Hg-02765	M	N	2010-09-27	2013-07-06	Y	1013	0.2
Hg-02766	F	N	2010-09-27	2020-09-24	Y	3650	A.20
Hg-02767	M	N	2010-09-27	2013-07-06	Y	1013	0.2
Hg-02768	M	N	2010-09-27	2013-07-06	Y	1013	0.2
Hg-02769	M	N	2010-09-27	2013-07-06	Y	1013	0.2
Hg-02770	M	N	2010-09-27	2013-07-06	Y	1013	0.2
Hg-02771	M	N	2011-08-22	2013-07-06	Y	684	0.2
Hg-02772	M	N	2011-08-22	2013-07-06	Y	684	0.2
Hg-02773	F	N	2011-10-30	2021-03-15	Y	3424	A.20
Hg-02775	M	N	2000-10-30	2012-01-26	N	4105	0.33
Hg-02776	F	N	2000-10-30	2014-07-02	N	4993	0.33
Hg-02777	M	N	2002-03-29	2014-05-13	Y	4428	0.33
Hg-02778	M	N	2005-01-14	2021-03-15	Y	5904	F.33
Hg-02779	F	N	2008-01-14	2021-03-15	Y	4809	F.33
Hg-02780	F	Y	2000-10-30	2011-08-17	Y	3943	0.34
Hg-02781	M	N	2005-10-27	2011-08-17	Y	2120	0.34
Hg-02782	F	N	2011-01-31	2011-08-17	Y	198	0.34
Hg-02785	F	N	2001-02-08	2021-03-15	Y	7340	A.17
Hg-02786	M	N	2001-07-21	2021-03-15	Y	7177	A.17
Hg-02787	M	N	2001-07-21	2020-03-30	N	6827	A.17
Hg-02788	M	N	2001-07-21	2021-03-15	Y	7177	A.17
Hg-02789	M	N	2001-07-21	2021-03-15	Y	7177	A.17
Hg-02790	F	N	2001-07-26	2021-03-15	Y	7172	A.17
Hg-02791	F	N	2001-10-10	2020-01-19	N	6675	A.17
Hg-02792	F	Y	2001-10-10	2021-03-15	Y	7096	A.17
Hg-02793	M	N	2001-10-10	2021-03-15	Y	7096	A.17
Hg-02794	M	N	2001-10-10	2021-03-15	Y	7096	A.17
Hg-02795	M	N	2002-02-03	2021-03-15	Y	6980	A.17
Hg-02796	M	N	2002-04-29	2021-03-15	Y	6895	A.17
Hg-02797	F	N	2002-02-15	2013-09-20	N	4235	.A-45
Hg-02798	F	N	2002-06-23	2014-02-07	Y	4247	.A-45
Hg-02799	M	N	2002-06-23	2014-05-13	Y	4342	.A-45
Hg-02800	M	N	2002-06-23	2013-12-12	N	4190	.A-45
Hg-02801	F	N	2005-02-08	2014-05-13	Y	3381	.A-45
Hg-02802	F	N	2005-02-08	2014-05-13	Y	3381	.A-45
Hg-02803	F	N	2007-12-27	2014-05-13	Y	2329	.A-45
Hg-02811	M	N	2006-10-22	2012-11-29	Y	2230	.AB
Hg-02812	F	N	2007-05-23	2012-01-13	N	1696	.AB
Hg-02813	M	N	2007-11-09	2009-12-31	N	783	.AB
Hg-02814	M	N	2007-11-09	2009-12-31	N	783	.AB
Hg-02815	M	N	2008-02-04	2009-12-31	Y	696	.AB
Hg-02816	F	N	2008-10-17	2011-11-19	Y	1128	.AB
Hg-02817	M	N	2008-10-17	2011-10-28	Y	1106	.AB
Hg-02818	F	N	2008-10-17	2013-01-18	N	1554	.AB
Hg-02819	M	N	2009-06-30	2011-10-28	Y	850	.AB
Hg-02820	M	N	2009-06-30	2011-10-28	Y	850	.AB
Hg-02821	M	N	2010-06-03	2012-08-01	Y	790	.AB
Hg-02824	F	N	2007-05-23	2009-05-07	Y	715	.AB
Hg-02825	M	N	2007-05-23	2009-04-17	Y	695	.AB
Hg-02826	F	N	2007-05-23	2009-05-05	N	713	.AB
Hg-02827	F	N	2007-05-23	2010-04-17	Y	1060	.AB
Hg-02828	M	N	2007-05-23	2009-04-17	Y	695	.AB
Hg-02829	M	N	2007-05-23	2009-04-16	Y	694	.AB
Hg-02830	F	N	2007-05-23	2009-04-16	Y	694	.AB
Hg-02833	F	Y	1992-01-29	2013-07-19	Y	7842	0.9003
Hg-02839	M	N	2006-03-30	2016-01-13	Y	3576	A.YE5
Hg-02840	M	N	2006-03-30	2016-01-13	Y	3576	A.YE5
Hg-02841	F	N	2006-03-30	2016-01-13	Y	3576	A.YE5
Hg-02842	F	N	2006-03-30	2016-01-13	Y	3576	A.YE5
Hg-02843	F	N	2006-10-19	2016-01-13	Y	3373	A.YE5
Hg-02844	M	N	2006-10-19	2016-01-13	Y	3373	A.YE5
Hg-02845	F	Y	2006-10-19	2016-01-13	Y	3373	A.YE5
Hg-02846	F	N	2006-10-19	2015-07-30	N	3206	.YE5
Hg-02847	F	N	2007-01-17	2016-01-13	Y	3283	A.YE5
Hg-02848	M	N	2008-03-23	2009-12-31	Y	648	.YE5
Hg-02849	F	N	2008-03-23	2009-12-31	Y	648	.YE5
Hg-02850	M	N	2008-03-23	2013-06-26	Y	1921	.YE5
Hg-02851	M	N	2008-03-23	2009-12-31	Y	648	.YE5
Hg-02852	F	N	2008-03-23	2014-07-10	Y	2300	.YE5
Hg-02853	M	N	2008-03-23	2013-06-26	Y	1921	.YE5
Hg-02854	F	N	2008-03-23	2016-01-13	Y	2852	A.YE5
Hg-02855	F	N	2008-03-23	2014-07-10	Y	2300	.YE5
Hg-02856	M	N	2008-03-23	2013-06-26	Y	1921	.YE5
Hg-02857	F	N	2008-11-26	2014-07-10	Y	2052	.YE5
Hg-02858	F	N	2008-11-26	2016-01-13	Y	2604	A.YE5
Hg-02859	F	N	2008-11-26	2016-01-13	Y	2604	A.YE5
Hg-02860	M	N	2008-11-26	2013-06-26	Y	1673	.YE5
Hg-02861	F	N	2008-11-26	2016-01-13	Y	2604	A.YE5
Hg-02862	F	N	2008-11-26	2016-01-13	Y	2604	A.YE5
Hg-02863	F	N	2008-11-26	2016-01-13	Y	2604	A.YE5
Hg-02864	M	N	2008-11-26	2013-06-26	Y	1673	.YE5
Hg-02865	F	N	2008-11-26	2014-07-10	Y	2052	.YE5
Hg-02866	F	N	2009-05-08	2014-06-27	Y	1876	.YE5
Hg-02867	M	N	2009-05-08	2013-06-26	Y	1510	.YE5
Hg-02868	F	N	2014-08-27	2016-01-13	Y	504	A.YE5
Hg-02869	M	N	2014-08-27	2016-01-13	Y	504	A.YE5
Hg-02870	F	N	2014-08-27	2016-01-13	Y	504	A.YE5
Hg-02871	M	N	2014-08-27	2016-01-13	Y	504	A.YE5
Hg-02872	M	N	2014-08-27	2016-01-13	Y	504	A.YE5
Hg-02873	F	N	2014-08-27	2016-01-13	Y	504	A.YE5
Hg-02874	M	N	2014-08-27	2016-01-13	Y	504	A.YE5
Hg-02875	M	N	2007-03-23	2009-04-17	Y	756	.YE5
Hg-02876	M	N	2009-05-08	2009-10-23	N	168	.YE5
Hg-02879	M	Y	2004-10-27	2021-03-15	Y	5983	A.134
Hg-02880	M	N	2004-10-27	2021-03-15	Y	5983	A.134
Hg-02881	M	N	2005-02-22	2021-03-15	Y	5865	A.134
Hg-02882	F	N	2005-10-20	2021-03-15	Y	5625	A.134
Hg-02883	M	N	2006-03-27	2021-03-15	Y	5467	A.134
Hg-02884	M	N	2006-03-27	2021-03-15	Y	5467	A.134
Hg-02885	F	N	2006-03-27	2021-03-15	Y	5467	A.134
Hg-02886	F	N	2006-03-27	2012-02-11	N	2147	0.134
Hg-02887	M	N	2006-06-20	2021-03-15	Y	5382	A.134
Hg-02888	M	N	2006-06-20	2021-03-15	Y	5382	A.134
Hg-02889	M	N	2006-06-20	2021-03-15	Y	5382	A.134
Hg-02890	F	N	2006-06-20	2021-03-15	Y	5382	A.134
Hg-02891	M	N	2006-06-20	2021-03-15	Y	5382	A.134
Hg-02892	M	N	2006-06-20	2021-03-15	Y	5382	A.134
Hg-02893	M	N	2006-09-14	2021-03-15	Y	5296	A.134
Hg-02894	M	N	2006-09-14	2021-03-15	Y	5296	A.134
Hg-02895	M	N	2006-09-14	2021-03-15	Y	5296	A.134
Hg-02896	M	N	2006-09-14	2021-03-15	Y	5296	A.134
Hg-02897	F	N	2006-09-14	2021-03-15	Y	5296	A.134
Hg-02898	M	N	2006-09-14	2021-03-15	Y	5296	A.134
Hg-02899	M	N	2006-09-14	2021-03-15	Y	5296	A.134
Hg-02900	F	N	2006-09-14	2021-03-15	Y	5296	A.134
Hg-02901	F	N	2006-09-14	2021-03-15	Y	5296	A.134
Hg-02902	M	N	2006-09-14	2021-03-15	Y	5296	A.134
Hg-02903	F	N	2007-03-23	2021-03-15	Y	5106	A.134
Hg-02904	M	N	2007-03-23	2021-03-15	Y	5106	A.134
Hg-02905	M	N	2007-06-10	2011-03-05	N	1364	0.134
Hg-02906	M	N	2007-06-10	2021-03-15	Y	5027	A.134
Hg-02907	F	N	2007-06-10	2011-07-26	N	1507	0.134
Hg-02908	F	N	2007-06-10	2021-03-15	Y	5027	A.134
Hg-02909	F	N	2007-06-10	2015-07-14	N	2956	0.134
Hg-02910	M	N	2007-06-10	2011-05-15	N	1435	0.134
Hg-02911	M	N	2007-10-16	2011-12-02	N	1508	0.134
Hg-02912	M	N	2008-03-23	2021-03-15	Y	4740	A.134
Hg-02913	F	N	2008-03-23	2011-07-21	N	1215	0.134
Hg-02914	F	N	2008-03-23	2013-02-17	N	1792	0.134
Hg-02915	M	N	2008-03-23	2021-03-15	Y	4740	A.134
Hg-02916	M	N	2008-03-23	2021-03-15	Y	4740	A.134
Hg-02917	M	N	2008-03-23	2021-03-15	Y	4740	A.134
Hg-02918	F	N	2008-03-23	2012-09-03	N	1625	0.134
Hg-02919	M	N	2008-03-23	2021-03-15	Y	4740	A.134
Hg-02920	M	N	2008-06-10	2021-03-15	Y	4661	A.134
Hg-02921	M	N	2008-06-10	2021-03-15	Y	4661	A.134
Hg-02922	M	N	2008-06-10	2011-06-29	N	1114	0.134
Hg-02923	M	N	2008-06-10	2021-03-15	Y	4661	A.134
Hg-02924	M	N	2008-06-10	2014-09-03	N	2276	0.134
Hg-02925	M	N	2008-06-10	2021-03-15	Y	4661	A.134
Hg-02926	M	N	2008-06-10	2011-05-27	N	1081	0.134
Hg-02927	F	N	2008-06-10	2012-07-25	N	1506	0.134
Hg-02928	M	N	2008-06-10	2021-03-15	Y	4661	A.134
Hg-02929	M	N	2009-04-23	2021-03-15	Y	4344	A.134
Hg-02930	M	N	2009-04-23	2012-05-03	N	1106	0.134
Hg-02931	F	N	2009-04-23	2021-03-15	Y	4344	A.134
Hg-02932	F	N	2009-04-23	2021-03-15	Y	4344	A.134
Hg-02933	F	N	2009-04-23	2021-03-15	Y	4344	A.134
Hg-02934	M	N	2009-04-23	2021-03-15	Y	4344	A.134
Hg-02935	F	N	2009-04-23	2011-07-13	N	811	0.134
Hg-02936	M	N	2009-04-23	2021-03-15	Y	4344	A.134
Hg-02937	M	N	2009-07-13	2021-03-15	Y	4263	A.134
Hg-02938	F	N	2009-07-13	2021-03-15	Y	4263	A.134
Hg-02939	F	N	2009-07-13	2021-03-15	Y	4263	A.134
Hg-02940	M	N	2009-07-13	2021-03-15	Y	4263	A.134
Hg-02941	M	N	2009-10-01	2021-03-15	Y	4183	A.134
Hg-02942	F	N	2009-10-01	2021-03-15	Y	4183	A.134
Hg-02943	M	N	2009-10-01	2021-03-15	Y	4183	A.134
Hg-02944	F	N	2009-10-01	2021-03-15	Y	4183	E.NR-1
Hg-02945	M	N	2009-10-01	2021-03-15	Y	4183	A.134
Hg-02946	M	N	2009-10-01	2021-03-15	Y	4183	A.134
Hg-02947	M	N	2009-10-01	2019-11-08	Y	3690	A.134
Hg-02948	F	N	2009-10-01	2021-03-15	Y	4183	E.NR-5
Hg-02949	F	N	2009-12-19	2021-03-15	Y	4104	E.NR-3
Hg-02950	M	N	2009-12-19	2021-03-15	Y	4104	A.134
Hg-02951	M	N	2010-05-27	2021-03-15	Y	3945	A.134
Hg-02952	M	N	2010-05-27	2021-03-15	Y	3945	A.134
Hg-02953	M	N	2010-05-27	2021-03-15	Y	3945	A.134
Hg-02954	M	N	2010-05-27	2021-03-15	Y	3945	A.134
Hg-02955	M	N	2010-05-27	2021-03-15	Y	3945	A.134
Hg-02956	M	N	2010-11-03	2014-10-20	N	1447	0.134
Hg-02957	F	N	2011-01-22	2021-03-15	Y	3705	A.134
Hg-02958	F	N	2011-01-22	2021-03-15	Y	3705	A.134
Hg-02959	F	N	2011-01-22	2012-09-13	N	600	0.134
Hg-02960	M	N	2011-01-22	2021-03-15	Y	3705	A.134
Hg-02961	M	N	2011-01-22	2021-03-15	Y	3705	A.134
Hg-02962	F	N	2011-01-22	2021-03-15	Y	3705	A.134
Hg-02963	F	N	2011-12-31	2021-03-15	Y	3362	A.134
Hg-02964	F	N	2011-12-31	2021-03-15	Y	3362	A.134
Hg-02965	M	N	2011-12-31	2021-03-15	Y	3362	A.134
Hg-02966	F	N	2011-12-31	2021-03-15	Y	3362	A.134
Hg-02967	F	N	2011-12-31	2021-03-15	Y	3362	A.134
Hg-02968	F	N	2011-12-31	2021-03-15	Y	3362	A.134
Hg-02969	M	N	2011-12-31	2021-03-15	Y	3362	A.134
Hg-02970	F	N	2011-12-31	2021-03-15	Y	3362	A.134
Hg-02971	M	N	2011-12-31	2021-03-15	Y	3362	A.134
Hg-02972	F	N	2012-03-23	2021-03-15	Y	3279	A.134
Hg-02973	M	N	2012-03-23	2021-03-15	Y	3279	A.134
Hg-02974	M	N	2012-03-23	2021-03-15	Y	3279	A.134
Hg-02975	M	N	2012-03-23	2021-03-15	Y	3279	A.134
Hg-02976	M	N	2012-03-23	2021-03-15	Y	3279	A.134
Hg-02977	M	N	2012-03-23	2021-03-15	Y	3279	A.134
Hg-02978	F	N	2012-06-09	2021-03-15	Y	3201	A.134
Hg-02979	F	N	2012-06-09	2021-03-15	Y	3201	A.134
Hg-02980	M	N	2012-06-09	2021-03-15	Y	3201	A.134
Hg-02981	M	N	2012-06-09	2021-03-15	Y	3201	A.134
Hg-02982	M	N	2012-06-09	2021-03-15	Y	3201	A.134
Hg-02983	M	N	2012-06-09	2021-03-15	Y	3201	A.134
Hg-02984	M	N	2012-06-09	2021-03-15	Y	3201	A.134
Hg-02985	F	N	2012-06-09	2020-12-05	N	3101	A.134
Hg-02986	M	N	2014-05-29	2021-03-15	Y	2482	A.134
Hg-02987	F	N	2014-05-29	2021-03-15	Y	2482	A.134
Hg-02988	M	N	2014-05-29	2021-03-15	Y	2482	A.134
Hg-02989	M	N	2014-05-29	2021-03-15	Y	2482	A.134
Hg-02990	M	N	2014-05-29	2015-01-12	N	228	0.134
Hg-02991	M	N	2014-05-29	2021-03-15	Y	2482	A.134
Hg-02992	M	N	2014-05-29	2021-03-15	Y	2482	E.NR-4
Hg-02993	M	N	2014-08-17	2021-03-15	Y	2402	A.134
Hg-02994	M	N	2014-08-17	2021-03-15	Y	2402	A.134
Hg-02995	F	Y	2014-08-17	2021-03-15	Y	2402	E.MS 112
Hg-02996	M	N	2014-08-17	2021-03-15	Y	2402	E.NR-2
Hg-02997	M	N	2014-08-17	2021-03-15	Y	2402	E.NR-6
Hg-02998	M	N	2014-08-17	2021-03-15	Y	2402	A.134
Hg-02999	F	Y	2015-05-14	2021-03-15	Y	2132	E.MS 110
Hg-03002	M	N	2008-06-10	2009-05-01	N	325	0.134
Hg-03003	F	N	2007-06-10	2009-04-17	Y	677	0.134
Hg-03004	M	N	2007-03-23	2009-04-17	Y	756	0.134
Hg-03005	F	N	2007-06-10	2009-01-08	N	578	0.134
Hg-03006	M	N	2007-06-10	2009-04-17	Y	677	0.134
Hg-03007	M	N	2007-06-10	2009-04-17	Y	677	0.134
Hg-03008	F	N	2007-06-10	2009-04-17	Y	677	0.134
Hg-03009	M	N	2007-06-10	2009-04-17	Y	677	0.134
Hg-03012	F	N	2008-05-02	2013-01-14	Y	1718	0.66
Hg-03013	M	N	2008-05-02	2013-01-14	Y	1718	0.66
Hg-03014	F	N	2008-05-02	2013-07-20	N	1905	0.66
Hg-03015	F	N	2008-05-02	2013-12-17	Y	2055	0.66
Hg-03016	M	N	2008-08-15	2013-07-26	N	1806	0.66
Hg-03017	F	N	2008-08-15	2013-12-17	Y	1950	0.66
Hg-03018	F	N	2008-11-04	2013-01-14	Y	1532	0.66
Hg-03019	M	N	2008-11-04	2013-01-14	Y	1532	0.66
Hg-03020	M	N	2009-01-20	2013-01-09	Y	1450	0.66
Hg-03021	F	N	2009-01-20	2013-01-17	Y	1458	0.66
Hg-03022	F	N	2009-04-13	2013-01-10	Y	1368	0.66
Hg-03023	F	N	2009-06-27	2013-01-10	Y	1293	0.66
Hg-03024	M	N	2009-06-27	2013-01-17	Y	1300	0.66
Hg-03025	F	N	2009-06-27	2013-01-10	Y	1293	0.66
Hg-03026	F	N	2009-06-27	2013-01-17	Y	1300	0.66
Hg-03027	M	N	2009-09-11	2013-01-17	Y	1224	0.66
Hg-03028	M	N	2009-09-11	2013-01-09	Y	1216	0.66
Hg-03029	F	N	2009-09-11	2013-12-18	Y	1559	0.66
Hg-03030	M	N	2009-09-11	2013-01-17	Y	1224	0.66
Hg-03031	F	N	2009-09-11	2013-01-17	Y	1224	0.66
Hg-03032	M	N	2009-09-11	2013-01-09	Y	1216	0.66
Hg-03033	M	N	2009-09-11	2013-01-09	Y	1216	0.66
Hg-03034	F	N	2009-09-11	2012-08-03	N	1057	0.66
Hg-03035	F	N	2010-06-13	2013-01-17	Y	949	0.66
Hg-03036	M	N	2010-06-13	2013-01-17	Y	949	0.66
Hg-03037	F	N	2010-09-28	2013-01-10	Y	835	0.66
Hg-03040	M	N	1996-05-01	2021-03-15	Y	9084	F.42
Hg-03048	M	N	2005-09-28	2021-03-15	Y	5647	A.6500
Hg-03049	F	N	2006-08-02	2021-03-15	Y	5339	A.6500
Hg-03050	M	N	2007-09-24	2009-12-31	Y	829	0.65
Hg-03051	M	N	2007-09-24	2009-12-31	Y	829	0.65
Hg-03052	M	N	2008-01-14	2009-12-31	Y	717	0.65
Hg-03053	F	N	2008-01-14	2010-01-22	Y	739	0.65
Hg-03054	F	N	2008-01-14	2010-01-15	Y	732	0.65
Hg-03055	M	N	2008-01-14	2009-12-31	Y	717	0.65
Hg-03056	M	N	2008-01-14	2009-12-31	Y	717	0.65
Hg-03057	F	N	2008-01-14	2010-01-15	Y	732	0.65
Hg-03058	F	N	2008-01-14	2010-01-22	Y	739	0.65
Hg-03059	M	N	2008-10-30	2021-03-15	Y	4519	A.6500
Hg-03060	F	N	2008-10-30	2021-03-15	Y	4519	A.6500
Hg-03061	F	N	2008-10-30	2021-03-15	Y	4519	A.6500
Hg-03062	F	N	2008-10-30	2021-03-15	Y	4519	A.6500
Hg-03063	M	N	2008-10-30	2021-03-15	Y	4519	A.6500
Hg-03064	M	N	2008-10-30	2021-03-15	Y	4519	A.6500
Hg-03065	M	N	2008-10-30	2021-03-15	Y	4519	A.6500
Hg-03066	F	N	2009-07-28	2019-12-10	N	3787	A.6500
Hg-03067	M	N	2009-07-28	2021-03-15	Y	4248	A.6500
Hg-03068	M	N	2009-07-28	2021-03-15	Y	4248	A.6500
Hg-03069	M	N	2009-07-28	2021-03-15	Y	4248	A.6500
Hg-03070	M	N	2009-07-28	2021-03-15	Y	4248	A.6500
Hg-03071	F	N	2009-07-28	2021-03-15	Y	4248	A.6500
Hg-03072	F	N	2009-07-28	2021-03-15	Y	4248	A.6500
Hg-03073	M	N	2009-07-28	2021-03-15	Y	4248	A.6500
Hg-03074	M	N	2009-07-28	2021-03-15	Y	4248	A.6500
Hg-03075	F	N	2009-07-28	2021-03-15	Y	4248	A.6500
Hg-03076	F	N	2009-07-28	2021-03-15	Y	4248	A.6500
Hg-03077	M	N	2009-07-28	2021-03-15	Y	4248	A.6500
Hg-03078	M	N	2009-07-28	2021-03-15	Y	4248	A.6500
Hg-03079	F	N	2009-07-28	2021-03-15	Y	4248	A.6500
Hg-03080	M	N	2009-07-28	2021-03-15	Y	4248	A.6500
Hg-03081	F	N	2010-06-21	2021-03-15	Y	3920	A.6500
Hg-03082	M	N	2010-06-21	2013-12-20	Y	1278	0.65
Hg-03083	F	N	2010-06-21	2021-03-15	Y	3920	A.6500
Hg-03084	F	N	2010-06-21	2021-03-15	Y	3920	A.6500
Hg-03085	F	N	2010-06-21	2021-03-15	Y	3920	A.6500
Hg-03086	F	N	2010-06-21	2021-03-15	Y	3920	A.6500
Hg-03087	M	N	2010-06-21	2013-12-17	Y	1275	0.65
Hg-03088	M	N	2010-06-21	2013-12-20	Y	1278	0.65
Hg-03089	M	N	2010-06-21	2012-01-13	N	571	0.65
Hg-03090	M	N	2010-06-21	2013-12-20	Y	1278	0.65
Hg-03091	F	N	2011-01-23	2011-07-15	N	173	0.65
Hg-03092	M	N	2011-01-23	2021-03-15	Y	3704	A.6500
Hg-03093	F	N	2011-01-23	2021-03-15	Y	3704	A.6500
Hg-03094	M	N	2011-01-23	2021-03-15	Y	3704	A.6500
Hg-03095	M	N	2011-01-23	2021-03-15	Y	3704	A.6500
Hg-03096	F	N	2011-01-23	2021-03-15	Y	3704	A.6500
Hg-03097	M	N	2011-01-23	2014-09-18	Y	1334	0.65
Hg-03098	F	N	2011-01-23	2021-03-15	Y	3704	A.6500
Hg-03099	M	N	2011-01-23	2014-09-18	Y	1334	0.65
Hg-03100	F	N	2011-01-23	2021-03-15	Y	3704	A.6500
Hg-03101	M	N	2011-01-23	2014-09-18	Y	1334	0.65
Hg-03102	F	N	2011-01-23	2021-03-15	Y	3704	A.6500
Hg-03103	M	N	2011-01-23	2013-08-01	N	921	0.65
Hg-03108	F	Y	2000-09-15	2018-06-23	Y	6490	F.MS 99
Hg-03109	M	N	2008-06-21	2013-04-07	Y	1751	.TY1
Hg-03110	M	N	2010-06-15	2013-04-07	Y	1027	.TY1
Hg-03111	F	N	2010-06-15	2013-04-20	Y	1040	.TY1
Hg-03112	F	N	2010-06-15	2013-08-28	Y	1170	.TY1
Hg-03113	M	N	2010-06-15	2013-04-05	Y	1025	.TY1
Hg-03114	M	N	2010-06-15	2013-04-05	Y	1025	.TY1
Hg-03115	M	N	2010-09-09	2013-04-05	Y	939	.TY1
Hg-03116	F	N	2010-09-09	2013-04-21	Y	955	.TY1
Hg-03117	F	N	2010-09-09	2013-04-20	Y	954	.TY1
Hg-03118	M	N	2010-09-09	2013-04-07	Y	941	.TY1
Hg-03119	M	N	2010-09-09	2013-04-07	Y	941	.TY1
Hg-03120	M	N	2010-09-09	2013-04-21	Y	955	.TY1
Hg-03121	F	N	2010-12-24	2013-04-20	Y	848	.TY1
Hg-03122	M	N	2010-12-24	2012-04-03	Y	466	.TY1
Hg-03123	M	N	2010-12-24	2012-04-03	Y	466	.TY1
Hg-03124	F	N	2010-12-24	2012-04-03	Y	466	.TY1
Hg-03125	F	N	2010-12-24	2012-04-05	Y	468	.TY1
Hg-03126	F	N	2010-12-24	2012-04-04	Y	467	.TY1
Hg-03127	M	N	2010-12-24	2012-04-03	Y	466	.TY1
Hg-03128	M	N	2011-05-20	2012-04-05	Y	321	.TY1
Hg-03129	M	N	2011-05-20	2012-04-04	Y	320	.TY1
Hg-03130	M	N	2011-05-20	2012-04-05	Y	321	.TY1
Hg-03131	F	N	2011-05-20	2012-04-05	Y	321	.TY1
Hg-03132	M	N	2011-05-20	2012-04-03	Y	319	.TY1
Hg-03133	M	N	2011-05-20	2012-04-03	Y	319	.TY1
Hg-03134	M	N	2011-05-20	2012-04-03	Y	319	.TY1
Hg-03135	M	N	2011-05-20	2012-04-04	Y	320	.TY1
Hg-03136	F	N	2011-05-20	2012-04-03	Y	319	.TY1
Hg-03137	F	N	2008-03-07	2013-06-24	Y	1935	0.102
Hg-03140	M	Y	2000-09-01	2010-12-09	Y	3751	.AD
Hg-03141	F	N	2009-11-08	2011-08-17	Y	647	.AD
Hg-03142	M	N	2009-11-08	2011-08-17	Y	647	.AD
Hg-03143	F	N	2009-11-08	2011-08-17	Y	647	.AD
Hg-03147	M	N	2009-03-07	2013-07-26	N	1602	.YE1
Hg-03148	M	N	2009-03-07	2013-07-26	N	1602	.YE1
Hg-03149	M	N	2009-05-25	2013-07-26	N	1523	.YE1
Hg-03150	M	N	2009-05-25	2013-07-26	N	1523	.YE1
Hg-03151	F	N	2009-05-25	2014-02-07	Y	1719	.YE1
Hg-03152	F	N	2009-05-25	2013-12-27	Y	1677	.YE1
Hg-03153	F	N	2009-02-12	2014-02-07	Y	1821	.YE1
Hg-03154	F	N	2009-05-25	2014-02-08	Y	1720	.YE1
Hg-03155	M	N	2009-05-25	2013-04-08	Y	1414	.YE1
Hg-03156	F	N	2009-05-25	2014-02-06	Y	1718	.YE1
Hg-03157	M	N	2009-05-25	2014-02-07	Y	1719	.YE1
Hg-03158	M	N	2010-02-04	2011-02-06	N	367	.YE1
Hg-03159	F	N	2010-02-04	2013-12-27	Y	1422	.YE1
Hg-03160	F	N	2010-02-04	2013-12-20	Y	1415	.YE1
Hg-03161	F	N	2010-02-04	2013-12-20	Y	1415	.YE1
Hg-03162	F	N	2010-02-04	2013-12-20	Y	1415	.YE1
Hg-03163	F	N	2010-02-04	2013-12-27	Y	1422	.YE1
Hg-03164	M	N	2010-07-09	2013-05-21	Y	1047	.YE1
Hg-03165	M	N	2010-07-09	2013-04-20	Y	1016	.YE1
Hg-03166	F	N	2010-07-09	2013-12-27	Y	1267	.YE1
Hg-03167	M	N	2010-07-09	2013-04-08	Y	1004	.YE1
Hg-03168	M	N	2010-07-09	2013-04-08	Y	1004	.YE1
Hg-03169	M	N	2010-07-09	2013-05-21	Y	1047	.YE1
Hg-03170	F	N	2010-07-09	2014-02-06	Y	1308	.YE1
Hg-03171	M	N	2010-09-28	2013-04-20	Y	935	.YE1
Hg-03172	F	N	2010-09-28	2014-02-06	Y	1227	.YE1
Hg-03173	M	N	2010-09-28	2013-04-08	Y	923	.YE1
Hg-03174	M	N	2010-09-28	2013-05-21	Y	966	.YE1
Hg-03175	M	N	2011-08-11	2013-07-26	N	715	.YE1
Hg-03176	M	N	2011-08-11	2013-05-21	Y	649	.YE1
Hg-03177	F	N	2013-07-07	2014-02-07	Y	215	.YE1
Hg-03178	M	N	2013-07-07	2014-02-07	Y	215	.YE1
Hg-03179	M	N	2013-07-07	2014-02-07	Y	215	.YE1
Hg-03187	M	N	2007-10-03	2010-09-18	N	1081	.TY5
Hg-03188	F	Y	2005-02-02	2009-12-31	Y	1793	.BP1
Hg-03191	F	N	2005-09-06	2015-03-04	Y	3466	0.115
Hg-03192	F	N	2007-02-24	2015-03-04	Y	2930	0.115
Hg-03193	F	N	2007-05-30	2015-03-04	Y	2835	0.115
Hg-03194	F	N	2007-05-30	2014-02-24	Y	2462	0.115
Hg-03195	F	N	2007-08-18	2015-02-28	Y	2751	0.115
Hg-03196	F	N	2007-08-18	2015-03-04	Y	2755	0.115
Hg-03197	M	N	2007-08-18	2012-01-04	N	1600	0.115
Hg-03198	F	N	2007-08-18	2013-12-17	N	2313	0.115
Hg-03199	F	N	2007-08-18	2012-01-21	N	1617	0.115
Hg-03200	F	N	2007-08-18	2014-02-24	Y	2382	0.115
Hg-03201	F	N	2007-08-18	2014-02-25	Y	2383	0.115
Hg-03202	M	N	2007-08-18	2014-02-25	Y	2383	0.115
Hg-03203	M	N	2007-12-24	2009-07-20	N	574	2934A.115
Hg-03205	M	N	2007-12-24	2013-12-17	N	2185	0.115
Hg-03206	F	N	2007-12-24	2015-02-28	Y	2623	0.115
Hg-03207	M	N	2007-12-24	2014-02-25	Y	2255	0.115
Hg-03208	F	N	2007-12-24	2012-01-03	N	1471	0.115
Hg-03209	F	N	2008-03-24	2013-12-17	N	2094	0.115
Hg-03210	M	N	2008-03-24	2013-12-27	Y	2104	0.115
Hg-03211	F	N	2008-03-24	2013-12-18	Y	2095	0.115
Hg-03212	M	N	2008-03-24	2013-12-17	N	2094	0.115
Hg-03213	M	N	2008-03-24	2013-12-20	Y	2097	0.115
Hg-03214	F	N	2008-06-14	2013-12-27	Y	2022	0.115
Hg-03215	F	N	2008-06-14	2013-12-27	Y	2022	0.115
Hg-03216	M	N	2008-06-14	2013-12-17	N	2012	0.115
Hg-03217	M	N	2008-06-14	2013-12-27	Y	2022	0.115
Hg-03218	M	N	2008-06-14	2013-12-17	N	2012	0.115
Hg-03219	M	N	2008-06-14	2013-12-27	Y	2022	0.115
Hg-03220	F	N	2008-06-14	2012-02-13	N	1339	0.115
Hg-03221	M	N	2008-06-14	2011-07-08	N	1119	0.115
Hg-03222	M	N	2008-09-08	2013-12-20	Y	1929	0.115
Hg-03223	M	N	2008-09-08	2013-12-20	Y	1929	0.115
Hg-03224	M	N	2008-09-08	2013-12-17	N	1926	0.115
Hg-03225	M	N	2008-11-29	2013-12-17	N	1844	0.115
Hg-03226	F	N	2008-11-29	2013-12-27	Y	1854	0.115
Hg-03227	F	N	2008-11-29	2014-02-06	Y	1895	0.115
Hg-03228	F	N	2008-11-29	2014-02-07	Y	1896	0.115
Hg-03229	M	N	2008-11-29	2013-04-18	N	1601	0.115
Hg-03230	M	N	2008-11-29	2013-12-27	Y	1854	0.115
Hg-03231	F	N	2008-11-29	2013-12-17	N	1844	0.115
Hg-03232	M	N	2008-12-24	2013-12-27	Y	1829	0.115
Hg-03233	M	N	2008-12-24	2013-12-20	Y	1822	0.115
Hg-03234	F	N	2009-02-12	2013-12-27	Y	1779	0.115
Hg-03235	M	N	2009-02-12	2014-02-07	Y	1821	0.115
Hg-03236	F	N	2009-02-12	2014-02-07	Y	1821	0.115
Hg-03237	M	N	2009-02-12	2014-02-07	Y	1821	0.115
Hg-03238	M	N	2009-02-12	2014-02-06	Y	1820	0.115
Hg-03239	F	N	2009-02-12	2014-02-06	Y	1820	0.115
Hg-03240	M	N	2009-05-12	2011-10-28	Y	899	0.115
Hg-03241	M	N	2009-02-12	2014-02-08	Y	1822	0.115
Hg-03242	F	N	2009-02-12	2014-02-08	Y	1822	0.115
Hg-03243	M	N	2009-08-05	2011-10-28	Y	814	0.115
Hg-03244	M	N	2009-08-05	2014-02-07	Y	1647	0.115
Hg-03245	F	N	2009-08-05	2014-02-06	Y	1646	0.115
Hg-03246	F	N	2009-08-05	2012-01-09	N	887	0.115
Hg-03247	M	N	2009-08-05	2011-10-28	Y	814	0.115
Hg-03248	M	N	2009-08-05	2011-10-28	Y	814	0.115
Hg-03249	M	N	2009-08-05	2013-12-17	N	1595	0.115
Hg-03250	M	N	2009-08-05	2012-03-25	N	963	0.115
Hg-03251	F	N	2009-08-05	2014-02-07	Y	1647	0.115
Hg-03252	M	N	2009-08-05	2014-02-07	Y	1647	0.115
Hg-03253	F	N	2009-10-28	2014-02-07	Y	1563	0.115
Hg-03254	F	N	2009-10-28	2014-02-07	Y	1563	0.115
Hg-03255	M	N	2009-10-28	2011-10-21	N	723	0.115
Hg-03256	M	N	2009-10-28	2011-01-19	N	448	0.115
Hg-03257	M	N	2009-10-28	2013-12-27	Y	1521	0.115
Hg-03258	M	N	2014-04-14	2015-02-25	Y	317	0.115
Hg-03259	M	N	2014-04-14	2015-02-25	Y	317	0.115
Hg-03260	M	N	2014-07-03	2015-02-25	Y	237	0.115
Hg-03265	M	N	2007-05-30	2009-04-27	Y	698	0.115
Hg-03266	M	N	2007-05-30	2009-04-27	Y	698	0.115
Hg-03267	F	N	2008-09-08	2009-03-01	N	174	0.115
Hg-03269	F	N	2008-11-29	2015-03-04	Y	2286	0.115
Hg-03270	F	N	2007-10-04	2011-08-17	Y	1413	400000000
Hg-03271	F	N	2007-10-04	2011-08-17	Y	1413	400000000
Hg-03272	M	Y	2008-09-17	2011-08-17	Y	1064	400000000
Hg-03273	F	N	2008-04-14	2009-07-20	N	462	400000000
Hg-03274	M	N	2008-04-14	2009-07-13	N	455	400000000
Hg-03275	F	N	2007-10-04	2009-04-10	N	554	400000000
Hg-03276	M	N	2008-04-14	2009-06-26	N	438	400000000
Hg-03277	M	N	2008-09-17	2009-02-28	N	164	400000000
Hg-03278	M	N	2008-09-17	2009-03-22	N	186	400000000
Hg-03279	F	N	2008-09-17	2009-06-26	N	282	400000000
Hg-03281	M	Y	1988-07-03	2021-03-15	Y	11943	F.6201
Hg-03282	M	N	2008-03-29	2011-10-28	Y	1308	0.6201
Hg-03283	F	N	2008-03-29	2013-06-20	Y	1909	0.6201
Hg-03284	M	N	2008-03-29	2013-06-20	Y	1909	0.6201
Hg-03285	F	N	2008-03-29	2013-04-22	Y	1850	0.6201
Hg-03286	F	N	2008-03-29	2013-04-22	Y	1850	0.6201
Hg-03287	F	N	2009-02-10	2013-04-22	Y	1532	0.6201
Hg-03294	F	Y	2003-02-02	2021-03-15	Y	6616	A.MS 15
Hg-03295	M	Y	2008-08-13	2015-04-30	Y	2451	.MS 15
Hg-03296	F	N	2010-08-27	2021-03-15	Y	3853	A.MS 15
Hg-03297	F	N	2010-08-27	2021-03-15	Y	3853	A.MS 15
Hg-03298	F	N	2010-11-11	2021-03-15	Y	3777	A.MS 15
Hg-03299	M	N	2010-11-11	2015-05-01	Y	1632	.MS 15
Hg-03300	F	N	2010-11-11	2018-10-25	N	2905	A.MS 15
Hg-03301	F	N	2010-11-11	2011-09-21	N	314	.MS 15
Hg-03302	F	N	2010-11-11	2021-03-15	Y	3777	A.MS 15
Hg-03303	M	N	2011-02-28	2021-03-15	Y	3668	A.MS 15
Hg-03304	M	N	2011-02-28	2021-03-15	Y	3668	A.MS 15
[truncated: 4,958 more rows]
