# Supplementary material for: Five years later, with double the demographic data, naked mole-rat mortality rates continue to defy Gompertzian laws by not increasing with age
Source: GeroScience. 2024 May 21;46(5):5321–41. doi: 10.1007/s11357-024-01201-4 (PMC11336006; doi:10.1007/s11357-024-01201-4)
Supplement: Supplementary file 5 — (XLSX 328 kb) [file 11357_2024_1201_MOESM5_ESM.xlsx]

## Sheet: suppTable2_230228
ID	Sex	Breeder	BirthDate	Death/Cen.Date	Censored?	Obs.life(days)	Colony.name	Num.weights	Age,wgt(g)
Hg-01001	F	N	2007-07-23	2011-01-25	N	1282	0.142	10	837,51.0	1025,54.0	571,48.2	638,46.8	599,46.0	961,52.3	669,46.5	1081,54.9	543,43.9	914,51.7
Hg-01015	M	N	2001-10-09	2015-09-22	N	5096	3103.14	12	3185,41.3	2473,41.2	3129,42.3	2709,41.4	2810,42.6	2681,42.3	3083,40.8	2653,41.4	2751,43.1	2879,41.9	3025,42.1	2779,41.7
Hg-01016	F	N	2008-05-20	2012-01-13	N	1333	3104.13	14	770,42.5	680,41.8	294,41.9	434,50.9	266,40.1	610,54.7	120,16.4	532,59.2	714,40.5	238,36.5	395,45.9	464,55.2	343,42.3	364,43.5
Hg-01017	M	N	2005-01-03	2013-04-23	Y	3032	3104.13	14	2003,68.6	1913,69.3	1527,67.8	1667,69.0	1499,68.5	1843,67.9	1353,64.6	1765,67.3	1947,68.6	1471,66.3	1628,67.0	1697,69.6	1576,69.1	1597,67.9
Hg-01018	F	N	2008-02-18	2012-05-14	N	1547	3104.13	14	862,61.5	772,48.1	386,33.5	526,35.0	358,33.7	702,45.6	212,26.5	624,40.9	806,52.2	330,30.2	487,34.4	556,37.7	435,34.0	456,33.5
Hg-01019	M	N	2005-01-03	2013-04-23	Y	3032	3104.13	14	2003,63.2	1913,63.2	1527,62.2	1667,63.6	1499,60.0	1843,63.6	1353,60.0	1765,64.3	1947,64.1	1471,61.5	1628,64.6	1697,63.7	1576,63.6	1597,64.1
Hg-01020	M	N	2008-05-20	2013-04-23	Y	1799	3104.13	14	770,61.3	680,54.3	294,27.0	434,36.1	266,25.5	610,48.3	120,10.9	532,42.1	714,55.2	238,21.5	395,33.3	464,37.9	343,30.4	364,31.4
Hg-01021	M	N	2005-01-03	2013-04-23	Y	3032	3104.13	14	2003,66.3	1913,65.1	1527,63.5	1667,67.9	1499,65.9	1843,65.9	1353,61.3	1765,65.7	1947,65.2	1471,62.4	1628,66.3	1697,68.3	1576,67.1	1597,66.4
Hg-01022	M	N	2007-09-02	2013-04-23	Y	2060	3104.13	14	1031,61.0	941,49.8	555,40.4	695,41.0	527,39.5	871,46.6	381,32.0	793,43.5	975,55.1	499,37.5	656,39.0	725,42.4	604,39.5	625,39.6
Hg-01024	M	N	2005-08-15	2013-04-23	Y	2808	3104.13	14	1779,44.7	1689,40.7	1303,39.6	1443,39.9	1275,41.0	1619,39.3	1129,37.1	1541,38.3	1723,42.7	1247,37.9	1404,37.8	1473,38.3	1352,39.3	1373,39.0
Hg-01025	N	N	2008-05-20	2011-09-30	Y	1228	3104.13	14	770,52.5	680,43.6	294,32.1	434,37.9	266,30.9	610,42.1	120,17.8	532,41.7	714,44.6	238,26.7	395,34.7	464,39.2	343,34.3	364,34.2
Hg-01027	F	N	2009-05-01	2012-01-13	N	987	3104.13	11	424,41.4	334,32.1	118,13.9	49,4.9	75,8.3	14,2.0	186,20.6	368,34.6	88,10.5	264,25.9	18,2.6
Hg-01028	M	N	2009-04-09	2011-09-30	Y	904	3104.13	12	446,53.6	356,47.2	140,24.8	71,9.1	15,2.5	97,13.9	36,4.6	208,34.8	390,48.2	110,20.1	286,41.9	40,5.0
Hg-01029	M	N	2009-04-09	2011-09-16	N	890	3104.13	12	446,33.6	356,30.3	140,17.0	71,9.1	15,2.5	97,13.9	36,4.6	208,23.3	390,31.5	110,13.8	286,28.2	40,5.0
Hg-01030	F	N	2009-04-09	2011-11-19	Y	954	3104.13	12	446,37.0	356,31.9	140,21.9	71,9.1	15,2.5	97,13.9	36,4.6	208,27.3	390,33.1	110,19.4	286,29.6	40,5.0
Hg-01031	F	N	2009-04-09	2013-04-23	Y	1475	3104.13	12	446,68.8	356,63.5	140,25.5	71,9.1	15,2.5	97,13.9	36,4.6	208,38.4	390,66.2	110,20.1	286,52.4	40,5.0
Hg-01032	F	N	2008-11-03	2010-12-16	Y	773	3104.13	13	603,45.9	513,34.6	127,22.1	267,28.5	99,18.0	443,32.1	365,32.3	547,36.3	71,13.8	228,24.9	297,30.1	176,23.3	197,23.9
Hg-01033	M	N	2009-04-09	2013-04-23	Y	1475	3104.13	12	446,56.0	356,44.7	140,21.7	71,9.1	15,2.5	97,13.9	36,4.6	208,31.7	390,49.4	110,17.3	286,35.2	40,5.0
Hg-01034	M	N	2009-05-01	2011-09-30	Y	882	3104.13	11	424,44.3	334,37.6	118,17.3	49,4.9	75,8.3	14,2.0	186,25.5	368,41.0	88,12.5	264,31.7	18,2.6
Hg-01035	M	N	2009-04-09	2011-09-30	Y	904	3104.13	12	446,36.3	356,26.1	140,16.6	71,9.1	15,2.5	97,13.9	36,4.6	208,19.1	390,27.2	110,13.9	286,22.7	40,5.0
Hg-01036	F	N	2009-04-09	2012-11-29	Y	1330	3104.13	12	446,58.8	356,44.3	140,19.4	71,9.1	15,2.5	97,13.9	36,4.6	208,27.4	390,50.2	110,16.2	286,36.7	40,5.0
Hg-01037	M	N	2009-05-01	2011-11-29	N	942	3104.13	11	424,18.9	334,15.3	118,12.0	49,4.9	75,8.3	14,2.0	186,13.6	368,16.3	88,9.3	264,15.1	18,2.6
Hg-01038	F	N	2009-04-09	2011-11-19	Y	954	3104.13	12	446,41.8	356,32.4	140,18.8	71,9.1	15,2.5	97,13.9	36,4.6	208,23.5	390,34.0	110,15.7	286,28.0	40,5.0
Hg-01039	M	N	2009-09-21	2011-09-30	Y	739	3104.13	10	225,30.5	21,3.2	25,4.2	43,6.9	14,2.7	191,27.1	281,38.1	42,6.7	121,20.1	35,5.6
Hg-01040	M	N	2009-09-21	2011-07-08	N	655	3104.13	10	225,22.0	21,3.2	25,4.2	43,6.9	14,2.7	191,20.9	281,22.4	42,6.7	121,15.3	35,5.6
Hg-01041	M	N	2009-09-21	2011-01-13	N	479	3104.13	10	225,25.8	21,3.2	25,4.2	43,6.9	14,2.7	191,24.5	281,27.6	42,6.7	121,18.6	35,5.6
Hg-01042	M	N	2009-09-21	2011-09-30	Y	739	3104.13	10	225,34.1	21,3.2	25,4.2	43,6.9	14,2.7	191,28.0	281,41.7	42,6.7	121,19.0	35,5.6
Hg-01043	M	N	2009-09-21	2011-09-16	N	725	3104.13	10	225,23.1	21,3.2	25,4.2	43,6.9	14,2.7	191,20.4	281,26.6	42,6.7	121,14.9	35,5.6
Hg-01044	M	N	2009-09-21	2011-09-30	Y	739	3104.13	10	225,24.8	21,3.2	25,4.2	43,6.9	14,2.7	191,22.0	281,31.2	42,6.7	121,16.3	35,5.6
Hg-01045	F	N	2009-09-21	2012-02-23	N	885	3104.13	10	225,30.3	21,3.2	25,4.2	43,6.9	14,2.7	191,25.9	281,40.1	42,6.7	121,18.1	35,5.6
Hg-01046	M	N	2009-09-21	2010-12-27	N	462	3104.13	10	225,21.2	21,3.2	25,4.2	43,6.9	14,2.7	191,16.9	281,24.9	42,6.7	121,15.1	35,5.6
Hg-01047	M	N	2009-12-18	2011-09-30	Y	651	3104.13	10	193,24.5	96,17.0	42,7.0	21,3.5	24,4.1	103,17.6	25,4.2	26,4.3	137,18.2	33,5.4
Hg-01048	F	N	2009-12-18	2011-11-19	Y	701	3104.13	10	193,26.2	96,17.0	42,7.0	21,3.5	24,4.1	103,17.6	25,4.2	26,4.3	137,20.3	33,5.4
Hg-01049	M	N	2009-12-18	2011-09-30	Y	651	3104.13	10	193,33.0	96,17.0	42,7.0	21,3.5	24,4.1	103,17.6	25,4.2	26,4.3	137,23.4	33,5.4
Hg-01050	F	N	2009-12-18	2012-01-02	N	745	3104.13	10	193,28.9	96,17.0	42,7.0	21,3.5	24,4.1	103,17.6	25,4.2	26,4.3	137,21.9	33,5.4
Hg-01051	F	N	2009-12-18	2011-11-19	Y	701	3104.13	10	193,31.5	96,17.0	42,7.0	21,3.5	24,4.1	103,17.6	25,4.2	26,4.3	137,23.2	33,5.4
Hg-01052	M	N	2010-03-10	2011-07-08	N	485	3104.13	8	21,2.8	14,2.2	97,14.6	42,5.8	55,6.1	35,4.8	28,3.6	104,16.3
Hg-01053	M	N	2010-03-10	2011-09-30	Y	569	3104.13	8	21,2.8	14,2.2	97,14.6	42,5.8	55,6.1	35,4.8	28,3.6	104,16.3
Hg-01054	M	N	2010-03-10	2011-09-30	Y	569	3104.13	8	21,2.8	14,2.2	97,14.6	42,5.8	55,6.1	35,4.8	28,3.6	104,16.3
Hg-01055	F	N	2010-03-10	2010-09-17	N	191	3104.13	8	21,2.8	14,2.2	97,14.6	42,5.8	55,6.1	35,4.8	28,3.6	104,16.3
Hg-01056	F	N	2010-03-10	2012-02-23	N	715	3104.13	8	21,2.8	14,2.2	97,14.6	42,5.8	55,6.1	35,4.8	28,3.6	104,16.3
Hg-01057	M	N	2010-06-01	2013-04-23	Y	1057	3104.13	5	42,4.7	14,2.3	28,3.1	21,2.8	35,3.6
Hg-01058	M	N	2010-06-01	2013-04-11	N	1045	3104.13	5	42,4.7	14,2.3	28,3.1	21,2.8	35,3.6
Hg-01072	M	N	2008-11-03	2010-12-16	Y	773	3104.13	13	603,50.6	513,40.6	127,25.8	267,31.8	99,23.4	443,39.5	365,40.5	547,44.3	71,19.8	228,29.0	297,33.8	176,27.3	197,27.1
Hg-01076	F	N	2006-05-19	2013-08-28	Y	2658	3105B.4500	13	1026,45.7	1068,48.6	998,46.5	1400,51.3	1166,47.5	970,45.6	1127,47.0	1503,54.8	1196,48.5	1265,49.0	1342,50.6	1447,51.3	1096,48.2
Hg-01077	F	N	2008-11-13	2013-06-20	Y	1680	3105B.4500	13	117,22.0	159,26.6	89,17.1	491,37.5	257,31.5	61,10.6	218,30.1	594,38.9	287,31.9	356,35.5	433,34.0	538,37.7	187,28.3
Hg-01081	F	N	2004-08-20	2013-07-18	Y	3254	3106B.SHAMWOW	16	1663,48.1	1764,47.0	1635,49.1	1719,47.2	2037,47.9	1979,49.3	1803,46.9	1607,48.1	1705,47.8	2093,48.7	2140,46.0	1833,46.6	1902,49.3	1712,47.8	1217,46.9	1733,47.3
Hg-01086	M	Y	2001-06-25	2015-05-01	Y	5058	3108B.143	12	2857,38.4	2815,37.2	2955,38.5	2787,37.3	3189,36.0	2759,36.3	2916,38.8	3292,37.3	2985,39.1	3054,39.0	3236,36.9	3131,37.5
Hg-01088	M	N	2009-04-13	2011-09-20	Y	890	3109B.BRONX 1	11	341,45.2	136,21.9	67,12.7	92,16.6	14,3.6	106,18.1	443,52.8	205,31.0	282,39.2	387,49.3	36,6.9
Hg-01089	M	N	2009-04-13	2011-10-21	Y	921	3109B.BRONX 1	11	341,44.1	136,24.8	67,12.7	92,16.6	14,3.6	106,20.8	443,47.5	205,35.8	282,40.2	387,44.1	36,6.9
Hg-01090	M	N	2009-04-13	2011-10-03	Y	903	3109B.BRONX 1	11	341,57.1	136,23.6	67,12.7	92,16.6	14,3.6	106,19.9	443,62.3	205,36.0	282,48.7	387,61.6	36,6.9
Hg-01091	M	N	2009-04-13	2011-10-03	Y	903	3109B.BRONX 1	11	341,46.7	136,20.4	67,12.7	92,16.6	14,3.6	106,17.4	443,53.0	205,30.5	282,40.6	387,48.7	36,6.9
Hg-01092	M	N	2009-04-13	2011-10-21	Y	921	3109B.BRONX 1	11	341,44.1	136,19.1	67,12.7	92,16.6	14,3.6	106,16.2	443,50.9	205,27.6	282,29.6	387,48.3	36,6.9
Hg-01095	M	N	2009-10-11	2011-10-21	Y	740	3109B.BRONX 1	11	160,23.2	29,6.2	262,31.0	89,17.7	43,9.1	22,5.1	206,28.9	24,5.5	101,16.5	36,7.5	15,3.8
Hg-01096	M	N	2009-10-11	2011-10-03	Y	722	3109B.BRONX 1	11	160,26.5	29,6.2	262,35.6	89,17.7	43,9.1	22,5.1	206,30.6	24,5.5	101,20.1	36,7.5	15,3.8
Hg-01097	F	N	2009-06-30	2012-03-12	N	986	3109B.BRONX 1	9	263,44.2	58,13.5	14,3.5	90,19.5	28,7.2	365,41.5	127,30.0	309,44.6	204,39.8
Hg-01098	M	N	2009-06-30	2011-07-15	N	745	3109B.BRONX 1	9	263,23.8	58,13.5	14,3.5	90,19.5	28,7.2	365,25.1	127,18.6	309,24.4	204,22.4
Hg-01099	M	N	2009-06-30	2011-10-03	Y	825	3109B.BRONX 1	9	263,29.9	58,13.5	14,3.5	90,19.5	28,7.2	365,35.0	127,20.1	309,33.7	204,26.4
Hg-01100	M	N	2009-10-11	2011-09-20	Y	709	3109B.BRONX 1	11	160,29.2	29,6.2	262,40.3	89,17.7	43,9.1	22,5.1	206,35.2	24,5.5	101,18.9	36,7.5	15,3.8
Hg-01101	F	N	2009-06-30	2011-09-30	Y	822	3109B.BRONX 1	9	263,46.7	58,13.5	14,3.5	90,19.5	28,7.2	365,49.7	127,28.5	309,49.9	204,38.9
Hg-01102	M	N	2009-10-11	2011-10-21	Y	740	3109B.BRONX 1	11	160,35.0	29,6.2	262,52.8	89,17.7	43,9.1	22,5.1	206,43.5	24,5.5	101,22.7	36,7.5	15,3.8
Hg-01103	M	N	2009-06-30	2011-09-16	N	808	3109B.BRONX 1	9	263,30.3	58,13.5	14,3.5	90,19.5	28,7.2	365,34.3	127,23.5	309,30.8	204,28.6
Hg-01104	F	N	2009-10-11	2012-07-05	Y	998	3109B.BRONX 1	11	160,25.4	29,6.2	262,32.1	89,17.7	43,9.1	22,5.1	206,29.4	24,5.5	101,21.4	36,7.5	15,3.8
Hg-01105	M	N	2009-10-11	2011-09-20	Y	709	3109B.BRONX 1	11	160,27.7	29,6.2	262,41.6	89,17.7	43,9.1	22,5.1	206,35.5	24,5.5	101,18.5	36,7.5	15,3.8
Hg-01106	F	N	2010-01-22	2011-09-30	Y	616	3109B.BRONX 1	8	28,5.8	159,27.6	57,13.1	21,4.5	42,9.7	14,3.0	35,7.7	103,22.2
Hg-01116	F	N	2008-11-19	2010-12-16	Y	757	3110B.9002 (LONDON)	11	153,23.7	486,37.7	281,31.3	212,28.6	251,30.7	588,39.4	111,18.8	350,36.2	427,36.5	532,37.9	181,26.3
Hg-01117	M	N	2008-11-19	2010-12-16	Y	757	3110B.9002 (LONDON)	11	153,25.9	486,37.4	281,32.7	212,30.4	251,32.6	588,38.6	111,19.3	350,35.3	427,36.2	532,38.5	181,29.2
Hg-01118	M	N	2008-11-19	2009-04-13	N	145	3110B.9002 (LONDON)	1	111,14.4
Hg-01119	F	N	2009-07-02	2010-10-18	N	473	3110B.9002 (LONDON)	8	261,22.9	56,3.5	95,14.6	26,2.2	363,25.7	125,17.8	307,24.9	202,20.4
Hg-01127	M	N	2010-02-04	2012-05-14	Y	830	3111B.144	7	14,2.9	42,8.9	28,5.5	35,7.3	21,3.8	147,21.0	102,16.3
Hg-01128	M	N	2010-02-04	2012-05-14	Y	830	3111B.144	7	14,2.9	42,8.9	28,5.5	35,7.3	21,3.8	147,23.8	102,16.9
Hg-01129	F	N	2010-04-25	2011-05-09	N	379	3111B.144	24	52,9.0	67,12.1	50,8.1	44,7.2	65,11.3	46,7.4	40,6.5	61,10.9	57,9.2	38,6.5	59,10.7	53,8.9	24,4.0	51,8.3	45,6.4	19,3.8	47,7.9	64,11.1	15,2.9	43,7.0	60,10.6	25,4.3	58,9.4	23,3.9
Hg-01136	M	N	2007-11-07	2009-12-30	Y	784	3111B.144	10	489,37.0	629,39.1	461,36.5	545,39.6	433,34.5	590,39.0	729,40.4	659,39.1	43,20.9	559,38.3
Hg-01139	M	N	2008-04-16	2013-09-12	N	1975	3112B.120	12	329,33.6	498,43.6	370,37.1	652,42.8	301,33.0	701,45.7	15,21.0	750,45.0	273,29.9	469,43.1	429,40.2	568,44.0
Hg-01140	M	N	2009-08-06	2014-05-08	Y	1736	3112B.120	5	273,26.3	175,19.2	224,24.1	91,9.5	14,2.4
Hg-01141	M	N	2009-10-26	2014-01-03	Y	1530	3112B.120	10	192,34.0	14,2.8	42,6.5	94,16.2	35,5.5	143,27.8	28,4.4	10,2.4	93,15.9	21,3.4
Hg-01142	M	N	2010-01-13	2013-12-20	Y	1437	3112B.120	12	113,15.7	14,2.6	15,2.7	29,3.9	64,9.8	28,3.7	21,2.9	30,3.9	42,5.9	90,14.8	35,4.9	34,4.8
Hg-01143	M	N	2010-01-13	2013-12-20	Y	1437	3112B.120	12	113,19.8	14,2.6	15,2.7	29,3.9	64,9.8	28,3.7	21,2.9	30,3.9	42,5.9	90,14.8	35,4.9	34,4.8
Hg-01144	M	N	2009-10-26	2015-07-09	Y	2082	3112B.120	10	192,29.0	14,2.8	42,6.5	94,16.2	35,5.5	143,24.8	28,4.4	10,2.4	93,15.9	21,3.4
Hg-01145	M	N	2009-10-26	2015-07-09	Y	2082	3112B.120	10	192,29.3	14,2.8	42,6.5	94,16.2	35,5.5	143,22.9	28,4.4	10,2.4	93,15.9	21,3.4
Hg-01146	M	N	2009-10-26	2014-12-05	Y	1866	3112B.120	10	192,24.4	14,2.8	42,6.5	94,16.2	35,5.5	143,19.1	28,4.4	10,2.4	93,15.9	21,3.4
Hg-01147	M	N	2009-10-26	2014-12-05	Y	1866	3112B.120	10	192,25.1	14,2.8	42,6.5	94,16.2	35,5.5	143,19.8	28,4.4	10,2.4	93,15.9	21,3.4
Hg-01148	M	N	2009-10-26	2015-07-09	Y	2082	3112B.120	10	192,28.5	14,2.8	42,6.5	94,16.2	35,5.5	143,23.4	28,4.4	10,2.4	93,15.9	21,3.4
Hg-01149	M	N	2010-06-22	2013-12-20	Y	1277	3112B.120	2	21,2.9	14,2.6
Hg-01161	M	N	2008-03-04	2012-11-29	Y	1731	3113.6	15	372,43.3	688,54.1	541,47.9	472,30.2	854,59.7	344,42.1	58,22.9	743,58.0	316,39.9	512,50.2	413,43.9	611,50.2	420,45.1	442,46.7	797,59.7
Hg-01165	F	N	2008-03-04	2012-11-29	Y	1731	3113.6	15	372,40.0	688,52.4	541,46.9	472,77.2	854,58.0	344,38.6	58,7.7	743,57.5	316,35.8	512,45.5	413,41.4	611,48.5	420,43.9	442,45.1	797,56.6
Hg-01166	M	N	2009-01-20	2012-11-29	Y	1409	3113.6	11	50,7.5	366,39.5	219,28.7	475,47.7	532,48.0	421,45.3	190,27.8	150,45.0	289,34.2	15,2.6	120,20.8
Hg-01167	F	N	2009-09-15	2011-11-19	Y	795	3113.6	20	42,4.6	20,2.8	51,5.7	37,4.0	28,3.4	31,3.4	111,14.7	183,29.6	45,4.9	43,4.7	41,4.4	294,40.2	48,5.2	38,4.0	29,3.9	36,3.7	237,35.0	34,3.6	32,3.4	44,4.7
Hg-01168	F	N	2009-09-15	2012-11-29	Y	1171	3113.6	20	183,27.7	42,4.6	29,3.9	36,3.7	48,5.2	294,35.7	34,3.6	28,3.4	31,3.4	111,14.7	32,3.4	45,4.9	20,2.8	237,32.3	51,5.7	43,4.7	37,4.0	44,4.7	38,4.0	41,4.4
Hg-01170	M	N	2009-09-15	2011-11-19	Y	795	3113.6	20	183,24.5	42,4.6	29,3.9	36,3.7	48,5.2	294,33.0	34,3.6	28,3.4	31,3.4	111,14.7	32,3.4	45,4.9	20,2.8	237,28.5	51,5.7	43,4.7	37,4.0	44,4.7	38,4.0	41,4.4
Hg-01175	F	N	2007-12-31	2012-01-03	N	1464	3114.7	13	436,34.0	752,48.5	605,43.8	861,52.2	918,48.6	408,33.5	807,49.2	380,32.5	576,42.0	119,13.1	675,44.7	484,37.0	506,38.3
Hg-01177	M	N	2007-10-12	2009-05-20	N	586	3114.7	6	516,28.3	199,15.2	488,27.1	460,25.6	616,40.7	564,29.0
Hg-01179	M	N	2007-07-22	2015-04-30	Y	2839	3114.7	14	598,43.6	914,61.5	767,55.6	698,80.6	1080,71.0	570,40.4	969,65.1	542,37.7	738,51.1	281,24.7	837,58.0	646,47.8	668,44.1	1023,68.3
Hg-01181	M	N	2008-05-17	2015-04-30	Y	2539	3114.7	13	298,24.8	614,28.6	467,28.7	398,38.3	780,34.3	270,23.5	669,30.2	242,22.4	438,27.9	537,27.9	346,25.3	368,26.0	723,31.2
Hg-01182	M	N	2002-02-12	2012-03-13	N	3682	3114.7	13	2584,45.7	2900,50.8	2753,48.8	3009,55.7	3066,55.3	2556,45.3	2955,53.3	2528,42.9	2724,48.2	2267,41.7	2823,50.8	2632,46.4	2654,46.8
Hg-01184	F	N	2008-10-27	2014-08-06	N	2109	3114.7	12	135,17.7	451,29.3	304,28.0	560,34.7	617,37.9	107,12.2	506,34.4	275,27.5	374,28.9	100,10.4	183,24.2	205,24.8
Hg-01185	F	N	2008-10-27	2014-02-16	N	1938	3114.7	12	135,17.8	451,32.7	304,28.3	560,41.1	617,43.7	107,12.2	506,37.7	275,25.7	235,26.8	374,30.1	100,10.4	205,21.8
Hg-01186	M	N	2009-04-08	2014-02-07	Y	1766	3114.7	10	288,26.4	96,11.0	141,17.7	397,30.0	454,32.3	343,28.1	72,7.8	211,24.4	14,2.5	42,3.8
Hg-01187	F	N	2009-09-07	2015-10-31	N	2245	3114.7	17	191,23.9	50,5.5	44,4.6	245,28.7	302,33.0	35,4.3	115,15.4	56,6.3	39,4.3	40,4.4	53,5.7	28,3.4	59,6.7	51,5.6	45,4.6	52,5.7	49,5.4
Hg-01188	M	N	2009-12-10	2014-02-07	Y	1520	3114.7	15	36,4.7	42,5.4	151,19.9	95,13.2	208,26.1	29,3.6	21,12.9	25,4.0	97,11.8	32,4.3	33,4.6	34,4.5	40,5.2	35,4.9	41,5.1
Hg-01189	M	N	2009-12-10	2014-02-07	Y	1520	3114.7	15	36,4.7	42,5.4	151,20.9	95,13.2	208,29.5	29,3.6	21,12.9	25,4.0	97,13.1	32,4.3	33,4.6	34,4.5	40,5.2	35,4.9	41,5.1
Hg-01190	F	N	2009-12-10	2014-02-16	N	1529	3114.7	15	36,4.7	42,5.4	151,26.9	95,13.2	208,38.6	29,3.6	21,12.9	25,4.0	97,17.4	32,4.3	33,4.6	34,4.5	40,5.2	35,4.9	41,5.1
Hg-01191	F	N	2010-02-27	2014-02-07	Y	1441	3114.7	24	48,5.7	37,4.5	35,4.4	33,4.2	41,4.9	20,3.4	18,9.4	32,4.0	95,13.5	30,3.7	38,4.7	129,18.9	26,3.9	34,4.3	23,3.7	44,5.2	42,4.9	72,9.3	16,3.0	40,4.9	31,3.9	29,3.9	39,4.7	27,3.9
Hg-01192	F	N	2010-02-27	2014-02-07	Y	1441	3114.7	24	48,5.7	37,4.5	35,4.4	33,4.2	41,4.9	20,3.4	18,9.4	32,4.0	95,13.5	30,3.7	38,4.7	129,18.9	26,3.9	34,4.3	23,3.7	44,5.2	42,4.9	72,9.3	16,3.0	40,4.9	31,3.9	29,3.9	39,4.7	27,3.9
Hg-01193	F	N	2010-02-27	2014-02-07	Y	1441	3114.7	24	48,5.7	37,4.5	35,4.4	33,4.2	41,4.9	20,3.4	18,9.4	32,4.0	95,13.5	30,3.7	38,4.7	129,18.9	26,3.9	34,4.3	23,3.7	44,5.2	42,4.9	72,9.3	16,3.0	40,4.9	31,3.9	29,3.9	39,4.7	27,3.9
Hg-01197	F	Y	2000-09-15	2015-12-11	Y	5565	3114B.7	14	3099,63.2	3415,64.3	3268,63.5	3199,44.5	3581,67.6	3071,63.8	3470,65.5	3043,64.1	3239,64.2	2782,68.8	3338,65.1	3147,64.4	3169,62.6	3524,67.9
Hg-01199	F	N	2008-05-17	2015-12-11	Y	2764	3114B.7	13	298,25.9	614,27.5	467,29.7	398,48.4	780,29.5	270,27.1	669,30.0	242,25.8	438,29.6	537,28.1	346,25.8	368,27.3	723,29.6
Hg-01201	M	N	2003-11-29	2015-12-11	Y	4395	3114B.7	14	1929,56.2	2245,64.6	2098,61.1	2029,61.5	2411,65.8	1901,51.9	2300,64.2	1873,46.8	2069,60.6	1612,44.4	2168,63.2	1977,58.3	1999,57.9	2354,64.5
Hg-01202	F	N	2007-10-12	2015-12-11	Y	2982	3114B.7	14	516,34.7	832,47.2	685,41.0	616,58.3	998,52.5	488,34.3	887,48.2	460,30.8	656,41.0	199,19.2	755,44.4	564,37.2	586,36.9	941,51.4
Hg-01204	F	N	2009-09-07	2015-12-11	Y	2286	3114B.7	3	191,28.1	245,33.3	302,39.1
Hg-01205	F	N	2009-12-10	2015-12-11	Y	2192	3114B.7	3	97,12.8	151,22.2	208,34.2
Hg-01224	F	N	2004-09-27	2013-10-10	N	3300	3115B.1017	12	1626,69.9	1942,71.6	1795,71.3	1309,62.7	2108,71.6	1598,70.2	1997,70.2	1570,68.8	1667,69.6	1865,69.6	1696,70.0	2051,69.8
Hg-01225	F	N	2008-12-23	2010-12-16	Y	723	3115B.1017	12	78,11.3	394,35.3	247,30.0	503,38.2	560,40.5	50,7.4	23,3.5	449,35.8	93,13.8	119,17.0	317,32.7	148,20.1
Hg-01226	M	N	2008-12-23	2010-12-16	Y	723	3115B.1017	13	78,11.3	394,40.1	247,28.7	178,24.3	560,45.8	50,7.4	23,3.5	449,39.8	93,13.8	119,17.0	317,33.5	148,20.9	503,40.9
Hg-01227	M	N	2009-10-05	2011-10-26	Y	751	3115B.1017	11	108,17.3	35,5.2	217,23.1	274,27.8	14,2.4	95,15.1	163,18.9	28,4.1	31,4.4	42,6.1	21,3.0
Hg-01228	M	N	2009-12-25	2011-10-26	Y	670	3115B.1017	9	27,4.0	136,19.3	34,5.2	90,15.0	14,2.4	82,13.6	193,26.0	41,6.2	20,2.9
Hg-01229	M	N	2009-12-25	2011-10-26	Y	670	3115B.1017	9	27,4.0	136,20.2	34,5.2	90,15.0	14,2.4	82,13.6	193,23.9	41,6.2	20,2.9
Hg-01230	M	N	2009-10-05	2011-10-26	Y	751	3115B.1017	11	108,17.3	35,5.2	217,27.9	274,31.1	14,2.4	95,15.1	163,22.4	28,4.1	31,4.4	42,6.1	21,3.0
Hg-01231	M	N	2009-12-25	2011-10-26	Y	670	3115B.1017	9	27,4.0	136,22.1	34,5.2	90,15.0	14,2.4	82,13.6	193,26.5	41,6.2	20,2.9
Hg-01232	M	N	2009-10-05	2011-10-26	Y	751	3115B.1017	11	108,17.3	35,5.2	217,25.1	274,27.2	14,2.4	95,15.1	163,21.7	28,4.1	31,4.4	42,6.1	21,3.0
Hg-01233	M	N	2009-12-25	2011-10-26	Y	670	3115B.1017	9	27,4.0	136,22.6	34,5.2	90,15.0	14,2.4	82,13.6	193,31.1	41,6.2	20,2.9
Hg-01234	F	N	2009-12-25	2015-12-18	N	2184	3115B.1017	9	27,4.0	136,18.2	34,5.2	90,15.0	14,2.4	82,13.6	193,22.5	41,6.2	20,2.9
Hg-01235	M	N	2009-10-05	2011-10-26	Y	751	3115B.1017	11	108,17.3	35,5.2	217,25.4	274,29.1	14,2.4	95,15.1	163,21.7	28,4.1	31,4.4	42,6.1	21,3.0
Hg-01239	M	N	2009-10-05	2011-10-26	Y	751	3115B.1017	11	108,17.3	35,5.2	217,30.1	274,32.4	14,2.4	95,15.1	163,24.8	28,4.1	31,4.4	42,6.1	21,3.0
Hg-01272	F	N	2008-02-11	2015-12-26	N	2875	3119B.BRONX	14	710,50.2	137,17.5	395,42.3	876,54.8	80,9.2	764,52.4	339,40.1	821,52.1	493,42.7	435,41.8	633,47.6	465,44.2	535,45.6	565,41.0
Hg-01273	M	N	2008-02-11	2009-08-09	N	545	3119B.BRONX	8	137,18.8	395,34.3	80,11.3	339,33.9	493,34.2	435,33.6	465,34.9	535,33.9
Hg-01274	M	N	2008-06-09	2009-06-19	N	375	3119B.BRONX	6	18,14.3	276,22.2	220,22.2	374,20.7	316,21.8	346,22.2
Hg-01276	M	N	2008-06-09	2013-03-20	N	1745	3119B.BRONX	13	591,37.8	18,13.2	276,26.6	757,42.8	645,38.4	220,24.9	702,41.0	374,29.0	316,27.9	514,34.8	346,28.4	416,30.7	446,29.5
Hg-01277	F	N	2008-02-11	2016-01-06	N	2886	3119B.BRONX	14	710,59.5	137,21.3	395,38.5	876,69.7	80,13.2	764,65.0	339,38.2	821,68.7	493,42.5	435,39.4	633,53.6	465,39.9	535,48.2	565,43.6
Hg-01278	M	N	2008-02-11	2014-11-12	Y	2466	3119B.BRONX	13	710,68.2	137,19.5	395,48.0	876,64.0	764,64.7	339,43.6	821,63.5	493,55.0	435,49.4	633,62.0	465,52.0	535,58.0	565,52.7
Hg-01279	M	N	2008-02-11	2011-07-11	N	1246	3119B.BRONX	14	710,43.0	137,20.4	395,40.0	876,43.8	80,12.6	764,41.9	339,38.3	821,42.1	493,38.7	435,38.5	633,42.6	465,38.9	535,38.6	565,35.3
Hg-01280	F	N	2008-08-26	2016-01-02	N	2685	3119B.BRONX	13	513,50.9	679,58.1	198,28.2	567,53.7	142,21.8	624,58.0	296,33.6	238,30.5	436,46.9	268,31.6	338,35.5	368,36.5	191,29.4
Hg-01281	M	N	2009-02-05	2015-04-30	Y	2275	3119B.BRONX	12	350,30.1	516,36.8	35,4.6	404,31.8	461,33.3	14,2.2	133,18.6	75,11.1	273,25.6	105,17.2	175,21.8	205,22.2
Hg-01282	N	N	2008-11-17	2009-06-18	N	213	3119B.BRONX	5	185,21.8	115,16.5	213,20.8	155,20.6	108,16.1
Hg-01283	M	N	2009-02-05	2015-04-30	Y	2275	3119B.BRONX	12	350,33.8	516,42.3	35,4.6	404,37.2	461,40.8	14,2.2	133,18.9	75,11.1	273,29.4	105,16.8	175,22.9	205,24.0
Hg-01284	M	N	2009-02-05	2011-09-20	Y	957	3119B.BRONX	12	350,29.0	516,35.2	35,4.6	404,24.4	461,33.0	14,2.2	133,17.7	75,11.1	273,24.4	105,14.4	175,21.2	205,21.7
Hg-01285	M	N	2009-07-16	2015-04-30	Y	2114	3119B.BRONX	8	189,25.4	355,30.1	44,11.1	89,11.1	243,27.2	300,29.0	112,16.7	14,2.5
Hg-01286	M	N	2009-07-16	2015-04-30	Y	2114	3119B.BRONX	8	189,21.3	355,29.1	44,11.1	89,11.1	243,25.6	300,28.1	112,12.6	14,2.5
Hg-01287	M	N	2010-03-02	2015-04-30	Y	1885	3119B.BRONX	26	45,16.4	34,3.5	32,3.3	30,3.2	55,4.6	44,4.0	42,3.7	21,2.4	38,3.4	50,4.2	29,3.1	48,4.3	92,8.7	27,2.8	35,3.4	126,14.0	31,3.1	71,6.3	43,3.8	41,3.6	39,3.4	37,3.4	14,2.1	51,4.3	28,3.0	36,3.5
Hg-01288	F	N	2007-11-17	2014-12-22	Y	2592	3119B.BRONX	15	122,27.8	796,58.6	223,32.3	481,46.0	962,65.9	850,61.3	425,41.1	907,63.4	117,27.8	579,49.0	521,48.8	719,53.1	551,48.4	621,50.3	651,46.9
Hg-01300	M	Y	2007-03-20	2015-05-01	Y	2964	3124B.YE3	10	695,36.4	975,35.8	673,37.1	667,37.4	1149,36.6	1087,35.5	821,37.2	763,36.1	793,36.3	863,37.3
Hg-01302	F	N	2010-02-01	2013-02-02	N	1097	3124B.YE3	17	28,4.1	44,5.2	91,9.2	42,5.0	39,4.9	46,5.0	43,4.9	37,4.6	21,3.6	38,4.9	100,10.4	35,4.4	29,4.0	36,4.6	26,4.3	25,4.3	15,3.0
Hg-01303	M	N	2010-02-01	2013-03-25	N	1148	3124B.YE3	17	28,4.1	44,5.2	91,9.2	42,5.0	39,4.9	46,5.0	43,4.9	37,4.6	21,3.6	38,4.9	100,10.4	35,4.4	29,4.0	36,4.6	26,4.3	25,4.3	15,3.0
Hg-01304	F	N	2010-02-01	2013-09-17	Y	1324	3124B.YE3	17	28,4.1	44,5.2	91,9.2	42,5.0	39,4.9	46,5.0	43,4.9	37,4.6	21,3.6	38,4.9	100,10.4	35,4.4	29,4.0	36,4.6	26,4.3	25,4.3	15,3.0
Hg-01305	F	N	2010-02-01	2013-09-17	Y	1324	3124B.YE3	17	28,4.1	44,5.2	91,9.2	42,5.0	39,4.9	46,5.0	43,4.9	37,4.6	21,3.6	38,4.9	100,10.4	35,4.4	29,4.0	36,4.6	26,4.3	25,4.3	15,3.0
Hg-01306	F	N	2010-02-01	2013-09-17	Y	1324	3124B.YE3	17	28,4.1	44,5.2	91,9.2	42,5.0	39,4.9	46,5.0	43,4.9	37,4.6	21,3.6	38,4.9	100,10.4	35,4.4	29,4.0	36,4.6	26,4.3	25,4.3	15,3.0
Hg-01307	M	N	2005-12-07	2013-12-07	Y	2922	3125B.SAN DIEGO	14	1430,30.7	1360,27.4	1262,26.4	1136,26.5	873,23.4	1192,28.0	1673,25.4	933,25.4	1290,31.8	1141,32.8	1555,27.3	1617,26.8	1231,27.3	1332,27.5
Hg-01309	M	N	2005-12-07	2013-12-06	Y	2921	3125B.SAN DIEGO	14	1430,28.0	1360,27.7	1262,28.4	1136,26.7	873,20.7	1192,27.7	1673,27.6	933,22.7	1290,27.3	1141,27.4	1555,26.9	1617,27.2	1231,27.6	1332,27.4
Hg-01310	F	N	2005-12-07	2013-12-07	Y	2922	3125B.SAN DIEGO	14	1430,37.1	1360,35.9	1262,37.8	1136,34.4	873,26.7	1192,36.2	1673,37.3	933,29.5	1290,35.2	1141,39.2	1555,39.0	1617,37.6	1231,37.8	1332,36.3
Hg-01312	F	N	2007-08-27	2011-02-17	N	1270	3125B.SAN DIEGO	13	802,34.4	732,35.0	508,32.4	603,35.9	564,34.3	1045,34.3	305,25.4	662,34.4	513,36.1	927,35.9	989,35.4	634,35.3	704,34.9
Hg-01313	M	N	2005-12-07	2013-12-07	Y	2922	3125B.SAN DIEGO	14	1430,33.1	1360,33.6	1262,33.3	1136,31.3	873,23.1	1192,31.9	1673,32.9	933,25.3	1290,32.4	1141,32.9	1555,33.9	1617,33.4	1231,31.9	1332,33.5
Hg-01314	F	N	2005-04-01	2014-05-12	N	3328	3126.1	13	1680,63.9	1386,57.9	1481,59.2	1442,59.5	1923,69.5	1610,62.6	1126,51.2	1391,67.4	1805,69.1	1867,68.2	1512,60.7	1540,59.4	1582,59.8
Hg-01319	F	N	2005-04-01	2014-05-29	N	3345	3126.1	13	1680,44.5	1386,43.7	1481,44.9	1442,45.3	1923,50.5	1610,46.7	1126,43.3	1391,48.9	1805,48.8	1867,48.1	1512,47.5	1540,46.1	1582,44.8
Hg-01321	M	Y	1993-02-01	2014-02-07	Y	7676	3126.1	13	6122,38.2	5828,38.4	5923,39.2	5884,38.9	6365,37.5	6052,38.6	5568,38.9	5833,38.7	6247,38.9	6309,37.2	5954,39.2	5982,38.6	6024,38.4
Hg-01322	F	N	2005-04-01	2014-05-13	N	3329	3126.1	13	1680,38.5	1386,35.8	1481,38.0	1442,37.1	1923,42.2	1610,38.6	1126,33.5	1391,41.2	1805,41.8	1867,41.7	1512,38.2	1540,38.1	1582,38.3
Hg-01325	M	N	2008-11-21	2011-11-19	Y	1093	3126.1	11	151,23.6	350,35.2	210,30.3	112,18.1	593,44.3	280,33.8	61,40.4	475,41.6	537,42.9	182,29.6	252,34.2
Hg-01326	M	N	2009-02-26	2013-03-05	Y	1468	3126.1	8	253,38.1	85,17.1	183,32.5	496,59.3	378,52.7	440,56.4	113,21.6	155,29.2
Hg-01328	F	N	2000-05-01	2009-11-03	N	3473	3127.BA-6	9	2999,50.2	3210,58.0	3277,58.8	3238,57.3	3406,61.2	3335,59.6	3308,58.1	3378,60.6	3182,54.1
Hg-01332	F	N	2008-02-19	2012-07-05	Y	1598	3130.TY3	10	814,37.2	360,32.6	427,28.0	388,30.5	756,35.6	458,31.8	870,40.3	332,31.6	636,34.1	703,36.0
Hg-01335	F	N	2008-02-19	2012-07-05	Y	1598	3130.TY3	10	814,34.7	360,28.3	427,29.3	388,30.5	756,32.5	458,31.0	870,37.9	332,26.1	636,31.0	703,33.7
Hg-01336	F	N	2008-02-19	2012-08-01	Y	1625	3130.TY3	10	814,36.4	360,24.7	427,27.8	388,25.6	756,33.9	458,30.7	870,39.0	332,25.1	636,31.8	703,36.1
Hg-01337	F	N	2009-10-30	2011-11-20	Y	751	3130.TY3	11	29,5.2	38,7.4	84,18.7	90,19.2	42,8.2	21,3.8	137,29.0	14,2.8	195,35.1	251,42.8	17,3.3
Hg-01338	M	N	2009-10-30	2011-11-19	Y	750	3130.TY3	11	29,5.2	38,7.4	84,18.7	90,19.2	42,8.2	21,3.8	137,24.8	14,2.8	195,29.6	251,36.3	17,3.3
Hg-01339	M	N	2009-10-30	2012-05-19	Y	932	3130.TY3	11	29,5.2	38,7.4	84,18.7	90,19.2	42,8.2	21,3.8	137,24.5	14,2.8	195,28.4	251,33.7	17,3.3
Hg-01340	M	N	2010-03-02	2012-07-09	Y	860	3130.TY3	9	14,3.9	28,6.4	21,4.9	72,16.8	73,16.8	92,20.6	42,9.7	128,26.5	35,7.9
Hg-01341	F	N	2010-03-02	2012-01-19	N	688	3130.TY3	9	14,3.9	28,6.4	21,4.9	72,16.8	73,16.8	92,20.6	42,9.7	128,26.5	35,7.9
Hg-01342	F	N	2010-03-02	2012-01-19	N	688	3130.TY3	9	14,3.9	28,6.4	21,4.9	72,16.8	73,16.8	92,20.6	42,9.7	128,26.5	35,7.9
Hg-01351	F	N	2007-07-23	2011-01-25	N	1282	3132.14	10	837,34.0	1025,36.2	571,29.8	638,31.3	599,30.2	961,35.4	669,31.0	1081,34.5	543,29.0	914,35.3
Hg-01352	F	N	2007-07-23	2010-10-14	N	1179	3132.14	10	837,39.0	1025,40.0	571,33.9	638,36.6	599,36.3	961,40.4	669,35.7	1081,41.2	543,32.9	914,39.7
Hg-01353	M	N	2007-07-23	2010-11-05	N	1201	3132.14	10	837,35.3	1025,33.3	571,31.0	638,32.2	599,30.5	961,34.8	669,31.8	1081,36.0	543,29.4	914,36.0
Hg-01354	M	N	2004-10-19	2010-10-14	N	2186	3132.14	10	1844,51.6	2032,55.8	1578,47.0	1645,48.1	1606,47.5	1968,56.1	1676,48.4	2088,56.5	1550,45.5	1921,52.8
Hg-01357	F	N	2007-07-23	2010-10-14	N	1179	3132.14	5	837,57.5	1081,61.7	914,58.1	1025,60.1	961,61.0
Hg-01358	F	N	2007-02-22	2010-06-01	N	1195	3132.14	4	988,32.4	1065,37.0	1176,40.8	1112,39.6
Hg-01359	M	N	2009-10-19	2011-01-25	N	463	3132.14	26	95,10.6	44,3.7	206,26.2	56,4.6	28,3.4	50,3.9	21,2.6	52,4.1	23,2.6	142,18.6	58,4.8	60,5.1	94,10.1	49,3.9	42,3.7	45,3.8	14,2.2	262,28.8	57,3.9	18,2.5	51,3.8	53,3.9	35,3.4	63,5.5	24,2.6	59,5.0
Hg-01360	M	N	2008-04-30	2012-10-11	Y	1625	3133.4300A	10	555,47.5	743,44.7	289,45.4	356,39.6	317,36.3	679,43.9	387,51.6	799,45.0	261,30.1	632,44.8
Hg-01361	F	N	2008-01-30	2012-11-29	Y	1765	3133.4300A	11	646,54.6	834,54.3	380,47.4	447,48.7	408,48.0	770,54.6	478,49.9	890,55.1	352,45.4	82,11.3	723,55.7
Hg-01362	M	N	2008-01-30	2012-10-11	Y	1716	3133.4300A	11	646,48.0	834,52.6	380,42.8	447,47.5	408,44.2	770,50.3	478,49.7	890,52.9	352,39.4	82,9.0	723,48.9
Hg-01363	F	N	2006-01-01	2012-11-29	Y	2524	3133.4300A	11	1405,46.1	1593,53.7	1139,40.4	1206,42.5	1167,41.3	1529,52.6	1237,43.9	1649,56.7	1111,39.6	841,24.4	1482,51.9
Hg-01364	M	N	2008-01-30	2012-10-11	Y	1716	3133.4300A	11	646,49.7	834,53.1	380,33.1	447,48.7	408,48.0	770,53.2	478,41.3	890,57.6	352,43.1	82,12.5	723,51.8
Hg-01365	M	Y	2002-04-22	2012-11-29	Y	3874	3133.4300A	11	2755,44.8	2943,43.5	2489,45.3	2556,46.3	2517,45.1	2879,43.1	2587,44.7	2999,45.7	2461,45.6	2191,40.1	2832,43.3
Hg-01366	F	N	2008-01-30	2012-11-29	Y	1765	3133.4300A	11	646,49.7	834,61.2	380,35.6	447,35.9	408,37.4	770,58.4	478,37.2	890,64.8	352,35.8	82,7.8	723,55.4
Hg-01367	F	Y	2000-07-01	2012-11-29	Y	4534	3133.4300A	11	3415,46.5	3603,51.7	3149,46.8	3216,49.0	3177,58.9	3539,60.7	3247,54.8	3659,47.5	3121,45.8	2851,55.3	3492,47.7
Hg-01368	F	N	2008-01-30	2012-11-29	Y	1765	3133.4300A	11	646,60.4	834,58.7	380,52.5	447,56.9	408,53.5	770,56.9	478,59.5	890,57.8	352,51.0	82,12.5	723,55.1
Hg-01370	F	N	2008-01-30	2012-11-29	Y	1765	3133.4300A	11	646,42.5	834,48.4	380,39.8	447,40.9	408,40.8	770,45.0	478,41.4	890,48.4	352,37.8	82,11.6	723,43.9
Hg-01371	M	N	2008-10-14	2012-07-25	Y	1380	3134.63	16	388,43.3	576,61.1	465,54.0	192,27.2	193,25.6	150,20.6	194,25.8	512,56.6	195,25.3	188,27.5	189,28.2	632,65.4	190,27.0	196,25.2	191,27.2	197,25.3
Hg-01372	F	N	2008-10-14	2012-07-25	Y	1380	3134.63	16	388,46.2	576,59.7	465,53.2	192,26.1	193,24.4	150,27.5	194,24.9	512,56.7	195,26.0	188,19.3	189,21.5	632,58.9	190,24.4	196,26.2	191,26.1	197,26.0
Hg-01373	F	N	2008-10-14	2009-05-20	N	218	3134.63	10	192,31.4	193,28.7	150,26.5	195,29.4	188,30.8	189,32.6	190,31.0	196,29.9	191,31.4	197,29.6
Hg-01374	M	N	2008-10-14	2009-04-19	N	187	3134.63	1	150,25.1
Hg-01386	M	N	2008-05-19	2012-07-13	Y	1516	3135.54+40	14	536,71.7	59,11.2	270,49.7	396,63.4	298,55.4	466,69.7	725,78.9	368,63.6	438,67.9	659,76.7	242,38.9	780,79.4	344,62.8	613,75.8
Hg-01387	F	N	2008-05-19	2012-11-29	Y	1655	3135.54+40	14	536,61.4	59,11.1	270,46.7	396,46.6	298,52.7	466,58.1	725,66.8	368,42.4	438,54.2	659,67.8	242,38.0	780,66.8	344,55.8	613,65.9
Hg-01388	F	N	2008-05-19	2012-11-29	Y	1655	3135.54+40	14	536,86.7	59,13.7	270,63.2	396,74.1	298,66.7	466,83.4	725,91.0	368,72.8	438,78.7	659,88.1	242,55.1	780,89.4	344,68.3	613,89.3
Hg-01389	M	N	2009-04-12	2012-07-13	Y	1188	3135.54+40	10	208,22.1	285,25.7	138,18.6	397,20.5	15,2.6	68,10.8	110,16.6	331,27.4	39,6.1	452,30.0
Hg-01390	M	N	2008-10-15	2010-02-03	Y	476	3135.54+40	11	387,46.8	121,20.0	247,33.0	149,28.5	317,41.1	464,52.5	219,32.7	289,36.9	93,14.6	195,32.5	141,26.9
Hg-01391	M	N	2008-10-15	2010-02-03	Y	476	3135.54+40	11	387,40.3	121,20.0	247,25.6	149,24.3	317,34.0	464,46.9	219,25.9	289,29.5	93,14.6	195,25.7	141,23.8
Hg-01392	M	N	2008-10-15	2010-02-03	Y	476	3135.54+40	11	387,41.6	121,20.0	247,28.4	149,22.3	317,37.4	464,45.0	219,27.9	289,33.3	93,14.6	195,26.0	141,22.9
Hg-01393	F	N	2009-04-12	2012-07-16	Y	1191	3135.54+40	10	208,20.8	285,38.7	138,24.5	397,41.6	15,2.6	68,10.8	110,20.6	331,40.3	39,6.1	452,40.0
Hg-01394	F	N	2008-10-15	2012-11-29	Y	1506	3135.54+40	14	387,34.7	121,20.0	247,26.9	149,20.6	317,32.3	576,34.6	464,36.4	219,25.4	289,29.2	510,34.9	93,14.6	631,33.8	195,23.6	141,19.9
Hg-01395	F	N	2008-10-15	2012-11-29	Y	1506	3135.54+40	14	387,43.3	121,20.0	247,28.4	149,23.2	317,39.9	576,58.3	464,55.1	219,34.9	289,34.3	510,56.9	93,14.6	631,55.5	195,26.9	141,22.0
Hg-01397	F	N	2009-04-12	2011-11-19	Y	951	3135.54+40	10	208,25.0	285,28.3	138,20.1	397,31.9	15,2.6	68,10.8	110,17.6	331,29.8	39,6.1	452,33.5
Hg-01399	F	N	2009-04-12	2011-07-15	N	824	3135.54+40	10	208,22.9	285,23.9	138,20.0	397,24.4	15,2.6	68,10.8	110,18.1	331,24.3	39,6.1	452,22.7
Hg-01400	M	N	2008-10-15	2010-02-03	Y	476	3135.54+40	11	387,54.2	121,20.0	247,35.9	149,37.1	317,46.7	464,62.1	219,32.7	289,40.9	93,14.6	195,31.1	141,24.0
Hg-01401	F	N	2009-04-12	2011-11-19	Y	951	3135.54+40	10	208,25.1	285,35.2	138,17.9	397,39.2	15,2.6	68,10.8	110,15.0	331,37.5	39,6.1	452,40.3
Hg-01402	F	N	2008-10-15	2012-11-29	Y	1506	3135.54+40	14	387,49.8	121,20.0	247,33.2	149,28.0	317,44.4	576,54.9	464,53.5	219,33.4	289,40.1	510,55.3	93,14.6	631,54.1	195,32.3	141,25.3
Hg-01403	M	N	2008-10-15	2012-11-29	Y	1506	3135.54+40	14	387,54.3	121,20.0	247,34.2	149,31.2	317,47.3	576,69.7	464,63.0	219,33.9	289,41.7	510,63.9	93,14.6	631,72.7	195,32.9	141,28.3
Hg-01404	F	N	2008-10-15	2011-11-19	Y	1130	3135.54+40	14	387,33.4	121,20.0	247,26.1	149,23.5	317,31.0	576,38.5	464,38.2	219,25.9	289,29.1	510,38.2	93,14.6	631,37.9	195,26.9	141,22.9
Hg-01405	M	N	2008-10-15	2010-08-31	N	685	3135.54+40	14	387,38.9	121,20.0	247,25.5	149,21.8	317,36.7	576,44.1	464,47.4	219,25.1	289,29.7	510,49.5	93,14.6	631,49.2	195,25.0	141,21.3
Hg-01406	M	N	2009-04-12	2011-11-19	Y	951	3135.54+40	10	208,20.4	285,23.4	138,18.3	397,26.7	15,2.6	68,10.8	110,16.0	331,24.9	39,6.1	452,26.1
Hg-01408	M	N	2008-10-15	2012-07-13	Y	1367	3135.54+40	14	387,39.8	121,20.0	247,32.0	149,26.5	317,36.2	576,48.3	464,45.6	219,32.5	289,34.0	510,46.2	93,14.6	631,47.8	195,30.9	141,24.2
Hg-01409	M	N	2008-10-15	2012-07-13	Y	1367	3135.54+40	14	387,55.4	121,20.0	247,35.2	149,27.5	317,54.3	576,68.2	464,66.2	219,35.1	289,45.4	510,67.1	93,14.6	631,67.7	195,33.5	141,25.2
Hg-01410	M	N	2009-04-12	2011-11-19	Y	951	3135.54+40	10	208,26.4	285,33.2	138,21.0	397,37.6	15,2.6	68,10.8	110,17.7	331,35.6	39,6.1	452,38.3
Hg-01411	M	N	2009-04-12	2011-11-19	Y	951	3135.54+40	10	208,21.0	285,24.5	138,16.0	397,27.7	15,2.6	68,10.8	110,13.4	331,26.2	39,6.1	452,28.4
Hg-01412	F	N	2007-09-19	2013-04-23	Y	2043	3136B.125	11	779,36.9	513,36.0	611,35.9	541,34.5	968,38.5	639,36.7	681,37.0	902,37.0	485,34.5	587,35.8	856,37.1
Hg-01413	F	N	2008-02-18	2013-04-23	Y	1891	3136B.125	11	627,45.6	361,38.6	459,42.3	389,38.7	816,48.8	487,43.5	529,44.6	750,48.9	333,35.8	435,42.0	704,48.4
Hg-01414	M	N	2007-09-19	2013-04-23	Y	2043	3136B.125	11	779,33.1	513,32.3	611,33.4	541,32.3	968,38.1	639,35.0	681,33.7	902,36.6	485,30.1	587,33.6	856,35.5
Hg-01415	M	N	2008-02-18	2011-06-16	Y	1214	3136B.125	11	627,56.3	361,48.4	459,51.7	389,47.3	816,58.7	487,52.1	529,54.1	750,59.2	333,47.6	435,50.7	704,57.8
Hg-01417	M	N	2007-02-18	2013-04-23	Y	2256	3136B.125	11	992,38.0	726,37.2	824,40.8	754,37.5	1181,45.8	852,43.4	894,42.6	1115,44.1	698,35.9	800,39.5	1069,41.1
Hg-01419	M	Y	2000-09-15	2013-04-23	Y	4603	3136B.125	11	3339,35.1	3073,35.7	3171,37.0	3101,35.7	3528,36.6	3199,35.2	3241,34.0	3462,37.1	3045,36.0	3147,36.6	3416,36.3
Hg-01420	F	N	2007-09-19	2013-04-23	Y	2043	3136B.125	11	779,33.6	513,29.1	611,30.9	541,28.6	968,36.1	639,32.3	681,32.6	902,36.4	485,28.3	587,30.4	856,35.9
Hg-01421	M	N	2007-09-19	2013-04-23	Y	2043	3136B.125	11	779,39.2	513,36.1	611,40.3	541,37.3	968,43.8	639,40.1	681,39.7	902,40.4	485,34.9	587,40.2	856,41.1
Hg-01422	F	N	2007-02-18	2013-04-23	Y	2256	3136B.125	11	992,39.2	726,40.8	824,42.5	754,41.3	1181,42.3	852,41.9	894,41.3	1115,41.3	698,40.0	800,41.4	1069,41.7
Hg-01424	M	N	2008-12-30	2011-06-16	Y	898	3136B.125	11	311,33.0	45,6.7	143,24.2	73,14.5	500,37.5	434,34.6	171,26.8	213,28.7	94,19.0	17,3.0	388,34.2
Hg-01425	M	N	2008-12-30	2011-06-16	Y	898	3136B.125	11	311,39.4	45,6.7	143,26.7	73,14.5	500,44.5	434,45.0	171,30.7	213,33.7	94,19.0	17,3.0	388,44.8
Hg-01426	M	N	2008-12-30	2011-06-16	Y	898	3136B.125	11	311,27.6	45,6.7	143,21.7	73,14.5	500,32.3	434,30.3	171,23.3	213,25.2	94,19.0	17,3.0	388,28.8
Hg-01427	M	N	2009-03-20	2011-11-19	Y	974	3136B.125	7	231,36.0	308,42.3	354,46.0	91,21.3	420,50.1	14,4.1	62,13.1
Hg-01428	M	N	2009-11-09	2013-04-23	Y	1261	3136B.125	10	28,4.3	74,14.7	21,3.4	14,2.7	42,7.6	95,33.9	16,2.9	186,29.5	120,23.1	35,6.0
Hg-01429	M	N	2009-11-09	2011-11-19	Y	740	3136B.125	10	28,4.3	74,14.7	21,3.4	14,2.7	42,7.6	95,33.9	16,2.9	186,20.0	120,17.1	35,6.0
Hg-01430	M	N	2009-11-09	2011-11-19	Y	740	3136B.125	10	28,4.3	74,14.7	21,3.4	14,2.7	42,7.6	95,33.9	16,2.9	186,23.1	120,18.3	35,6.0
Hg-01431	M	N	2009-11-09	2011-11-19	Y	740	3136B.125	10	28,4.3	74,14.7	21,3.4	14,2.7	42,7.6	95,33.9	16,2.9	186,24.7	120,19.6	35,6.0
Hg-01432	F	N	2009-11-09	2011-06-04	N	572	3136B.125	10	28,4.3	74,14.7	21,3.4	14,2.7	42,7.6	95,33.9	16,2.9	186,28.2	120,20.5	35,6.0
Hg-01433	F	N	2010-04-19	2012-01-19	N	640	3136B.125	5	14,3.3	25,5.0	28,5.4	21,4.3	44,9.0
Hg-01434	F	N	2010-04-19	2013-04-23	Y	1100	3136B.125	5	14,3.3	25,5.0	28,5.4	21,4.3	44,9.0
Hg-01435	F	N	2010-04-19	2010-09-29	N	163	3136B.125	5	14,3.3	25,5.0	28,5.4	21,4.3	44,9.0
Hg-01436	M	N	2010-04-19	2013-04-23	Y	1100	3136B.125	5	14,3.3	25,5.0	28,5.4	21,4.3	44,9.0
Hg-01444	M	Y	2000-11-03	2013-03-06	N	4506	3139.MS9	14	3290,40.4	2692,30.7	3367,39.6	2793,35.8	3051,53.1	2995,48.5	2687,30.7	3149,57.3	3091,55.0	3479,40.7	3413,39.6	3121,58.1	3534,42.8	3221,65.1
Hg-01485	M	Y	1994-09-14	2012-07-09	N	6508	3140.Jackson	4	5721,68.3	5665,68.4	5768,68.9	5607,67.5
Hg-01486	M	N	2009-12-03	2013-03-04	Y	1187	3141.Caledonia	2	154,25.7	210,26.5
Hg-01487	F	N	2010-05-18	2013-03-04	Y	1021	3141.Caledonia	6	44,8.7	28,5.5	15,3.0	21,3.7	42,8.0	35,6.4
Hg-01494	F	N	2003-04-23	2013-05-04	Y	3664	3141.Caledonia	4	2570,53.6	2521,51.6	2626,53.9	2464,49.2
Hg-01496	M	N	2003-04-23	2013-05-04	Y	3664	3141.Caledonia	4	2570,54.5	2521,56.8	2626,52.5	2464,56.4
Hg-01497	M	N	2003-04-23	2013-05-05	Y	3665	3141.Caledonia	4	2570,40.7	2521,45.2	2626,40.3	2464,46.1
Hg-01498	M	N	2003-04-23	2013-05-04	Y	3664	3141.Caledonia	4	2570,60.3	2521,60.1	2626,63.8	2464,51.9
Hg-01499	F	Y	2001-04-09	2013-03-04	Y	4347	3141.Caledonia	4	3314,52.5	3265,54.2	3370,58.7	3208,51.5
Hg-01500	F	N	2008-04-15	2013-03-04	Y	1784	3141.Caledonia	4	751,54.0	702,53.9	807,53.3	645,50.4
Hg-01501	M	N	2008-01-02	2013-03-04	Y	1888	3141.Caledonia	4	855,51.7	806,48.8	911,51.9	749,44.0
Hg-01502	M	N	2008-04-15	2013-03-04	Y	1784	3141.Caledonia	4	751,69.0	702,70.8	807,65.7	645,63.0
Hg-01503	F	N	2008-04-15	2013-03-04	Y	1784	3141.Caledonia	4	751,62.7	702,63.5	807,61.0	645,58.8
Hg-01508	F	N	1997-04-19	2012-11-29	Y	5703	3142.Rupert	4	4709,47.9	4771,44.5	4295,47.7	4827,43.7
Hg-01509	F	N	2007-11-02	2012-11-29	Y	1854	3142.Rupert	4	860,41.5	922,42.2	446,40.3	978,45.8
Hg-01510	M	N	2007-11-02	2012-11-29	Y	1854	3142.Rupert	4	860,46.0	922,48.5	446,46.9	978,49.9
Hg-01511	M	N	2007-11-02	2012-11-29	Y	1854	3142.Rupert	4	860,54.5	922,58.1	446,50.7	978,59.0
Hg-01512	M	N	2007-11-02	2012-11-29	Y	1854	3142.Rupert	4	860,48.8	922,48.7	446,48.5	978,54.2
Hg-01513	F	N	2007-11-02	2012-11-29	Y	1854	3142.Rupert	4	860,53.6	922,55.4	446,48.0	978,56.4
Hg-01514	F	Y	1997-04-19	2012-11-29	Y	5703	3142.Rupert	4	4709,74.2	4771,58.7	4295,55.4	4827,58.0
Hg-01515	M	N	2002-07-29	2012-11-29	Y	3776	3142.Rupert	4	2782,59.4	2844,55.9	2368,60.8	2900,53.9
Hg-01517	M	N	2004-04-22	2013-04-23	Y	3288	3143.Bentwood	4	2268,40.9	2101,38.6	2212,40.1	2148,39.0
Hg-01518	F	N	2004-04-22	2013-04-23	Y	3288	3143.Bentwood	4	2268,45.5	2101,42.4	2212,45.8	2148,44.2
Hg-01519	M	N	2003-11-24	2013-04-23	Y	3438	3143.Bentwood	4	2418,48.9	2251,47.6	2362,48.4	2298,48.4
Hg-01520	F	Y	1999-02-06	2013-04-23	Y	5190	3143.Bentwood	4	4170,58.1	4003,54.1	4114,71.5	4050,52.1
Hg-01521	M	N	2003-08-27	2013-04-23	Y	3527	3143.Bentwood	4	2507,53.7	2340,53.3	2451,53.4	2387,55.1
Hg-01522	F	N	2003-11-24	2013-04-23	Y	3438	3143.Bentwood	4	2418,59.7	2251,56.4	2362,58.9	2298,59.4
Hg-01523	M	N	2003-11-24	2012-09-30	Y	3233	3143.Bentwood	4	2418,50.0	2251,53.5	2362,50.8	2298,54.3
Hg-01524	M	N	2003-08-27	2011-06-09	N	2843	3143.Bentwood	4	2507,41.7	2340,40.6	2451,41.0	2387,40.4
Hg-01525	F	N	2004-07-15	2013-04-23	Y	3204	3143.Bentwood	4	2184,53.7	2017,48.9	2128,54.3	2064,51.2
Hg-01526	M	N	2004-07-15	2013-04-23	Y	3204	3143.Bentwood	4	2184,41.2	2017,42.6	2128,42.0	2064,42.3
Hg-01527	F	N	2009-12-24	2011-09-30	Y	645	3144.Camelot	10	28,4.9	29,3.1	35,5.4	15,2.7	196,39.4	75,16.5	141,29.5	42,7.1	88,16.8	21,3.2
Hg-01528	F	N	2009-12-24	2010-07-18	N	206	3144.Camelot	10	28,4.9	29,3.1	35,5.4	15,2.7	196,11.9	75,13.1	141,17.2	42,7.1	88,16.8	21,3.2
Hg-01529	M	N	2010-04-12	2014-06-27	Y	1537	3144.Camelot	6	28,3.9	21,2.9	14,2.3	87,16.4	32,4.6	35,5.0
Hg-01530	F	N	2010-04-12	2011-04-27	Y	380	3144.Camelot	6	28,3.9	21,2.9	14,2.3	87,16.4	32,4.6	35,5.0
Hg-01531	M	N	2010-04-12	2014-06-27	Y	1537	3144.Camelot	6	28,3.9	21,2.9	14,2.3	87,16.4	32,4.6	35,5.0
Hg-01532	M	N	2001-05-07	2015-02-25	Y	5042	3144.Camelot	4	3228,65.7	3294,64.0	3182,65.0	3349,63.1
Hg-01535	F	N	2001-05-07	2014-02-07	Y	4659	3144.Camelot	4	3228,49.1	3294,47.3	3182,44.9	3349,49.4
Hg-01536	F	N	2008-12-07	2014-06-27	Y	2028	3144.Camelot	4	457,40.1	523,44.4	411,38.5	578,47.9
Hg-01540	M	N	2001-05-07	2014-02-07	Y	4659	3144.Camelot	4	3228,59.0	3294,59.8	3182,57.2	3349,61.0
Hg-01544	M	N	2009-10-06	2014-12-05	Y	1886	3144.Camelot	5	154,30.9	220,41.7	275,49.9	94,23.0	38,6.9
Hg-01545	M	N	2009-10-06	2014-12-05	Y	1886	3144.Camelot	5	154,28.2	220,38.4	275,47.4	94,23.0	38,6.9
Hg-01546	F	N	2009-10-06	2014-06-27	Y	1725	3144.Camelot	5	154,31.7	220,44.5	275,52.0	94,23.0	38,6.9
Hg-01556	F	Y	2001-05-07	2014-08-06	Y	4839	3145B.MS 19	15	2507,45.9	3181,74.7	2608,58.7	2866,70.9	3347,77.6	3235,77.1	2810,67.9	3292,75.4	2502,45.9	2964,73.1	2906,71.5	3104,71.9	2936,73.2	3006,75.6	3036,70.2
Hg-01560	M	N	2007-07-23	2011-01-25	N	1282	3146B.142-B	10	837,39.4	1025,41.9	571,34.5	638,34.8	599,34.1	961,39.3	669,36.0	1081,41.7	543,32.0	914,38.5
Hg-01561	M	N	2008-01-25	2011-01-25	N	1096	3146B.142-B	10	651,39.8	839,42.7	385,43.8	452,35.7	413,34.5	775,40.4	483,36.6	895,43.7	357,42.6	728,40.7
Hg-01609	F	N	2005-11-30	2013-03-06	N	2653	3151.Shamwow	4	1571,58.2	1570,59.1	1673,57.6	1617,56.7
Hg-01610	F	N	2002-02-12	2014-05-13	Y	4473	3154.KG7	13	2584,71.1	2900,74.2	2753,76.0	3009,73.0	3066,73.2	2556,71.6	2955,72.6	2528,72.2	2724,74.6	2267,62.1	2823,75.3	2632,74.0	2654,73.3
Hg-01614	M	Y	2008-02-21	2014-12-04	Y	2478	3156.MS 24	4	747,43.2	813,44.7	701,43.2	868,51.3
Hg-01617	M	N	2008-11-21	2014-09-19	Y	2128	3160C.MS 30	11	151,16.3	350,22.3	210,19.9	112,12.2	593,25.1	280,22.4	61,22.7	475,23.1	537,23.5	182,19.3	252,22.8
Hg-01618	M	Y	2002-02-12	2015-11-17	N	5026	3167C.MS 41	14	2584,54.5	2900,63.2	2753,62.3	2684,36.7	3066,66.1	2556,53.0	2955,63.9	2528,53.7	2724,62.3	2267,43.0	2823,61.0	2632,56.6	2654,59.0	3009,64.2
Hg-01619	M	N	2009-09-07	2015-12-11	N	2286	3171C.VC 3	10	191,37.0	91,21.0	14,2.8	302,59.8	35,5.4	42,6.9	21,3.3	28,4.3	59,4.0	245,48.3
Hg-01621	M	N	2008-11-17	2011-06-16	Y	941	DMBA.BRONX	14	430,34.4	596,37.7	115,18.3	484,35.5	59,8.3	541,38.1	94,15.9	213,30.1	155,24.1	353,32.7	185,27.9	255,31.0	285,30.7	108,18.5
Hg-01622	M	N	2008-11-17	2011-06-16	Y	941	DMBA.BRONX	14	430,34.6	596,40.9	115,17.5	484,37.0	59,8.3	541,38.9	94,15.9	213,26.1	155,21.9	353,30.4	185,23.9	255,26.5	285,27.0	108,17.5
Hg-01623	M	N	2008-11-17	2011-06-16	Y	941	DMBA.BRONX	14	430,30.5	596,38.6	115,19.6	484,32.9	59,8.3	541,35.3	94,15.9	213,23.5	155,37.4	353,27.9	185,32.2	255,25.0	285,24.1	108,18.9
Hg-01624	M	N	2008-11-17	2011-06-16	Y	941	DMBA.BRONX	14	430,39.6	596,47.5	115,19.6	484,41.4	59,8.3	541,44.0	94,15.9	213,29.0	155,23.8	353,36.3	185,26.3	255,32.6	285,31.8	108,19.4
Hg-01625	M	N	2009-09-21	2014-08-22	Y	1796	UV STUDY.7	17	177,22.6	36,5.5	30,4.6	231,26.1	288,30.4	21,4.3	28,4.5	42,6.3	25,4.2	26,4.4	39,5.7	14,3.4	45,6.7	37,5.6	31,4.6	38,5.7	35,5.4
Hg-01626	F	N	2009-09-21	2014-08-22	N	1796	UV STUDY.7	17	177,23.4	36,5.5	30,4.6	231,27.0	288,28.8	21,4.3	28,4.5	42,6.3	25,4.2	26,4.4	39,5.7	14,3.4	45,6.7	37,5.6	31,4.6	38,5.7	35,5.4
Hg-01627	M	N	2009-09-21	2014-08-22	N	1796	UV STUDY.7	17	177,25.6	36,5.5	30,4.6	231,30.6	288,35.9	21,4.3	28,4.5	42,6.3	25,4.2	26,4.4	39,5.7	14,3.4	45,6.7	37,5.6	31,4.6	38,5.7	35,5.4
Hg-01628	M	N	2009-09-21	2014-08-22	N	1796	UV STUDY.7	17	177,22.1	36,5.5	30,4.6	231,27.0	288,33.3	21,4.3	28,4.5	42,6.3	25,4.2	26,4.4	39,5.7	14,3.4	45,6.7	37,5.6	31,4.6	38,5.7	35,5.4
Hg-01629	M	N	2010-02-27	2014-07-25	Y	1609	UV STUDY.7	24	48,5.7	37,4.5	35,4.4	33,4.2	41,4.9	20,3.4	18,3.1	32,4.0	95,13.5	30,3.7	38,4.7	129,18.9	26,3.9	34,4.3	23,3.7	44,5.2	42,4.9	72,9.3	16,3.0	40,4.9	31,3.9	29,3.9	39,4.7	27,3.9
Hg-01630	M	N	2010-02-27	2014-07-25	Y	1609	UV STUDY.7	24	48,5.7	37,4.5	35,4.4	33,4.2	41,4.9	20,3.4	18,3.1	32,4.0	95,13.5	30,3.7	38,4.7	129,18.9	26,3.9	34,4.3	23,3.7	44,5.2	42,4.9	72,9.3	16,3.0	40,4.9	31,3.9	29,3.9	39,4.7	27,3.9
Hg-01631	M	N	2010-02-27	2014-07-25	Y	1609	UV STUDY.7	24	48,5.7	37,4.5	35,4.4	33,4.2	41,4.9	20,3.4	18,3.1	32,4.0	95,13.5	30,3.7	38,4.7	129,18.9	26,3.9	34,4.3	23,3.7	44,5.2	42,4.9	72,9.3	16,3.0	40,4.9	31,3.9	29,3.9	39,4.7	27,3.9
Hg-01632	M	N	2010-02-27	2014-07-25	Y	1609	UV STUDY.7	24	48,5.7	37,4.5	35,4.4	33,4.2	41,4.9	20,3.4	18,3.1	32,4.0	95,13.5	30,3.7	38,4.7	129,18.9	26,3.9	34,4.3	23,3.7	44,5.2	42,4.9	72,9.3	16,3.0	40,4.9	31,3.9	29,3.9	39,4.7	27,3.9
Hg-01633	M	N	2010-02-27	2014-07-25	Y	1609	UV STUDY.7	24	48,5.7	37,4.5	35,4.4	33,4.2	41,4.9	20,3.4	18,3.1	32,4.0	95,13.5	30,3.7	38,4.7	129,18.9	26,3.9	34,4.3	23,3.7	44,5.2	42,4.9	72,9.3	16,3.0	40,4.9	31,3.9	29,3.9	39,4.7	27,3.9
Hg-01639	F	Y	2005-02-21	2016-04-14	Y	4070	3103B.14	12	1954,46.2	1242,35.7	1898,45.5	1478,37.7	1579,41.1	1450,37.2	1852,43.3	1422,37.1	1520,39.4	1648,41.4	1794,43.2	1548,40.2
Hg-01640	M	N	2005-08-17	2016-04-14	Y	3893	3103B.14	12	1777,37.8	1065,26.2	1721,37.2	1301,30.8	1402,33.4	1273,30.2	1675,37.0	1245,30.2	1343,32.7	1471,34.1	1617,34.7	1371,32.7
Hg-01641	M	N	2001-04-30	2016-04-14	Y	5463	3103B.14	12	3347,58.2	2635,51.8	3291,61.8	2871,56.5	2972,58.3	2843,55.6	3245,60.9	2815,57.5	2913,58.1	3041,58.9	3187,60.5	2941,58.7
Hg-01642	F	N	2005-08-17	2016-04-14	Y	3893	3103B.14	12	1777,38.0	1065,28.1	1721,37.1	1301,32.0	1402,34.1	1273,31.5	1675,36.5	1245,31.3	1343,33.0	1471,35.0	1617,36.2	1371,34.1
Hg-01643	M	N	2001-10-09	2016-04-14	Y	5301	3103B.14	12	3185,57.2	2473,50.6	3129,57.7	2709,49.9	2810,51.5	2681,51.7	3083,56.1	2653,48.9	2751,52.3	2879,50.3	3025,53.7	2779,53.6
Hg-01644	M	N	2005-08-17	2016-04-14	Y	3893	3103B.14	12	1777,42.3	1065,32.3	1721,41.8	1301,35.5	1402,39.0	1273,35.7	1675,41.8	1245,35.5	1343,37.3	1471,38.4	1617,39.4	1371,37.3
Hg-01645	M	N	2005-02-21	2016-04-14	Y	4070	3103B.14	12	1954,43.1	1242,33.5	1898,42.9	1478,36.1	1579,39.2	1450,35.6	1852,42.9	1422,36.0	1520,38.3	1648,39.3	1794,41.2	1548,38.9
Hg-01646	M	N	2001-10-09	2016-04-14	Y	5301	3103B.14	12	3185,30.3	2473,34.2	3129,32.7	2709,31.7	2810,30.8	2681,32.6	3083,33.7	2653,33.2	2751,32.5	2879,31.2	3025,36.8	2779,33.7
Hg-01647	M	Y	2001-10-09	2016-04-14	Y	5301	3103B.14	12	3185,66.8	2473,59.8	3129,65.9	2709,62.0	2810,63.3	2681,62.2	3083,66.0	2653,63.7	2751,64.0	2879,64.0	3025,65.0	2779,63.3
Hg-01649	F	N	2005-02-21	2016-04-14	Y	4070	3103B.14	12	1954,30.1	1242,26.5	1898,29.5	1478,28.3	1579,30.4	1450,28.1	1852,28.6	1422,28.3	1520,29.4	1648,29.7	1794,28.4	1548,29.8
Hg-01650	F	N	2001-04-30	2016-04-14	Y	5463	3103B.14	12	3347,43.6	2635,37.6	3291,43.3	2871,40.2	2972,43.3	2843,39.4	3245,42.2	2815,38.8	2913,42.2	3041,42.3	3187,42.6	2941,42.8
Hg-01651	F	N	2008-01-22	2016-04-14	Y	3005	3103B.14	11	889,37.3	833,37.4	413,27.2	455,29.2	385,27.0	787,36.3	357,25.2	514,31.0	583,32.9	729,34.7	483,29.4
Hg-01653	M	N	2005-11-06	2016-04-14	Y	3812	3105B.4500	13	1220,50.9	1262,52.9	1192,50.1	1594,53.0	1360,51.0	1164,48.9	1321,52.0	1697,54.0	1390,49.7	1459,51.5	1536,51.5	1641,52.6	1290,52.2
Hg-01654	F	Y	2001-10-10	2016-04-14	Y	5300	3105B.4500	13	2708,50.5	2750,50.4	2680,48.9	3082,52.6	2848,51.7	2652,49.3	2809,51.1	3185,55.0	2878,52.6	2947,52.4	3024,52.4	3129,51.3	2778,51.6
Hg-01673	M	Y	1987-12-12	2016-04-14	Y	10351	3106B.STOCKHOLM	12	7523,61.0	7759,63.7	7801,45.2	7815,65.1	8133,62.4	7860,67.0	8189,57.8	8236,58.7	7929,69.4	7998,69.8	7313,62.2	8180,60.6
Hg-01679	F	N	2004-11-01	2016-04-14	Y	4182	3108B.143	12	1632,43.0	1590,41.5	1730,41.6	1562,40.1	1964,41.9	1534,40.8	1691,44.1	2067,44.0	1760,44.1	1829,43.6	2011,43.7	1906,43.7
Hg-01681	F	N	2004-11-01	2016-04-14	Y	4182	3108B.143	12	1632,29.8	1590,27.9	1730,30.5	1562,28.1	1964,32.1	1534,26.1	1691,31.9	2067,38.4	1760,32.8	1829,34.6	2011,35.9	1906,35.3
Hg-01682	M	N	2004-11-01	2016-04-14	Y	4182	3108B.143	12	1632,49.6	1590,50.2	1730,51.0	1562,49.0	1964,50.2	1534,49.6	1691,53.2	2067,52.9	1760,55.1	1829,54.2	2011,51.0	1906,52.7
Hg-01696	M	Y	2000-06-29	2016-04-14	Y	5768	3109B.BRONX 1	13	3551,35.8	3176,36.5	3316,38.8	3148,37.6	3492,34.2	3120,34.1	3277,35.6	3653,36.9	3346,37.6	3415,39.6	3225,38.6	3597,33.7	3246,38.8
Hg-01707	F	N	2009-10-11	2016-04-14	Y	2377	3109B.BRONX 1	11	160,24.9	29,6.2	262,29.8	89,17.7	43,9.1	22,5.1	206,27.3	24,5.5	101,20.1	36,7.5	15,3.8
Hg-01708	F	N	2010-01-22	2016-04-14	Y	2274	3109B.BRONX 1	8	28,5.8	159,27.6	57,13.1	21,4.5	42,9.7	14,3.0	35,7.7	103,22.2
Hg-01749	M	N	2008-04-01	2016-04-14	Y	2935	3110B.9002 (LONDON)	13	718,30.0	343,28.8	385,29.6	315,26.1	483,39.8	287,23.3	444,31.7	820,29.5	513,29.0	582,31.2	659,29.2	764,29.9	413,30.5
Hg-01750	M	N	2008-11-19	2016-04-14	Y	2703	3110B.9002 (LONDON)	11	153,19.8	486,26.5	281,23.9	212,21.8	251,23.5	588,30.1	111,16.1	350,26.7	427,25.7	532,28.2	181,21.8
Hg-01751	M	N	2008-11-19	2016-04-14	Y	2703	3110B.9002 (LONDON)	11	153,21.1	486,34.7	281,27.9	212,25.0	251,28.4	588,38.2	111,16.5	350,32.1	427,33.8	532,36.0	181,22.9
Hg-01752	M	N	2008-11-19	2016-04-14	Y	2703	3110B.9002 (LONDON)	11	153,17.4	486,28.0	281,27.1	212,23.4	251,26.0	588,29.1	111,12.1	350,30.4	427,28.1	532,29.2	181,20.7
Hg-01753	M	N	2008-11-19	2016-04-14	Y	2703	3110B.9002 (LONDON)	11	153,18.7	486,22.7	281,23.1	212,21.5	251,22.4	588,22.6	111,14.8	350,23.7	427,22.4	532,22.9	181,19.9
Hg-01754	M	N	2009-07-02	2016-04-14	Y	2478	3110B.9002 (LONDON)	8	261,22.4	56,3.5	95,14.6	26,2.2	363,25.9	125,15.4	307,24.8	202,19.7
Hg-01755	F	N	2009-07-02	2016-04-14	Y	2478	3110B.9002 (LONDON)	8	261,18.2	56,3.5	95,14.6	26,2.2	363,19.8	125,15.2	307,19.4	202,17.0
Hg-01756	M	N	2009-07-02	2016-04-14	Y	2478	3110B.9002 (LONDON)	8	261,23.9	56,3.5	95,14.6	26,2.2	363,27.8	125,20.2	307,27.2	202,22.4
Hg-01757	F	N	2009-07-02	2016-04-14	Y	2478	3110B.9002 (LONDON)	8	261,25.7	56,3.5	95,14.6	26,2.2	363,26.9	125,19.6	307,26.9	202,23.2
Hg-01758	F	N	2009-07-02	2016-04-14	Y	2478	3110B.9002 (LONDON)	8	261,21.7	56,3.5	95,14.6	26,2.2	363,22.5	125,17.4	307,22.3	202,19.5
Hg-01759	M	N	2009-07-02	2016-04-14	Y	2478	3110B.9002 (LONDON)	8	203,24.5	56,3.5	312,30.8	369,34.6	258,26.6	95,14.6	26,2.2	126,20.8
Hg-01760	F	N	2009-07-02	2016-04-14	Y	2478	3110B.9002 (LONDON)	8	261,24.3	56,3.5	95,14.6	26,2.2	363,27.4	125,20.2	307,26.5	202,22.6
Hg-01762	F	N	2009-07-02	2016-04-14	Y	2478	3110B.9002 (LONDON)	8	261,23.7	56,3.5	95,14.6	26,2.2	363,27.3	125,18.3	307,27.3	202,22.3
Hg-01763	F	N	2009-07-02	2016-04-14	Y	2478	3110B.9002 (LONDON)	8	261,26.5	56,3.5	95,14.6	26,2.2	363,30.5	125,20.8	307,29.1	202,24.3
Hg-01764	M	N	2010-02-27	2016-04-14	Y	2238	3110B.9002 (LONDON)	8	21,3.1	123,19.6	41,6.5	16,2.7	35,5.5	95,16.3	30,4.8	67,11.6
Hg-01765	M	N	2010-05-19	2016-04-14	Y	2157	3110B.9002 (LONDON)	9	22,3.1	28,4.4	42,6.7	16,2.5	19,2.5	26,3.1	21,3.0	35,5.6	20,2.7
Hg-01766	F	N	2010-02-27	2016-04-14	Y	2238	3110B.9002 (LONDON)	8	21,3.1	123,19.6	41,6.5	16,2.7	35,5.5	95,16.3	30,4.8	67,11.6
Hg-01767	M	N	2010-05-19	2016-04-14	Y	2157	3110B.9002 (LONDON)	9	22,3.1	28,4.4	42,6.7	16,2.5	19,2.5	26,3.1	21,3.0	35,5.6	20,2.7
Hg-01768	F	N	2010-05-19	2016-04-14	Y	2157	3110B.9002 (LONDON)	9	22,3.1	28,4.4	42,6.7	16,2.5	19,2.5	26,3.1	21,3.0	35,5.6	20,2.7
Hg-01769	M	N	2010-02-27	2016-04-14	Y	2238	3110B.9002 (LONDON)	8	21,3.1	123,19.6	41,6.5	16,2.7	35,5.5	95,16.3	30,4.8	67,11.6
Hg-01770	M	N	2010-05-19	2016-04-14	Y	2157	3110B.9002 (LONDON)	9	22,3.1	28,4.4	42,6.7	16,2.5	19,2.5	26,3.1	21,3.0	35,5.6	20,2.7
Hg-01771	F	N	2010-02-27	2016-04-14	Y	2238	3110B.9002 (LONDON)	8	21,3.1	123,19.6	41,6.5	16,2.7	35,5.5	95,16.3	30,4.8	67,11.6
Hg-01772	F	N	2010-05-19	2016-04-14	Y	2157	3110B.9002 (LONDON)	9	22,3.1	28,4.4	42,6.7	16,2.5	19,2.5	26,3.1	21,3.0	35,5.6	20,2.7
Hg-01773	F	N	2010-05-19	2016-04-14	Y	2157	3110B.9002 (LONDON)	9	22,3.1	28,4.4	42,6.7	16,2.5	19,2.5	26,3.1	21,3.0	35,5.6	20,2.7
Hg-01774	M	N	2010-05-19	2016-04-14	Y	2157	3110B.9002 (LONDON)	9	22,3.1	28,4.4	42,6.7	16,2.5	19,2.5	26,3.1	21,3.0	35,5.6	20,2.7
Hg-01775	F	N	2010-05-19	2016-04-14	Y	2157	3110B.9002 (LONDON)	9	22,3.1	28,4.4	42,6.7	16,2.5	19,2.5	26,3.1	21,3.0	35,5.6	20,2.7
Hg-01776	M	N	2010-05-19	2016-04-14	Y	2157	3110B.9002 (LONDON)	9	22,3.1	28,4.4	42,6.7	16,2.5	19,2.5	26,3.1	21,3.0	35,5.6	20,2.7
Hg-01785	M	N	1985-12-16	2016-04-14	Y	11077	3110B.9002 (LONDON)	13	8860,52.1	8485,52.7	8527,52.7	8457,53.1	8625,54.6	8429,51.9	8586,53.7	8962,51.2	8655,54.3	8724,52.9	8801,50.5	8906,51.5	8555,53.9
Hg-01786	M	N	2005-05-01	2016-04-14	Y	4001	3110B.9002 (LONDON)	13	1784,42.6	1409,44.3	1451,44.0	1381,44.1	1549,43.8	1353,43.3	1510,44.1	1886,42.2	1579,42.8	1648,42.6	1725,42.3	1830,42.4	1479,44.3
Hg-01825	M	Y	1997-03-01	2016-04-14	Y	6984	3111B.144	14	4392,31.9	4532,35.9	4870,37.0	4364,33.7	4448,34.3	4765,37.5	4336,33.0	4493,33.5	4632,37.0	4562,35.7	4825,35.2	4708,36.5	3946,27.3	4462,34.2
Hg-01826	F	N	2008-02-03	2016-04-14	Y	2993	3111B.144	13	401,26.2	541,27.3	879,29.0	373,25.7	457,28.5	774,27.0	345,24.7	502,27.5	641,28.0	571,28.0	834,26.8	717,27.3	471,27.4
Hg-01892	F	N	2009-08-03	2016-04-14	Y	2446	3111B.144	8	24,6.1	227,30.5	91,24.3	14,4.2	94,24.4	332,36.0	287,31.3	170,27.7
Hg-01893	M	N	2009-04-21	2016-04-14	Y	2550	3111B.144	9	128,26.2	59,16.3	331,36.4	98,23.0	198,24.9	436,46.1	391,38.3	28,7.9	274,33.3
Hg-01894	M	N	2009-08-03	2016-04-14	Y	2446	3111B.144	8	24,6.1	227,28.8	91,24.3	14,4.2	94,20.5	332,33.7	287,28.2	170,25.3
Hg-01895	F	N	2009-08-03	2016-04-14	Y	2446	3111B.144	8	24,6.1	227,32.7	91,24.3	14,4.2	94,31.0	332,37.3	287,33.3	170,31.7
Hg-01896	M	N	2009-08-03	2016-04-14	Y	2446	3111B.144	8	24,6.1	227,25.4	91,24.3	14,4.2	94,20.1	332,27.6	287,24.8	170,23.9
Hg-01897	M	N	2009-04-21	2016-04-14	Y	2550	3111B.144	9	128,26.2	59,16.3	331,32.2	98,23.0	198,23.4	436,36.5	391,33.0	28,7.9	274,30.9
Hg-01898	M	N	2009-11-17	2016-04-14	Y	2340	3111B.144	9	42,10.0	121,22.8	14,2.9	34,8.3	226,29.6	93,20.1	181,25.5	28,5.9	21,3.9
Hg-01899	F	N	2010-02-04	2016-04-14	Y	2261	3111B.144	7	14,2.9	42,8.9	28,5.5	35,7.3	21,3.8	147,25.3	102,18.9
Hg-01900	F	N	2010-02-04	2016-04-14	Y	2261	3111B.144	7	14,2.9	42,8.9	28,5.5	35,7.3	21,3.8	147,23.7	102,18.4
Hg-01901	M	N	2010-02-04	2016-04-14	Y	2261	3111B.144	7	14,2.9	42,8.9	28,5.5	35,7.3	21,3.8	147,24.1	102,18.0
Hg-01902	F	N	2010-02-04	2016-04-14	Y	2261	3111B.144	7	14,2.9	42,8.9	28,5.5	35,7.3	21,3.8	147,24.3	102,19.0
Hg-01903	M	N	2009-11-17	2016-04-14	Y	2340	3111B.144	9	42,10.0	121,22.8	14,2.9	34,8.3	226,30.9	93,20.1	181,24.2	28,5.9	21,3.9
Hg-01904	M	N	2010-02-04	2016-04-14	Y	2261	3111B.144	7	14,2.9	42,8.9	28,5.5	35,7.3	21,3.8	147,21.6	102,17.5
Hg-01905	M	N	2010-02-04	2016-04-14	Y	2261	3111B.144	7	14,2.9	42,8.9	28,5.5	35,7.3	21,3.8	147,25.4	102,19.9
Hg-01906	M	N	2009-11-17	2016-04-14	Y	2340	3111B.144	9	42,10.0	121,22.8	14,2.9	34,8.3	226,35.8	93,20.1	181,30.6	28,5.9	21,3.9
Hg-01907	M	N	2010-02-04	2016-04-14	Y	2261	3111B.144	7	14,2.9	42,8.9	28,5.5	35,7.3	21,3.8	147,22.5	102,17.4
Hg-01908	M	N	2010-02-04	2016-04-14	Y	2261	3111B.144	7	14,2.9	42,8.9	28,5.5	35,7.3	21,3.8	147,25.1	102,17.6
Hg-01909	M	N	2009-11-17	2016-04-14	Y	2340	3111B.144	9	42,10.0	121,22.8	14,2.9	34,8.3	226,27.7	93,20.1	181,22.4	28,5.9	21,3.9
Hg-01910	M	N	2009-11-17	2016-04-14	Y	2340	3111B.144	9	42,10.0	121,22.8	14,2.9	34,8.3	226,26.8	93,20.1	181,23.1	28,5.9	21,3.9
Hg-01911	M	N	2009-11-17	2016-04-14	Y	2340	3111B.144	9	42,10.0	121,22.8	14,2.9	34,8.3	226,27.5	93,20.1	181,24.2	28,5.9	21,3.9
Hg-01912	F	N	2009-11-17	2016-04-14	Y	2340	3111B.144	9	42,10.0	121,22.8	14,2.9	34,8.3	226,34.2	93,20.1	181,29.9	28,5.9	21,3.9
Hg-01913	F	N	2010-02-04	2016-04-14	Y	2261	3111B.144	7	14,2.9	42,8.9	28,5.5	35,7.3	21,3.8	147,25.5	102,19.1
Hg-01914	F	N	2009-11-17	2016-04-14	Y	2340	3111B.144	9	42,10.0	121,22.8	14,2.9	34,8.3	226,27.9	93,20.1	181,23.5	28,5.9	21,3.9
Hg-01915	F	N	2009-11-17	2016-04-14	Y	2340	3111B.144	9	42,10.0	121,22.8	14,2.9	34,8.3	226,32.8	93,20.1	181,26.0	28,5.9	21,3.9
Hg-01916	M	N	2009-11-17	2016-04-14	Y	2340	3111B.144	9	42,10.0	121,22.8	14,2.9	34,8.3	226,27.9	93,20.1	181,23.9	28,5.9	21,3.9
Hg-01917	M	N	2009-11-17	2016-04-14	Y	2340	3111B.144	9	42,10.0	121,22.8	14,2.9	34,8.3	226,32.8	93,20.1	181,26.9	28,5.9	21,3.9
Hg-01918	M	N	2010-02-04	2016-04-14	Y	2261	3111B.144	7	14,2.9	42,8.9	28,5.5	35,7.3	21,3.8	147,22.1	102,17.6
Hg-01919	F	N	2010-02-04	2016-04-14	Y	2261	3111B.144	7	14,2.9	42,8.9	28,5.5	35,7.3	21,3.8	147,27.2	102,20.7
Hg-01920	F	N	2010-02-04	2016-04-14	Y	2261	3111B.144	7	14,2.9	42,8.9	28,5.5	35,7.3	21,3.8	147,23.8	102,17.2
Hg-01921	F	N	2009-11-17	2016-04-14	Y	2340	3111B.144	9	42,10.0	121,22.8	14,2.9	34,8.3	226,34.4	93,20.1	181,27.6	28,5.9	21,3.9
Hg-01922	M	N	2009-11-17	2016-04-14	Y	2340	3111B.144	9	42,10.0	121,22.8	14,2.9	34,8.3	226,30.8	93,20.1	181,24.7	28,5.9	21,3.9
Hg-01923	F	N	2010-04-25	2016-04-14	Y	2181	3111B.144	24	52,9.0	67,12.1	50,8.1	44,7.2	65,11.3	46,7.4	40,6.5	61,10.9	57,9.2	38,6.5	59,10.7	53,8.9	24,4.0	51,8.3	45,6.4	19,3.8	47,7.9	64,11.1	15,2.9	43,7.0	60,10.6	25,4.3	58,9.4	23,3.9
Hg-01924	M	N	2010-04-25	2016-04-14	Y	2181	3111B.144	24	52,9.0	67,12.1	50,8.1	44,7.2	65,11.3	46,7.4	40,6.5	61,10.9	57,9.2	38,6.5	59,10.7	53,8.9	24,4.0	51,8.3	45,6.4	19,3.8	47,7.9	64,11.1	15,2.9	43,7.0	60,10.6	25,4.3	58,9.4	23,3.9
Hg-01925	M	N	2010-04-25	2016-04-14	Y	2181	3111B.144	24	52,9.0	67,12.1	50,8.1	44,7.2	65,11.3	46,7.4	40,6.5	61,10.9	57,9.2	38,6.5	59,10.7	53,8.9	24,4.0	51,8.3	45,6.4	19,3.8	47,7.9	64,11.1	15,2.9	43,7.0	60,10.6	25,4.3	58,9.4	23,3.9
Hg-01926	M	N	2010-04-25	2016-04-14	Y	2181	3111B.144	24	52,9.0	67,12.1	50,8.1	44,7.2	65,11.3	46,7.4	40,6.5	61,10.9	57,9.2	38,6.5	59,10.7	53,8.9	24,4.0	51,8.3	45,6.4	19,3.8	47,7.9	64,11.1	15,2.9	43,7.0	60,10.6	25,4.3	58,9.4	23,3.9
Hg-01964	F	Y	2003-08-12	2016-04-14	Y	4629	3111B.144	14	2037,54.0	2177,62.5	2515,72.8	2009,52.7	2093,55.7	2410,54.2	1981,52.2	2138,53.5	2277,69.5	2207,53.4	2470,49.7	2353,64.6	1591,40.3	2107,54.8
Hg-01970	M	N	2009-08-03	2016-04-14	Y	2446	3111B.144	8	24,6.1	227,40.9	91,24.3	14,4.2	94,32.2	332,46.5	287,39.3	170,36.5
Hg-01981	F	N	2008-07-05	2016-04-14	Y	2840	3112B.120	11	249,31.6	418,43.2	290,35.3	572,41.7	221,29.9	621,43.9	670,46.1	193,27.5	389,42.0	349,40.0	488,44.0
Hg-01982	M	N	2004-06-20	2016-04-14	Y	4316	3112B.120	12	1725,52.0	1894,56.7	1766,54.7	2048,55.0	1697,53.0	2097,57.8	1411,42.1	2146,56.7	1669,51.6	1865,57.4	1825,55.1	1964,56.9
Hg-01983	M	N	2004-06-20	2016-04-14	Y	4316	3112B.120	12	1725,29.2	1894,34.3	1766,30.7	2048,35.0	1697,29.4	2097,34.1	1411,27.8	2146,35.7	1669,26.9	1865,33.9	1825,31.9	1964,35.7
Hg-01984	M	N	2005-07-20	2016-04-14	Y	3921	3112B.120	12	1330,60.8	1499,69.0	1371,65.3	1653,67.2	1302,61.4	1702,69.2	1016,48.9	1751,70.2	1274,58.8	1470,70.8	1430,68.6	1569,66.5
Hg-01985	M	N	2005-07-20	2016-04-14	Y	3921	3112B.120	12	1330,62.1	1499,67.1	1371,65.6	1653,68.9	1302,63.6	1702,65.7	1016,51.3	1751,69.6	1274,60.5	1470,69.6	1430,66.7	1569,69.4
Hg-01986	F	N	2007-11-12	2016-04-14	Y	3076	3112B.120	12	485,31.4	654,36.0	526,33.6	808,33.1	457,31.2	857,35.2	171,27.9	906,36.0	429,30.0	625,35.3	585,34.6	724,25.9
Hg-01987	F	N	2008-04-16	2016-04-14	Y	2920	3112B.120	12	329,46.1	498,52.5	370,49.1	652,47.7	301,45.4	701,47.5	15,28.5	750,46.9	273,42.9	469,54.3	429,53.9	568,53.0
Hg-01989	M	N	2005-07-20	2016-04-14	Y	3921	3112B.120	12	1330,56.8	1499,60.5	1371,58.3	1653,61.5	1302,56.5	1702,65.8	1016,48.1	1751,66.3	1274,53.5	1470,61.6	1430,61.4	1569,62.2
Hg-01990	M	N	2005-02-20	2016-04-14	Y	4071	3112B.120	12	1480,63.6	1649,68.3	1521,37.2	1803,66.6	1452,63.5	1852,69.2	1166,53.1	1901,68.9	1424,61.6	1620,68.5	1580,66.0	1719,68.6
Hg-01991	F	N	2008-07-05	2016-04-14	Y	2840	3112B.120	11	249,28.1	418,35.7	290,31.0	572,35.9	221,27.3	621,37.2	670,38.3	193,24.6	389,37.0	349,34.3	488,37.2
Hg-01992	F	N	2005-02-20	2016-04-14	Y	4071	3112B.120	12	1480,39.0	1649,50.8	1521,39.2	1803,55.1	1452,40.3	1852,59.0	1166,45.5	1901,60.5	1424,38.6	1620,49.6	1580,44.4	1719,55.2
Hg-01993	F	N	2004-06-20	2016-04-14	Y	4316	3112B.120	12	1725,55.2	1894,60.4	1766,58.7	2048,56.7	1697,55.1	2097,59.4	1411,43.3	2146,58.1	1669,53.5	1865,60.3	1825,60.1	1964,60.9
Hg-01995	M	N	2008-04-16	2016-04-14	Y	2920	3112B.120	12	329,42.3	498,53.0	370,45.7	652,56.3	301,41.4	701,59.0	15,21.8	750,57.7	273,38.0	469,53.5	429,52.2	568,55.2
Hg-01996	M	N	2008-07-05	2016-04-14	Y	2840	3112B.120	11	249,33.9	418,42.6	290,38.6	572,43.2	221,31.9	621,43.6	670,43.7	193,28.1	389,44.3	349,41.8	488,43.8
Hg-01997	M	N	2008-09-08	2016-04-14	Y	2775	3112B.120	12	184,27.1	353,51.6	225,35.0	507,45.2	156,20.3	556,47.1	605,52.6	129,19.7	324,49.7	284,42.0	423,49.8	185,30.8
Hg-01998	M	N	2008-09-08	2016-04-14	Y	2775	3112B.120	12	184,27.1	353,36.4	225,31.4	507,34.3	156,20.3	556,37.6	605,39.5	129,19.7	324,36.7	284,35.4	423,37.2	185,28.5
Hg-01999	M	N	2008-09-08	2016-04-14	Y	2775	3112B.120	12	184,27.1	353,32.8	225,28.7	507,35.3	156,20.3	556,37.9	605,41.1	129,19.7	324,34.6	284,34.0	423,34.2	185,25.1
Hg-02000	F	N	2008-09-08	2016-04-14	Y	2775	3112B.120	12	184,27.1	353,34.2	225,31.2	507,36.6	156,20.3	556,38.4	605,40.9	129,19.7	324,33.7	284,33.0	423,36.0	185,28.4
Hg-02001	M	N	2008-09-08	2016-04-14	Y	2775	3112B.120	12	184,27.1	353,31.4	225,25.9	507,31.3	156,20.3	556,32.4	605,35.2	129,19.7	324,31.0	284,28.7	423,33.1	185,23.2
Hg-02002	F	N	2008-09-08	2016-04-14	Y	2775	3112B.120	12	184,27.1	353,38.4	225,32.3	507,40.6	156,20.3	556,41.1	605,43.4	129,19.7	324,39.0	284,35.6	423,38.4	185,28.4
Hg-02003	F	N	2010-01-13	2016-04-14	Y	2283	3112B.120	12	113,17.5	14,2.6	15,2.7	29,3.9	64,9.8	28,3.7	21,2.9	30,3.9	42,5.9	90,14.8	35,4.9	34,4.8
Hg-02004	M	N	2009-10-26	2016-04-14	Y	2362	3112B.120	10	192,33.6	14,2.8	42,6.5	94,16.2	35,5.5	143,27.5	28,4.4	10,2.4	93,15.9	21,3.4
Hg-02005	F	N	2009-10-26	2016-04-14	Y	2362	3112B.120	10	192,25.6	14,2.8	42,6.5	94,16.2	35,5.5	143,20.9	28,4.4	10,2.4	93,15.9	21,3.4
Hg-02006	F	N	2009-10-26	2016-04-14	Y	2362	3112B.120	10	192,26.1	14,2.8	42,6.5	94,16.2	35,5.5	143,22.2	28,4.4	10,2.4	93,15.9	21,3.4
Hg-02007	F	N	2010-01-13	2016-04-14	Y	2283	3112B.120	12	113,15.9	14,2.6	15,2.7	29,3.9	64,9.8	28,3.7	21,2.9	30,3.9	42,5.9	90,14.8	35,4.9	34,4.8
Hg-02008	F	N	2010-01-13	2016-04-14	Y	2283	3112B.120	12	113,18.2	14,2.6	15,2.7	29,3.9	64,9.8	28,3.7	21,2.9	30,3.9	42,5.9	90,14.8	35,4.9	34,4.8
Hg-02009	F	N	2010-06-22	2016-04-14	Y	2123	3112B.120	2	21,2.9	14,2.6
Hg-02010	F	N	2010-06-22	2016-04-14	Y	2123	3112B.120	2	21,2.9	14,2.6
Hg-02019	F	N	2005-06-11	2016-04-14	Y	3960	3115B.1017	12	1369,46.0	1685,46.9	1538,48.4	1052,37.7	1851,52.7	1341,46.2	1740,46.3	1313,46.6	1410,46.2	1608,47.1	1439,47.0	1794,48.4
Hg-02020	M	N	2005-03-15	2016-04-14	Y	4048	3115B.1017	13	1457,53.0	1773,54.0	1626,54.5	1140,45.8	1939,56.7	1429,53.7	1557,48.0	1828,52.9	1401,52.4	1498,52.9	1696,53.5	1527,53.7	1882,58.6
Hg-02021	M	Y	1988-07-03	2016-04-14	Y	10147	3115B.1017	13	7556,38.7	7872,38.4	7725,38.7	7239,37.6	8038,37.4	7528,39.6	7656,54.5	7927,37.2	7500,39.5	7597,39.7	7795,38.0	7626,39.3	7981,37.0
Hg-02022	M	N	2009-03-12	2016-04-14	Y	2590	3115B.1017	11	315,25.4	168,21.3	40,5.9	481,35.3	90,14.7	370,26.9	14,2.4	99,15.7	238,20.4	69,11.3	424,32.1
Hg-02023	F	N	2005-06-11	2016-04-14	Y	3960	3115B.1017	12	1369,50.6	1685,50.5	1538,52.2	1052,41.2	1851,54.0	1341,52.2	1740,48.7	1313,51.4	1410,52.0	1608,48.6	1439,52.6	1794,51.2
Hg-02024	M	N	2005-09-28	2016-04-14	Y	3851	3115B.1017	13	1260,42.4	1576,44.0	1429,45.1	943,33.2	1742,45.7	1232,43.5	1360,53.0	1631,45.2	1204,41.7	1301,42.6	1499,47.0	1330,43.7	1685,44.9
Hg-02025	F	N	2005-09-28	2016-04-14	Y	3851	3115B.1017	13	1260,39.1	1576,42.9	1429,42.7	943,30.5	1742,48.1	1232,39.5	1360,45.2	1631,42.1	1204,38.9	1301,40.0	1499,42.0	1330,41.8	1685,44.7
Hg-02026	M	N	2007-11-24	2016-04-14	Y	3064	3115B.1017	13	473,33.3	789,42.5	642,37.1	156,12.2	955,50.5	445,33.5	573,41.4	844,43.7	417,32.5	514,35.3	712,39.3	543,34.6	898,46.2
Hg-02027	F	N	2005-09-28	2016-04-14	Y	3851	3115B.1017	13	1260,36.6	1576,39.9	1429,40.6	943,28.6	1742,46.3	1232,36.1	1360,36.1	1631,39.9	1204,36.0	1301,38.2	1499,38.0	1330,38.8	1685,42.7
Hg-02028	F	N	2005-09-28	2016-04-14	Y	3851	3115B.1017	13	1260,41.3	1576,42.3	1429,42.9	943,31.3	1742,41.1	1232,42.6	1360,40.4	1631,43.2	1204,43.4	1301,40.4	1499,44.2	1330,38.2	1685,42.7
Hg-02029	M	N	2006-04-11	2016-04-14	Y	3656	3115B.1017	13	1065,39.5	1381,41.1	1234,41.4	748,35.0	1547,48.7	1037,43.8	1165,40.3	1436,44.3	1009,40.4	1106,40.4	1304,40.5	1135,38.9	1490,48.0
Hg-02030	M	N	2005-03-15	2016-04-14	Y	4048	3115B.1017	13	1457,43.1	1773,43.1	1626,45.6	1140,39.0	1939,52.8	1429,40.7	1557,40.2	1828,42.1	1401,45.1	1498,43.3	1696,45.3	1527,43.9	1882,47.0
Hg-02031	F	N	2006-04-11	2016-04-14	Y	3656	3115B.1017	13	1065,30.0	1381,30.7	1234,30.4	748,26.2	1547,34.7	1037,30.1	1165,43.5	1436,29.8	1009,29.9	1106,29.8	1304,29.6	1135,29.7	1490,32.9
Hg-02032	M	N	2007-11-24	2016-04-14	Y	3064	3115B.1017	13	473,30.2	789,38.6	642,34.9	156,11.9	955,48.2	445,30.6	573,29.8	844,40.4	417,30.5	514,31.2	712,34.7	543,31.3	898,44.8
Hg-02033	F	N	2005-09-28	2016-04-14	Y	3851	3115B.1017	13	1260,45.7	1576,49.8	1429,48.3	943,37.9	1742,59.9	1232,43.8	1360,33.2	1631,49.5	1204,46.7	1301,46.6	1499,47.9	1330,45.4	1685,57.1
Hg-02034	M	N	2005-09-28	2016-04-14	Y	3851	3115B.1017	13	1260,44.5	1576,48.4	1429,47.1	943,30.2	1742,46.0	1232,45.2	1360,46.9	1631,47.6	1204,44.7	1301,45.8	1499,47.3	1330,46.2	1685,47.2
Hg-02035	M	N	2004-12-17	2016-04-14	Y	4136	3115B.1017	13	1545,51.9	1861,58.1	1714,61.9	1228,46.0	2027,67.7	1517,51.3	1645,45.9	1916,59.8	1489,51.0	1586,53.8	1784,60.9	1615,56.0	1970,63.2
Hg-02037	F	N	2004-10-19	2016-04-14	Y	4195	3115B.1017	13	1604,58.1	1920,61.5	1773,61.4	1287,50.3	2086,64.8	1576,59.8	1704,53.8	1975,61.6	1548,58.6	1645,60.0	1843,60.7	1674,61.9	2029,63.5
Hg-02043	F	N	2009-03-12	2016-04-14	Y	2590	3115B.1017	11	315,26.0	168,21.3	40,5.9	481,31.4	90,14.7	370,25.1	14,2.4	99,15.7	238,22.0	69,11.3	424,28.9
Hg-02044	M	N	2008-12-23	2016-04-14	Y	2669	3115B.1017	12	78,11.3	394,22.6	247,20.7	503,32.0	560,36.7	50,7.4	23,3.5	449,26.7	93,13.8	119,17.0	317,20.6	148,18.4
Hg-02045	M	N	2009-03-12	2016-04-14	Y	2590	3115B.1017	11	315,29.9	168,21.3	40,5.9	481,38.5	90,14.7	370,30.6	14,2.4	99,15.7	238,24.8	69,11.3	424,34.1
Hg-02046	M	N	2009-03-12	2016-04-14	Y	2590	3115B.1017	11	315,39.6	168,21.3	40,5.9	481,57.0	90,14.7	370,41.5	14,2.4	99,15.7	238,33.6	69,11.3	424,50.2
Hg-02047	M	N	2008-12-23	2016-04-14	Y	2669	3115B.1017	12	78,11.3	394,31.0	247,26.6	503,36.2	560,40.7	50,7.4	23,3.5	449,33.3	93,13.8	119,17.0	317,28.4	148,19.3
Hg-02051	F	N	2009-03-12	2016-04-14	Y	2590	3115B.1017	11	315,29.3	168,21.3	40,5.9	481,39.6	90,14.7	370,33.8	14,2.4	99,15.7	238,26.1	69,11.3	424,35.6
Hg-02052	M	N	2009-03-12	2016-04-14	Y	2590	3115B.1017	6	168,21.3	40,5.9	90,14.7	14,2.4	99,15.7	69,11.3
Hg-02053	M	N	2009-07-16	2016-04-14	Y	2464	3115B.1017	7	189,29.6	42,6.8	298,37.5	355,40.3	95,16.9	244,36.0	112,18.7
Hg-02054	M	N	2009-12-25	2016-04-14	Y	2302	3115B.1017	9	27,4.0	136,18.9	34,5.2	90,15.0	14,2.4	82,13.6	193,23.7	41,6.2	20,2.9
Hg-02055	M	N	2009-12-25	2016-04-14	Y	2302	3115B.1017	9	27,4.0	136,17.0	34,5.2	90,15.0	14,2.4	82,13.6	193,20.9	41,6.2	20,2.9
Hg-02056	F	N	2009-10-05	2016-04-14	Y	2383	3115B.1017	11	108,17.3	35,5.2	217,27.9	274,32.5	14,2.4	95,15.1	163,22.0	28,4.1	31,4.4	42,6.1	21,3.0
Hg-02057	F	N	2009-12-25	2016-04-14	Y	2302	3115B.1017	9	27,4.0	136,21.7	34,5.2	90,15.0	14,2.4	82,13.6	193,27.9	41,6.2	20,2.9
Hg-02058	F	N	2009-10-05	2016-04-14	Y	2383	3115B.1017	11	108,17.3	35,5.2	217,23.6	274,26.7	14,2.4	95,15.1	163,19.7	28,4.1	31,4.4	42,6.1	21,3.0
Hg-02059	M	N	2009-10-05	2016-04-14	Y	2383	3115B.1017	11	108,17.3	35,5.2	217,27.0	274,29.4	14,2.4	95,15.1	163,22.5	28,4.1	31,4.4	42,6.1	21,3.0
Hg-02060	F	N	2009-10-05	2016-04-14	Y	2383	3115B.1017	11	108,17.3	35,5.2	217,26.5	274,29.3	14,2.4	95,15.1	163,23.3	28,4.1	31,4.4	42,6.1	21,3.0
Hg-02064	F	N	2009-12-22	2016-04-14	Y	2305	3116B.40-B	9	35,5.5	139,30.0	196,42.6	17,2.9	85,17.9	43,7.6	21,3.0	28,4.1	94,19.5
Hg-02065	F	N	2009-09-07	2016-04-14	Y	2411	3116B.40-B	9	191,44.0	91,21.0	14,2.8	302,67.9	35,5.4	42,6.9	21,3.3	28,4.3	245,56.2
Hg-02066	F	N	2009-09-07	2016-04-14	Y	2411	3116B.40-B	9	191,42.2	91,21.0	14,2.8	302,59.5	35,5.4	42,6.9	21,3.3	28,4.3	245,50.6
Hg-02067	F	N	2009-12-22	2016-04-14	Y	2305	3116B.40-B	9	35,5.5	139,34.0	196,48.2	17,2.9	85,17.9	43,7.6	21,3.0	28,4.1	94,19.5
Hg-02068	F	N	2009-12-22	2016-04-14	Y	2305	3116B.40-B	9	35,5.5	139,30.3	196,41.0	17,2.9	85,17.9	43,7.6	21,3.0	28,4.1	94,19.5
Hg-02069	F	N	2009-09-07	2016-04-14	Y	2411	3116B.40-B	9	191,43.8	91,21.0	14,2.8	302,64.7	35,5.4	42,6.9	21,3.3	28,4.3	245,56.5
Hg-02070	F	N	2009-09-07	2016-04-14	Y	2411	3116B.40-B	9	191,44.9	91,21.0	14,2.8	302,62.7	35,5.4	42,6.9	21,3.3	28,4.3	245,54.3
Hg-02071	F	N	2009-12-22	2016-04-14	Y	2305	3116B.40-B	9	35,5.5	139,32.1	196,43.8	17,2.9	85,17.9	43,7.6	21,3.0	28,4.1	94,19.5
Hg-02072	F	N	2009-09-07	2016-04-14	Y	2411	3116B.40-B	9	191,50.8	91,21.0	14,2.8	302,75.8	35,5.4	42,6.9	21,3.3	28,4.3	245,63.5
Hg-02073	F	N	2009-09-07	2016-04-14	Y	2411	3116B.40-B	9	191,50.7	91,21.0	14,2.8	302,68.9	35,5.4	42,6.9	21,3.3	28,4.3	245,62.0
Hg-02074	F	N	2009-12-22	2016-04-14	Y	2305	3116B.40-B	9	35,5.5	139,26.9	196,39.6	17,2.9	85,17.9	43,7.6	21,3.0	28,4.1	94,19.5
Hg-02075	F	N	2009-12-22	2016-04-14	Y	2305	3116B.40-B	9	35,5.5	139,30.6	196,45.0	17,2.9	85,17.9	43,7.6	21,3.0	28,4.1	94,19.5
Hg-02076	F	N	2009-12-22	2016-04-14	Y	2305	3116B.40-B	9	35,5.5	139,30.5	196,39.3	17,2.9	85,17.9	43,7.6	21,3.0	28,4.1	94,19.5
Hg-02077	F	N	2009-12-22	2016-04-14	Y	2305	3116B.40-B	9	35,5.5	139,20.7	196,24.2	17,2.9	85,17.9	43,7.6	21,3.0	28,4.1	94,19.5
Hg-02078	F	N	2009-09-07	2016-04-14	Y	2411	3116B.40-B	9	191,58.2	91,21.0	14,2.8	302,79.8	35,5.4	42,6.9	21,3.3	28,4.3	245,69.2
Hg-02079	F	N	2009-12-22	2016-04-14	Y	2305	3116B.40-B	9	35,5.5	139,23.4	196,30.2	17,2.9	85,17.9	43,7.6	21,3.0	28,4.1	94,19.5
Hg-02080	F	N	2010-03-22	2016-04-14	Y	2215	3116B.40-B	10	80,16.3	14,2.7	49,8.7	18,2.9	106,22.4	11,2.4	35,5.6	28,4.2	21,3.2	4,2.2
Hg-02081	F	N	2010-03-22	2016-04-14	Y	2215	3116B.40-B	10	80,16.3	14,2.7	49,8.7	18,2.9	106,22.4	11,2.4	35,5.6	28,4.2	21,3.2	4,2.2
Hg-02082	F	N	2010-03-22	2016-04-14	Y	2215	3116B.40-B	10	80,16.3	14,2.7	49,8.7	18,2.9	106,22.4	11,2.4	35,5.6	28,4.2	21,3.2	4,2.2
Hg-02085	M	N	2008-06-09	2016-04-14	Y	2866	3119B.BRONX	13	591,41.9	18,12.5	276,29.1	757,47.7	645,43.6	220,24.8	702,44.6	374,34.4	316,31.1	514,38.5	346,34.4	416,37.3	446,34.7
Hg-02086	M	N	2008-02-11	2016-04-14	Y	2985	3119B.BRONX	14	710,53.4	137,18.0	395,46.4	876,54.5	80,10.5	764,53.0	339,40.5	821,53.0	493,51.7	435,47.4	633,52.6	465,52.7	535,51.6	565,48.3
Hg-02087	F	N	2008-06-09	2016-04-14	Y	2866	3119B.BRONX	13	591,34.8	18,18.1	276,26.7	757,38.9	645,35.5	220,24.6	702,37.0	374,28.9	316,26.7	514,31.1	346,27.8	416,29.9	446,28.4
Hg-02088	F	N	2008-06-09	2016-04-14	Y	2866	3119B.BRONX	13	591,31.7	18,15.3	276,27.5	757,34.3	645,33.3	220,25.7	702,34.3	374,29.5	316,27.7	514,31.2	346,28.8	416,30.1	446,29.2
Hg-02089	M	N	2008-06-09	2016-04-14	Y	2866	3119B.BRONX	13	591,40.7	18,15.5	276,32.7	757,43.7	645,41.6	220,28.0	702,43.2	374,34.9	316,32.8	514,35.5	346,33.8	416,35.5	446,33.6
Hg-02090	M	N	2008-02-11	2016-04-14	Y	2985	3119B.BRONX	14	710,54.4	137,15.0	395,37.0	876,56.9	80,7.2	764,56.5	339,33.6	821,59.4	493,43.5	435,39.6	633,48.7	465,41.6	535,47.0	565,44.2
Hg-02091	M	N	2008-06-09	2016-04-14	Y	2866	3119B.BRONX	13	591,37.9	18,15.6	276,29.2	757,42.8	645,39.2	220,26.1	702,42.0	374,31.0	316,30.5	514,34.1	346,31.0	416,32.7	446,30.4
Hg-02092	M	N	2008-02-11	2016-04-14	Y	2985	3119B.BRONX	14	710,52.1	137,19.9	395,41.4	876,59.4	80,12.3	764,56.2	339,39.5	821,59.9	493,44.2	435,42.3	633,45.2	465,43.5	535,43.2	565,40.5
Hg-02093	M	N	2008-02-11	2016-04-14	Y	2985	3119B.BRONX	14	710,59.3	137,21.0	395,45.3	876,64.2	80,11.4	764,61.9	339,40.5	821,62.8	493,47.6	435,46.4	633,53.6	465,48.2	535,50.8	565,46.3
Hg-02094	M	N	2009-02-05	2016-04-14	Y	2625	3119B.BRONX	12	350,22.4	516,26.0	35,4.6	404,24.3	461,25.5	14,2.2	133,14.9	75,11.1	273,19.6	105,13.7	175,17.5	205,17.0
Hg-02095	M	N	2009-02-05	2016-04-14	Y	2625	3119B.BRONX	12	350,29.3	516,34.0	35,4.6	404,30.3	461,32.5	14,2.2	133,19.9	75,11.1	273,26.1	105,16.1	175,24.3	205,25.1
Hg-02096	M	N	2009-02-05	2016-04-14	Y	2625	3119B.BRONX	12	350,23.9	516,28.1	35,4.6	404,25.5	461,26.7	14,2.2	133,17.3	75,11.1	273,21.7	105,15.6	175,20.0	205,18.8
Hg-02097	F	N	2008-08-26	2016-04-14	Y	2788	3119B.BRONX	13	513,38.9	679,39.7	198,27.8	567,39.2	142,21.8	624,40.2	296,33.2	238,30.0	436,34.6	268,32.8	338,32.9	368,32.3	191,27.7
Hg-02098	F	N	2008-08-26	2016-04-14	Y	2788	3119B.BRONX	13	513,42.7	679,49.5	198,29.7	567,46.1	142,21.8	624,47.7	296,34.3	238,31.6	436,41.4	268,32.5	338,36.5	368,35.3	191,30.7
Hg-02099	F	N	2008-08-26	2016-04-14	Y	2788	3119B.BRONX	13	513,35.9	679,41.4	198,25.4	567,38.3	142,21.8	624,40.1	296,29.8	238,27.8	436,33.7	268,29.1	338,31.0	368,30.0	191,26.4
Hg-02100	M	N	2009-02-05	2016-04-14	Y	2625	3119B.BRONX	12	350,24.7	516,30.9	35,4.6	404,27.6	461,30.0	14,2.2	133,16.0	75,11.1	273,22.5	105,15.1	175,19.1	205,78.7
Hg-02101	F	N	2009-02-05	2016-04-14	Y	2625	3119B.BRONX	12	350,26.1	516,32.3	35,4.6	404,28.4	461,30.3	14,2.2	133,17.6	75,11.1	273,23.1	105,15.7	175,20.0	205,20.5
Hg-02102	F	N	2008-08-26	2016-04-14	Y	2788	3119B.BRONX	13	513,39.4	679,43.2	198,28.6	567,40.6	142,21.8	624,43.2	296,31.5	238,29.8	436,35.2	268,29.9	338,32.5	368,32.6	191,29.6
Hg-02103	M	N	2009-02-05	2016-04-14	Y	2625	3119B.BRONX	12	350,26.2	516,30.1	35,4.6	404,27.0	461,29.4	14,2.2	133,18.9	75,11.1	273,24.2	105,15.7	175,20.8	205,21.7
Hg-02104	F	N	2009-02-05	2016-04-14	Y	2625	3119B.BRONX	12	350,30.4	516,35.6	35,4.6	404,32.4	461,34.5	14,2.2	133,19.9	75,11.1	273,27.0	105,17.3	175,22.7	205,23.9
Hg-02105	F	N	2008-08-26	2016-04-14	Y	2788	3119B.BRONX	13	513,43.3	679,51.4	198,27.7	567,46.4	142,21.8	624,49.7	296,34.3	238,30.8	436,39.1	268,31.9	338,36.3	368,34.2	191,28.1
Hg-02106	F	N	2008-08-26	2016-04-14	Y	2788	3119B.BRONX	13	513,36.0	679,43.8	198,26.7	567,38.6	142,21.8	624,40.8	296,32.6	238,29.6	436,33.9	268,32.5	338,33.9	368,31.3	191,27.4
Hg-02107	M	N	2009-02-05	2016-04-14	Y	2625	3119B.BRONX	12	350,19.3	516,23.2	35,4.6	404,20.9	461,22.7	14,2.2	133,12.5	75,11.1	273,16.4	105,10.5	175,13.9	205,14.2
Hg-02108	M	N	2009-02-05	2016-04-14	Y	2625	3119B.BRONX	12	350,28.1	516,35.3	35,4.6	404,31.6	461,33.0	14,2.2	133,18.8	75,11.1	273,26.2	105,15.9	175,21.4	205,22.9
Hg-02109	F	N	2009-07-16	2016-04-14	Y	2464	3119B.BRONX	8	189,25.7	355,38.0	44,11.1	89,11.1	243,30.0	300,33.6	112,16.0	14,2.5
Hg-02110	M	N	2009-07-16	2016-04-14	Y	2464	3119B.BRONX	8	189,20.8	355,31.8	44,11.1	89,11.1	243,23.3	300,26.9	112,12.0	14,2.5
Hg-02111	M	N	2009-07-16	2016-04-14	Y	2464	3119B.BRONX	8	189,23.5	355,34.9	44,11.1	89,11.1	243,25.3	300,29.2	112,14.7	14,2.5
Hg-02112	M	N	2009-07-16	2016-04-14	Y	2464	3119B.BRONX	8	189,20.6	355,28.5	44,11.1	89,11.1	243,23.4	300,26.2	112,12.8	14,2.5
Hg-02113	M	N	2009-07-16	2016-04-14	Y	2464	3119B.BRONX	8	189,23.4	355,31.8	44,11.1	89,11.1	243,25.3	300,29.1	112,15.7	14,2.5
Hg-02114	F	N	2009-07-16	2016-04-14	Y	2464	3119B.BRONX	8	189,21.9	355,27.9	44,11.1	89,11.1	243,30.5	300,25.7	112,14.5	14,2.5
Hg-02115	M	N	2010-03-02	2016-04-14	Y	2235	3119B.BRONX	26	45,16.4	34,3.5	32,3.3	30,3.2	55,4.6	44,4.0	42,3.7	21,2.4	38,3.4	50,4.2	29,3.1	48,4.3	92,8.7	27,2.8	35,3.4	126,14.0	31,3.1	71,6.3	43,3.8	41,3.6	39,3.4	37,3.4	14,2.1	51,4.3	28,3.0	36,3.5
Hg-02116	F	N	2010-03-02	2016-04-14	Y	2235	3119B.BRONX	26	45,16.4	34,3.5	32,3.3	30,3.2	55,4.6	44,4.0	42,3.7	21,2.4	38,3.4	50,4.2	29,3.1	48,4.3	92,8.7	27,2.8	35,3.4	126,14.0	31,3.1	71,6.3	43,3.8	41,3.6	39,3.4	37,3.4	14,2.1	51,4.3	28,3.0	36,3.5
Hg-02117	F	N	2010-03-02	2016-04-14	Y	2235	3119B.BRONX	26	45,16.4	34,3.5	32,3.3	30,3.2	55,4.6	44,4.0	42,3.7	21,2.4	38,3.4	50,4.2	29,3.1	48,4.3	92,8.7	27,2.8	35,3.4	126,14.0	31,3.1	71,6.3	43,3.8	41,3.6	39,3.4	37,3.4	14,2.1	51,4.3	28,3.0	36,3.5
Hg-02120	M	N	2007-01-24	2016-04-14	Y	3368	3119B.BRONX	15	419,31.4	1093,60.0	520,45.9	778,54.8	1259,59.1	1147,59.0	722,54.1	1204,58.9	414,35.8	876,57.7	818,55.9	1016,60.0	848,56.8	918,62.1	948,58.1
Hg-02121	M	N	2007-07-20	2016-04-14	Y	3191	3119B.BRONX	15	242,28.2	916,56.4	343,37.3	601,50.9	1082,60.2	970,57.4	545,51.7	1027,57.9	237,28.2	699,53.5	641,52.3	839,50.9	671,54.7	741,55.2	771,49.1
Hg-02126	M	N	2010-03-02	2016-04-14	Y	2235	3119B.BRONX	26	45,16.4	34,3.5	32,3.3	30,3.2	55,4.6	44,4.0	42,3.7	21,2.4	38,3.4	50,4.2	29,3.1	48,4.3	92,8.7	27,2.8	35,3.4	126,14.0	31,3.1	71,6.3	43,3.8	41,3.6	39,3.4	37,3.4	14,2.1	51,4.3	28,3.0	36,3.5
Hg-02130	F	N	2008-08-31	2016-04-14	Y	2783	3124B.YE3	10	165,19.2	445,32.0	143,36.0	137,14.6	619,38.5	557,38.3	291,27.8	233,26.4	263,28.1	333,31.4
Hg-02131	F	Y	1987-12-17	2016-04-14	Y	10346	3124B.YE3	10	7728,61.4	8008,50.8	7706,67.6	7700,46.8	8182,46.2	8120,53.3	7854,46.5	7796,50.6	7826,71.6	7896,62.1
Hg-02132	M	N	2005-09-08	2016-04-14	Y	3871	3125B.SAN DIEGO	14	1520,35.6	1450,36.5	1352,35.0	1226,33.5	963,27.2	1282,34.1	1763,36.8	1023,28.6	1380,34.0	1231,36.6	1645,36.9	1707,36.1	1321,34.1	1422,35.7
Hg-02133	M	N	2005-09-08	2016-04-14	Y	3871	3125B.SAN DIEGO	14	1520,33.3	1450,33.7	1352,31.5	1226,29.2	963,21.3	1282,30.8	1763,32.9	1023,24.2	1380,32.0	1231,32.9	1645,33.9	1707,33.6	1321,32.0	1422,33.2
Hg-02134	F	Y	1987-12-17	2016-04-14	Y	10346	3125B.SAN DIEGO	14	7995,58.0	7925,52.1	7827,49.6	7701,50.5	7438,38.9	7757,51.6	8238,54.8	7498,39.7	7855,50.4	7706,50.6	8120,61.5	8182,57.6	7796,51.4	7897,52.4
Hg-02135	M	N	1988-07-03	2016-04-14	Y	10147	3125B.SAN DIEGO	14	7796,48.1	7726,49.0	7628,47.7	7502,45.9	7239,41.9	7558,47.3	8039,47.2	7299,42.8	7656,47.4	7507,46.8	7921,48.6	7983,47.0	7597,46.7	7698,48.4
Hg-02136	M	N	1987-12-12	2016-04-14	Y	10351	3125B.SAN DIEGO	14	8000,38.0	7930,39.5	7832,39.1	7706,37.9	7443,34.4	7762,37.7	8243,37.1	7503,35.9	7860,38.4	7711,38.3	8125,38.5	8187,36.5	7801,37.9	7902,37.3
Hg-02137	F	N	2007-08-27	2016-04-14	Y	3153	3125B.SAN DIEGO	13	802,26.1	732,27.0	508,25.1	603,26.1	564,25.3	1045,26.3	305,22.6	662,25.0	513,26.5	927,26.4	989,26.1	634,26.4	704,25.8
Hg-02138	M	N	2005-09-08	2016-04-14	Y	3871	3125B.SAN DIEGO	14	1520,26.9	1450,32.5	1352,33.2	1226,30.3	963,25.4	1282,31.5	1763,31.9	1023,27.8	1380,27.1	1231,27.1	1645,32.3	1707,32.8	1321,31.7	1422,32.6
Hg-02139	M	N	2005-09-08	2016-04-14	Y	3871	3125B.SAN DIEGO	14	1520,35.5	1450,35.6	1352,32.9	1226,31.9	963,25.4	1282,33.7	1763,35.3	1023,27.2	1380,34.7	1231,36.0	1645,36.5	1707,36.6	1321,35.2	1422,34.0
Hg-02140	M	Y	1988-05-24	2016-04-14	Y	10187	3125B.SAN DIEGO	14	7836,36.9	7766,36.6	7668,34.8	7542,34.5	7279,31.3	7598,35.6	8079,40.2	7339,32.5	7696,35.1	7547,39.8	7961,40.1	8023,38.7	7637,36.4	7738,36.3
Hg-02141	F	N	2005-09-08	2016-04-14	Y	3871	3125B.SAN DIEGO	14	1520,30.3	1450,30.6	1352,26.5	1226,26.5	963,23.7	1282,28.1	1763,29.7	1023,26.1	1380,26.7	1231,30.7	1645,30.3	1707,30.0	1321,27.6	1422,28.7
Hg-02142	F	N	2007-08-27	2016-04-14	Y	3153	3125B.SAN DIEGO	13	802,28.1	732,29.0	508,26.2	603,27.6	564,27.7	1045,27.2	305,20.7	662,27.5	513,28.5	927,28.4	989,28.5	634,27.6	704,28.0
Hg-02143	F	N	2010-04-19	2016-04-14	Y	2187	3136B.125	5	14,3.3	25,5.0	28,5.4	21,4.3	44,9.0
Hg-02144	M	N	2010-04-19	2016-04-14	Y	2187	3136B.125	5	14,3.3	25,5.0	28,5.4	21,4.3	44,9.0
Hg-02188	M	Y	1988-05-25	2016-04-14	Y	10186	3150C.MS 21	14	7835,79.3	7765,80.0	7541,77.5	7667,79.1	7597,78.4	8078,81.8	7338,71.2	7281,70.0	7546,83.4	7960,83.9	8022,79.5	7636,78.9	7695,79.1	7737,78.2
Hg-02193	M	Y	2004-06-15	2016-04-14	Y	4321	3157C.MS 25	13	1970,57.9	1676,44.5	1771,60.1	1732,58.6	2213,65.5	1900,62.2	1416,43.2	1681,60.1	2095,63.0	2157,63.7	1802,61.1	1830,59.8	1872,60.6
Hg-02194	F	Y	2010-01-13	2016-04-14	Y	2283	3157C.MS 25	7	93,18.3	14,3.2	28,5.5	41,9.1	21,4.1	96,21.3	35,7.5
Hg-02195	M	Y	2008-08-26	2016-04-14	Y	2788	3158C.MS 26	13	513,41.4	679,54.7	198,25.9	567,45.2	142,21.8	624,50.8	296,32.2	238,29.3	436,39.4	268,31.9	338,33.9	368,34.1	191,26.4
Hg-02208	F	Y	2008-04-17	2016-04-14	Y	2919	3159C.MS 29	13	568,38.0	274,29.8	369,35.1	330,32.5	811,40.9	498,38.0	14,12.0	279,39.8	693,39.1	755,38.7	400,37.3	428,37.2	470,37.2
Hg-02209	M	Y	2007-12-07	2016-04-14	Y	3051	3159C.MS 29	4	823,43.3	889,44.0	777,40.0	944,46.2
Hg-02210	M	Y	2007-01-24	2016-04-14	Y	3368	3160C.MS 31	14	776,39.5	916,42.1	1254,45.9	748,39.3	832,42.4	1149,44.5	720,39.0	877,42.2	1016,42.3	946,41.6	1209,42.4	1092,44.0	330,32.1	846,41.9
Hg-02211	F	Y	2000-05-18	2016-04-14	Y	5810	3160C.MS 31	4	3648,60.0	3592,59.8	3695,62.4	3534,57.7
Hg-02212	M	Y	2008-06-09	2016-04-14	Y	2866	3161C.MS 32	13	591,52.9	18,14.7	276,36.6	757,60.9	645,53.3	220,31.9	702,57.4	374,41.7	316,38.2	514,46.5	346,40.5	416,45.1	446,40.2
Hg-02213	F	Y	2007-12-07	2016-04-14	Y	3051	3161C.MS 32	4	823,37.7	889,38.0	777,36.6	944,41.7
Hg-02214	F	Y	2008-02-11	2016-04-14	Y	2985	3162C.MS 36	14	710,42.1	137,19.7	395,36.1	876,46.6	80,12.6	764,45.1	339,34.8	821,46.5	493,37.4	435,26.8	633,41.8	465,38.0	535,39.1	565,36.4
Hg-02215	M	Y	2002-02-12	2016-04-14	Y	5175	3162C.MS 36	14	2584,56.5	2900,63.0	2753,60.7	2684,64.4	3066,59.9	2556,56.5	2955,65.1	2528,56.3	2724,59.8	2267,48.2	2823,62.3	2632,58.2	2654,56.8	3009,65.2
Hg-02216	F	Y	2008-02-11	2016-04-14	Y	2985	3163C.MS 37	14	710,45.7	137,20.1	395,35.2	876,50.2	80,13.5	764,46.0	339,33.4	821,49.9	493,36.7	435,37.5	633,44.4	465,37.1	535,38.6	565,36.9
Hg-02217	M	Y	2002-02-12	2016-04-14	Y	5175	3163C.MS 37	14	2584,63.4	2900,63.5	2753,62.1	2684,57.8	3066,59.6	2556,58.5	2955,62.5	2528,60.3	2724,62.9	2267,51.4	2823,62.4	2632,65.0	2654,65.0	3009,61.8
Hg-02219	M	Y	2008-06-09	2016-04-14	Y	2866	3164C.MS 38	13	591,51.7	18,16.1	276,35.7	757,57.0	645,53.4	220,31.3	702,54.5	374,38.1	316,36.5	514,47.3	346,38.5	416,40.7	446,36.8
Hg-02220	F	Y	2005-02-04	2016-04-14	Y	4087	3165C.MS 39	14	1496,41.5	1812,45.7	1665,45.5	1596,39.5	1978,46.0	1468,41.0	1867,45.4	1440,39.4	1636,44.5	1179,32.9	1735,45.3	1544,42.6	1566,42.8	1921,45.7
Hg-02222	F	Y	2007-07-22	2016-04-14	Y	3189	3166C.MS 40	14	598,37.2	914,42.6	767,40.7	698,55.8	1080,46.5	570,36.2	969,43.0	542,34.9	738,39.6	281,28.2	837,43.2	646,38.8	668,36.3	1023,44.3
Hg-02224	F	Y	2009-02-05	2016-04-14	Y	2625	3167C.MS 41	4	89,19.1	14,2.8	69,14.3	27,4.9
Hg-02225	M	Y	2008-02-11	2016-04-14	Y	2985	3168C.MS 42	14	710,47.4	137,20.6	395,38.4	876,59.3	80,12.9	764,49.4	339,35.6	821,53.4	493,41.4	435,39.1	633,44.3	465,40.3	535,41.1	565,38.9
Hg-02226	F	Y	2002-02-12	2016-04-14	Y	5175	3168C.MS 42	14	2584,53.0	2900,64.9	2753,61.6	2684,28.0	3066,68.9	2556,53.2	2955,62.8	2528,49.6	2724,62.1	2267,48.8	2823,63.2	2632,56.3	2654,56.8	3009,63.6
Hg-02227	M	Y	2008-02-11	2016-04-14	Y	2985	3169C.MS 43	14	710,57.3	137,19.3	395,45.6	876,62.8	80,12.4	764,58.4	339,40.8	821,61.2	493,49.8	435,47.0	633,52.4	465,47.9	535,52.0	565,47.2
Hg-02229	M	Y	2008-02-11	2016-04-14	Y	2985	3170C.MS 44	14	710,42.8	137,19.6	395,35.1	876,44.2	80,12.4	764,41.1	339,34.1	821,44.4	493,35.8	435,34.9	633,37.5	465,35.1	535,36.9	565,35.0
Hg-02231	M	N	2009-09-07	2016-04-14	Y	2411	3171B.VC 3	10	191,44.1	91,21.0	14,2.8	302,66.0	35,5.4	42,6.9	21,3.3	28,4.3	59,4.0	245,53.5
Hg-02232	M	N	2009-09-07	2016-04-14	Y	2411	3171C.VC 3	10	191,42.4	91,21.0	14,2.8	302,59.8	35,5.4	42,6.9	21,3.3	28,4.3	59,4.0	245,52.0
Hg-02233	M	N	2009-12-22	2016-04-14	Y	2305	3171C.VC 3	10	35,5.5	139,25.2	196,32.1	17,2.9	85,17.9	43,7.6	21,3.0	94,19.5	28,4.1	29,4.2
Hg-02234	M	N	2009-12-22	2016-04-14	Y	2305	3171C.VC 3	10	35,5.5	139,28.4	196,37.4	17,2.9	85,17.9	43,7.6	21,3.0	94,19.5	28,4.1	29,4.2
Hg-02235	M	N	2009-12-22	2016-04-14	Y	2305	3171C.VC 3	10	35,5.5	139,22.1	196,28.6	17,2.9	85,17.9	43,7.6	21,3.0	94,19.5	28,4.1	29,4.2
Hg-02236	M	N	2009-12-22	2016-04-14	Y	2305	3171C.VC 3	10	35,5.5	139,27.3	196,33.2	17,2.9	85,17.9	43,7.6	21,3.0	94,19.5	28,4.1	29,4.2
Hg-02237	M	N	2010-03-22	2016-04-14	Y	2215	3171C.VC 3	10	80,16.3	14,2.7	49,8.7	18,2.9	106,22.4	11,2.4	35,5.6	28,4.2	21,3.2	4,2.2
Hg-02238	M	N	2010-03-22	2016-04-14	Y	2215	3171C.VC 3	10	80,16.3	14,2.7	49,8.7	18,2.9	106,22.4	11,2.4	35,5.6	28,4.2	21,3.2	4,2.2
Hg-02239	M	N	2010-03-22	2016-04-14	Y	2215	3171C.VC 3	10	80,16.3	14,2.7	49,8.7	18,2.9	106,22.4	11,2.4	35,5.6	28,4.2	21,3.2	4,2.2
Hg-02240	M	N	2010-03-22	2016-04-14	Y	2215	3171C.VC 3	10	80,16.3	14,2.7	49,8.7	18,2.9	106,22.4	11,2.4	35,5.6	28,4.2	21,3.2	4,2.2
Hg-02241	M	N	2010-03-22	2016-04-14	Y	2215	3171C.VC 3	10	80,16.3	14,2.7	49,8.7	18,2.9	106,22.4	11,2.4	35,5.6	28,4.2	21,3.2	4,2.2
Hg-02242	M	N	2010-03-22	2016-04-14	Y	2215	3171C.VC 3	10	80,16.3	14,2.7	49,8.7	18,2.9	106,22.4	11,2.4	35,5.6	28,4.2	21,3.2	4,2.2
Hg-02243	M	N	2010-03-22	2016-04-14	Y	2215	3171C.VC 3	10	80,16.3	14,2.7	49,8.7	18,2.9	106,22.4	11,2.4	35,5.6	28,4.2	21,3.2	4,2.2
Hg-02251	M	Y	2009-01-03	2016-04-14	Y	2658	3174C.MS 57	4	37,6.2	103,16.4	102,16.0	61,9.4
Hg-02252	F	Y	2009-08-27	2016-04-14	Y	2422	3174C.MS 57	4	91,16.5	42,6.5	113,22.5	27,3.9
Hg-02254	F	Y	2009-01-03	2016-04-14	Y	2658	3175C.MS 58	4	37,6.2	103,16.4	102,16.0	61,9.4
Hg-02258	M	Y	2009-10-13	2016-04-14	Y	2375	3177C.MS 60	7	14,2.5	29,4.3	21,3.0	42,6.4	35,5.2	98,16.4	66,11.4
Hg-02259	F	Y	2010-01-13	2016-04-14	Y	2283	3178C.MS 64	7	93,18.3	14,3.2	28,5.5	41,9.1	21,4.1	96,21.3	35,7.5
Hg-02263	M	Y	2009-04-25	2016-04-14	Y	2546	3180C.MS 66	4	13,2.9	48,8.6	19,3.4	75,14.4
Hg-02267	F	Y	2009-10-01	2016-04-14	Y	2387	3182C.MS 68	10	19,3.5	14,3.0	266,34.8	95,17.2	125,22.4	42,7.9	54,10.3	35,6.7	28,5.1	176,26.6
Hg-02269	F	N	2008-06-09	2016-04-14	Y	2866	.BRONX	13	591,35.0	18,18.0	276,31.7	757,39.6	645,37.2	220,30.8	702,38.6	374,33.7	316,33.6	514,32.5	346,34.0	416,33.8	446,30.0
Hg-02270	F	N	2008-02-11	2016-04-14	Y	2985	.BRONX	14	710,40.8	137,21.3	395,38.0	876,45.4	80,13.6	764,42.5	339,35.9	821,44.6	493,38.4	435,37.0	633,39.0	465,38.3	535,37.5	565,35.9
Hg-02271	F	N	2008-11-17	2016-04-14	Y	2705	.BRONX	14	430,25.9	596,27.2	115,17.5	484,27.2	59,8.3	541,27.1	94,15.9	213,25.1	155,22.3	353,26.8	185,23.7	255,25.0	285,23.5	108,17.3
Hg-02272	F	N	2008-11-17	2016-04-14	Y	2705	.BRONX	14	430,39.7	596,45.7	115,20.2	484,42.5	59,8.3	541,43.8	94,15.9	213,29.5	155,21.2	353,34.5	185,27.7	255,30.7	285,29.7	108,20.4
Hg-02273	F	N	2008-08-26	2016-04-14	Y	2788	.BRONX	13	513,38.8	679,45.0	198,27.9	567,40.7	142,21.8	624,43.0	296,32.2	238,30.8	436,37.7	268,31.6	338,32.9	368,31.9	191,29.1
Hg-02275	F	N	2002-07-03	2016-04-20	Y	5040	2901A.138	13	2877,63.6	2548,54.6	2449,55.1	2618,58.3	2764,57.6	2932,64.2	2519,55.7	2589,55.4	2393,55.4	2035,33.7	2694,57.2	2830,59.9	2479,57.1
Hg-02276	F	Y	2002-07-03	2016-04-20	Y	5040	2901A.138	13	2877,81.8	2548,58.8	2449,54.7	2618,53.5	2764,90.7	2932,61.8	2519,50.7	2589,52.1	2393,62.0	2035,42.3	2694,57.2	2830,59.4	2479,79.4
Hg-02277	F	N	2007-12-27	2016-04-20	Y	3037	2901A.138	13	874,32.0	545,34.1	446,39.6	615,34.0	761,30.8	929,32.2	516,36.2	586,35.0	390,40.1	691,32.0	827,29.8	98,14.0	476,37.7
Hg-02278	M	N	2007-12-27	2011-02-24	N	1155	2901A.138	13	874,59.3	545,38.5	446,38.4	615,47.9	761,56.4	929,62.9	516,38.0	586,43.4	390,34.9	32,15.1	691,51.8	827,58.3	476,41.3
Hg-02279	F	N	2007-12-27	2016-04-20	Y	3037	2901A.138	13	874,31.6	545,29.3	446,29.2	615,31.3	761,30.6	929,32.5	516,30.6	586,29.4	390,30.4	32,20.4	691,29.7	827,30.9	476,30.0
Hg-02280	M	N	2007-12-27	2016-04-20	Y	3037	2901A.138	13	874,91.0	545,71.9	446,72.3	615,78.5	761,85.8	929,88.9	516,75.3	586,73.7	390,67.9	32,18.0	691,81.4	827,87.6	476,73.8
Hg-02281	F	N	2007-12-27	2016-04-20	Y	3037	2901A.138	13	874,36.7	545,29.2	446,28.2	615,30.6	761,35.3	929,37.1	516,29.5	586,28.9	390,26.7	32,19.1	691,31.1	827,35.3	476,29.3
Hg-02282	F	N	2007-12-27	2016-04-20	Y	3037	2901A.138	13	874,57.0	545,61.1	446,64.1	615,63.8	761,63.9	929,53.5	516,59.7	586,61.3	390,58.9	32,31.1	691,59.7	827,57.2	476,62.3
Hg-02283	F	N	2007-12-27	2014-08-15	N	2423	2901A.138	13	874,19.8	545,21.7	446,21.7	615,23.1	761,20.1	929,20.5	516,22.1	586,21.8	390,22.6	32,12.8	691,20.8	827,20.3	476,22.4
Hg-02284	M	N	2007-12-27	2016-04-20	Y	3037	2901A.138	13	874,87.6	545,71.2	446,69.2	615,80.2	761,86.1	929,89.8	516,71.5	586,74.5	390,62.4	32,20.5	691,52.6	827,89.2	476,72.6
Hg-02285	M	N	2008-02-27	2009-12-31	Y	673	2901A.138	9	483,31.1	384,34.8	553,38.5	454,33.6	524,34.7	328,31.8	629,41.3	36,9.4	414,34.8
Hg-02286	M	N	2008-04-19	2016-04-20	Y	2923	2901A.138	13	760,47.0	431,33.2	332,30.1	501,40.8	647,48.0	815,45.3	402,33.4	472,36.4	276,26.7	202,20.0	577,44.4	713,46.1	362,32.3
Hg-02287	F	N	2008-04-19	2016-04-20	Y	2923	2901A.138	13	760,61.9	431,37.9	332,36.5	501,46.3	647,52.8	815,68.5	402,37.8	472,39.0	276,28.9	202,23.4	577,47.8	713,56.2	362,38.7
Hg-02288	M	N	2008-04-19	2016-04-20	Y	2923	2901A.138	13	760,48.4	431,30.7	332,27.3	501,36.7	647,45.9	815,47.9	402,29.5	472,34.0	276,27.8	202,21.1	577,39.9	713,51.1	362,28.6
Hg-02289	F	N	2008-04-19	2011-12-27	N	1347	2901A.138	13	760,24.7	431,22.8	332,22.6	501,24.4	647,25.0	815,24.5	402,23.7	472,22.8	276,25.2	202,22.3	577,23.7	713,24.3	362,23.6
Hg-02290	M	N	2008-04-19	2016-04-20	Y	2923	2901A.138	13	760,51.6	431,32.7	332,28.4	501,38.9	647,48.1	815,49.3	402,33.2	472,34.4	276,22.6	202,14.9	577,42.2	713,48.8	362,30.5
Hg-02291	F	N	2008-07-14	2016-04-20	Y	2837	2901A.138	13	674,42.5	345,27.4	246,25.2	415,32.8	561,36.6	729,45.0	316,27.4	386,30.0	190,25.6	116,18.4	491,36.2	627,37.7	276,26.9
Hg-02292	M	N	2008-07-14	2016-04-20	Y	2837	2901A.138	13	674,50.8	345,29.8	246,26.7	415,38.3	561,45.8	729,56.0	316,28.4	386,31.9	190,24.1	116,15.1	491,40.9	627,49.4	276,27.4
Hg-02293	M	N	2008-07-14	2016-04-20	Y	2837	2901A.138	13	674,48.3	345,28.1	246,25.6	415,34.4	561,43.4	729,49.1	316,28.4	386,30.5	190,23.7	116,17.4	491,38.8	627,46.4	276,26.5
Hg-02294	M	N	2008-07-14	2011-12-27	N	1261	2901A.138	13	674,50.9	345,27.7	246,25.0	415,34.6	561,43.0	729,58.1	316,27.9	386,30.0	190,24.7	116,16.6	491,37.3	627,53.0	276,27.3
Hg-02295	F	N	2008-07-14	2011-12-03	N	1237	2901A.138	13	674,42.9	345,28.2	246,24.2	415,37.7	561,40.8	729,43.4	316,28.3	386,33.0	190,21.6	116,14.6	491,37.3	627,44.3	276,27.2
Hg-02296	M	N	2008-07-14	2016-04-20	Y	2837	2901A.138	13	674,59.9	345,31.0	246,26.1	415,41.1	561,51.7	729,66.0	316,29.5	386,35.2	190,23.6	116,17.3	491,44.2	627,57.9	276,29.6
Hg-02297	M	N	2008-07-14	2014-08-15	N	2223	2901A.138	13	674,46.2	345,34.4	246,35.5	415,47.1	561,44.4	729,47.4	316,36.6	386,39.4	190,30.2	116,18.6	491,47.4	627,45.9	276,36.8
Hg-02298	M	N	2008-07-14	2016-04-20	Y	2837	2901A.138	13	674,60.7	345,33.8	246,28.8	415,43.6	561,53.0	729,62.3	316,34.6	386,37.6	190,25.3	116,15.0	491,48.5	627,56.5	276,32.7
Hg-02299	F	N	2008-07-14	2016-04-20	Y	2837	2901A.138	5	674,67.0	561,60.9	627,62.0	491,55.0	729,64.7
Hg-02300	M	N	2008-11-24	2016-04-20	Y	2704	2901A.138	12	541,37.3	212,17.8	113,12.6	282,25.4	428,30.6	596,40.5	183,16.9	253,20.5	57,11.2	358,29.0	494,34.1	143,15.6
Hg-02301	M	N	2008-11-24	2016-04-20	Y	2704	2901A.138	12	541,52.3	212,22.4	113,13.4	282,29.3	428,40.4	596,55.9	183,22.1	253,25.3	57,9.2	358,33.3	494,49.1	143,17.7
Hg-02302	F	N	2008-11-24	2016-04-20	Y	2704	2901A.138	12	541,45.0	212,25.1	113,16.3	282,32.2	428,43.6	596,50.1	183,24.7	253,27.8	57,8.8	358,37.6	494,45.2	143,22.6
Hg-02303	F	N	2008-11-24	2016-04-20	Y	2704	2901A.138	12	541,45.0	212,21.7	113,15.1	282,25.8	428,38.2	596,46.2	183,20.4	253,21.9	57,8.6	358,30.2	494,40.9	143,19.6
Hg-02304	M	N	2008-11-24	2016-04-20	Y	2704	2901A.138	12	541,43.4	212,18.3	113,10.5	282,21.9	428,38.6	596,47.5	183,16.3	253,17.9	57,10.6	358,29.7	494,43.4	143,15.2
Hg-02305	F	N	2008-11-24	2016-03-11	N	2664	2901A.138	12	541,39.2	212,24.1	113,14.4	282,30.0	428,33.5	596,38.7	183,21.7	253,27.4	57,10.4	358,31.6	494,36.9	143,19.4
Hg-02306	M	N	2008-11-24	2016-04-20	Y	2704	2901A.138	12	541,55.7	212,30.1	113,18.4	282,37.7	428,46.0	596,50.6	183,28.4	253,33.1	57,11.0	358,45.4	494,50.2	143,25.3
Hg-02307	F	N	2008-11-24	2016-04-20	Y	2704	2901A.138	12	541,42.3	212,18.9	113,11.1	282,23.8	428,34.2	596,37.2	183,18.2	253,21.0	57,10.0	358,26.7	494,35.3	143,11.2
Hg-02308	F	N	2008-12-27	2015-06-08	N	2354	2901A.138	12	508,76.2	179,48.1	80,44.2	249,57.2	395,67.4	563,79.4	150,50.0	220,52.1	24,37.7	325,63.8	461,71.2	110,46.2
Hg-02309	F	N	2008-12-27	2011-12-22	N	1090	2901A.138	12	508,48.0	179,34.1	80,37.6	249,41.9	395,45.4	563,51.1	150,36.7	220,38.0	24,35.8	325,42.6	461,47.2	110,36.1
Hg-02310	M	N	2008-12-27	2016-04-20	Y	2671	2901A.138	12	508,47.0	179,37.5	80,38.5	249,45.2	395,47.6	563,52.4	150,40.3	220,40.6	24,35.7	325,48.5	461,43.1	110,39.4
Hg-02311	M	N	2008-12-27	2016-04-20	Y	2671	2901A.138	12	508,74.0	179,47.8	80,44.4	249,58.8	395,69.2	563,78.4	150,48.4	220,51.1	24,38.4	325,63.0	461,72.6	110,47.2
Hg-02312	M	N	2009-02-12	2016-04-20	Y	2624	2901A.138	12	461,61.5	132,20.3	95,15.1	278,34.5	202,26.7	348,50.1	516,63.8	103,17.7	31,6.16	173,23.8	75,14.425	414,64.2
Hg-02313	F	N	2009-02-12	2016-04-20	Y	2624	2901A.138	12	461,41.5	132,17.2	95,15.1	278,30.8	202,25.4	348,38.1	516,42.9	103,14.5	31,6.16	173,19.6	75,14.425	414,37.3
Hg-02314	F	N	2009-02-12	2010-02-20	N	373	2901A.138	9	132,14.7	95,15.1	278,15.6	202,17.2	348,14.2	103,14.6	31,6.16	173,14.8	75,14.425
Hg-02315	M	N	2009-02-12	2011-07-07	N	875	2901A.138	12	461,39.5	132,16.9	95,15.1	278,24.8	202,22.2	348,34.5	516,42.8	103,15.3	31,6.16	173,18.7	75,14.425	414,37.6
Hg-02316	F	N	2009-05-04	2016-04-20	Y	2543	2901A.138	11	380,37.8	267,33.0	14,3.6	121,16.7	435,42.8	22,4.7125	91,13.6375	50,9.625	92,12.1	197,25.7	333,36.2
Hg-02317	M	N	2009-05-04	2016-04-20	Y	2543	2901A.138	11	380,43.4	267,38.2	14,3.6	121,18.6	435,45.6	22,4.7125	91,13.6375	50,9.625	92,14.6	197,30.4	333,42.3
Hg-02318	M	N	2009-05-04	2011-12-16	N	956	2901A.138	11	380,39.7	267,35.3	14,3.6	121,17.4	435,43.1	22,4.7125	91,13.6375	50,9.625	92,13.9	197,32.2	333,38.1
Hg-02319	M	N	2009-05-04	2016-04-20	Y	2543	2901A.138	11	380,38.2	267,31.7	14,3.6	121,16.7	435,44.1	22,4.7125	91,13.6375	50,9.625	92,13.3	197,23.9	333,35.5
Hg-02320	F	N	2009-05-04	2012-01-13	N	984	2901A.138	11	380,22.4	267,19.4	14,3.6	121,17.0	435,24.6	22,4.7125	91,13.6375	50,9.625	92,13.3	197,18.4	333,21.6
Hg-02321	M	N	2009-05-04	2014-08-15	N	1929	2901A.138	11	380,41.0	267,33.3	14,3.6	121,19.3	435,43.6	22,4.7125	91,13.6375	50,9.625	92,14.5	197,29.4	333,41.5
Hg-02322	M	N	2009-05-04	2016-04-20	Y	2543	2901A.138	11	380,35.8	267,31.1	14,3.6	121,19.4	435,38.2	22,4.7125	91,13.6375	50,9.625	92,16.0	197,24.6	333,34.0
Hg-02323	M	N	2009-05-04	2016-04-20	Y	2543	2901A.138	11	380,43.5	267,35.5	14,3.6	121,17.9	435,48.1	22,4.7125	91,13.6375	50,9.625	92,14.0	197,27.5	333,41.3
Hg-02324	M	N	2009-07-20	2016-04-20	Y	2466	2901A.138	9	303,30.5	190,22.3	44,7.96666666667	358,33.4	91,17.15	14,4.55	15,2.83333333333	120,17.6	256,26.8
Hg-02325	M	N	2009-07-20	2016-04-20	Y	2466	2901A.138	9	303,32.0	190,22.4	44,7.96666666667	358,36.3	91,17.15	14,4.55	15,2.83333333333	120,16.7	256,28.8
Hg-02326	M	N	2009-07-20	2016-04-20	Y	2466	2901A.138	9	303,42.7	190,32.1	44,7.96666666667	358,43.4	91,17.15	14,4.55	15,2.83333333333	120,21.1	256,37.5
Hg-02327	F	N	2009-07-20	2016-04-20	Y	2466	2901A.138	9	303,45.2	190,31.8	44,7.96666666667	358,47.3	91,17.15	14,4.55	15,2.83333333333	120,21.9	256,40.9
Hg-02328	F	N	2009-07-20	2016-04-20	Y	2466	2901A.138	9	303,36.8	190,31.5	44,7.96666666667	358,34.5	91,17.15	14,4.55	15,2.83333333333	120,20.4	256,35.7
Hg-02329	M	N	2009-07-20	2016-04-20	Y	2466	2901A.138	9	303,32.7	190,27.7	44,7.96666666667	358,36.3	91,17.15	14,4.55	15,2.83333333333	120,20.0	256,30.3
Hg-02330	M	N	2009-11-09	2013-04-10	Y	1248	2901A.138	11	191,24.9	78,15.3	28,5.25	21,3.8	94,16.2	144,21.2	14,2.9	42,8.3	246,30.6	35,6.8	8,2.4
Hg-02331	M	N	2009-11-09	2013-04-10	Y	1248	2901A.138	11	191,28.3	78,15.3	28,5.25	21,3.8	94,16.2	144,23.1	14,2.9	42,8.3	246,34.9	35,6.8	8,2.4
Hg-02332	F	N	2009-11-09	2016-04-20	Y	2354	2901A.138	11	191,27.1	78,15.3	28,5.25	21,3.8	94,16.2	144,22.8	14,2.9	42,8.3	246,31.0	35,6.8	8,2.4
Hg-02333	M	N	2009-11-09	2013-04-10	Y	1248	2901A.138	11	191,23.5	78,15.3	28,5.25	21,3.8	94,16.2	144,21.3	14,2.9	42,8.3	246,28.3	35,6.8	8,2.4
Hg-02334	M	N	2009-11-09	2013-04-10	Y	1248	2901A.138	11	191,23.0	78,15.3	28,5.25	21,3.8	94,16.2	144,19.7	14,2.9	42,8.3	246,25.8	35,6.8	8,2.4
Hg-02335	F	N	2009-11-09	2016-04-20	Y	2354	2901A.138	9	78,15.3	28,5.25	21,3.8	94,16.2	144,23.7	14,2.9	42,8.3	35,6.8	8,2.4
Hg-02336	M	N	2009-11-09	2013-09-17	Y	1408	2901A.138	11	191,32.6	78,15.3	28,5.25	21,3.8	94,16.2	144,25.7	14,2.9	42,8.3	246,39.6	35,6.8	8,2.4
Hg-02337	F	N	2009-11-09	2016-04-20	Y	2354	2901A.138	11	191,21.2	78,15.3	28,5.25	21,3.8	94,16.2	144,17.8	14,2.9	42,8.3	246,25.0	35,6.8	8,2.4
Hg-02338	M	N	2010-01-28	2011-08-30	N	579	2901A.138	9	111,18.5	21,3.5	166,23.0	14,3.7	64,12.1	35,6.1	42,7.8	28,4.8	91,16.3
Hg-02339	M	N	2010-01-28	2013-04-10	Y	1168	2901A.138	9	111,18.5	21,3.5	166,23.0	14,3.7	64,12.1	35,6.1	42,7.8	28,4.8	91,16.3
Hg-02340	M	N	2010-01-28	2014-08-15	N	1660	2901A.138	9	111,18.5	21,3.5	166,23.0	14,3.7	64,12.1	35,6.1	42,7.8	28,4.8	91,16.3
Hg-02341	M	N	2010-01-28	2013-04-10	Y	1168	2901A.138	9	111,18.5	21,3.5	166,23.0	14,3.7	64,12.1	35,6.1	42,7.8	28,4.8	91,16.3
Hg-02342	M	N	2010-01-28	2013-04-10	Y	1168	2901A.138	9	111,18.5	21,3.5	166,23.0	14,3.7	64,12.1	35,6.1	42,7.8	28,4.8	91,16.3
Hg-02343	M	N	2010-01-28	2013-04-10	Y	1168	2901A.138	9	111,18.5	21,3.5	166,23.0	14,3.7	64,12.1	35,6.1	42,7.8	28,4.8	91,16.3
Hg-02344	F	N	2010-01-28	2016-04-20	Y	2274	2901A.138	9	111,18.5	21,3.5	166,23.0	14,3.7	64,12.1	35,6.1	42,7.8	28,4.8	91,16.3
Hg-02345	F	N	2010-01-28	2013-09-17	Y	1328	2901A.138	9	111,18.5	21,3.5	166,23.0	14,3.7	64,12.1	35,6.1	42,7.8	28,4.8	91,16.3
Hg-02346	F	N	2010-01-28	2016-04-20	Y	2274	2901A.138	9	111,18.5	21,3.5	166,23.0	14,3.7	64,12.1	35,6.1	42,7.8	28,4.8	91,16.3
Hg-02347	F	N	2010-05-24	2013-04-10	Y	1052	2901A.138	7	91,14.1	50,9.1	14,3.1	42,8.2	28,5.5	21,4.0	35,6.7
Hg-02348	M	N	2010-05-24	2014-08-15	N	1544	2901A.138	7	91,14.1	50,9.1	14,3.1	42,8.2	28,5.5	21,4.0	35,6.7
Hg-02349	F	N	2010-05-24	2013-12-12	Y	1298	2901A.138	7	91,14.1	50,9.1	14,3.1	42,8.2	28,5.5	21,4.0	35,6.7
Hg-02350	F	N	2010-05-24	2016-04-20	Y	2158	2901A.138	7	91,14.1	50,9.1	14,3.1	42,8.2	28,5.5	21,4.0	35,6.7
Hg-02351	F	N	2010-05-24	2010-10-18	N	147	2901A.138	7	91,14.1	50,9.1	14,3.1	42,8.2	28,5.5	21,4.0	35,6.7
Hg-02352	F	N	2010-05-24	2016-04-20	Y	2158	2901A.138	7	91,14.1	50,9.1	14,3.1	42,8.2	28,5.5	21,4.0	35,6.7
Hg-02353	F	N	2010-05-24	2016-04-20	Y	2158	2901A.138	7	91,14.1	50,9.1	14,3.1	42,8.2	28,5.5	21,4.0	35,6.7
Hg-02354	M	N	2010-05-24	2016-04-20	Y	2158	2901A.138	7	91,14.1	50,9.1	14,3.1	42,8.2	28,5.5	21,4.0	35,6.7
Hg-02355	M	N	2010-05-24	2016-04-20	Y	2158	2901A.138	7	91,14.1	50,9.1	14,3.1	42,8.2	28,5.5	21,4.0	35,6.7
Hg-02427	F	Y	2004-02-02	2016-04-20	Y	4461	2902A.NL-1	13	2298,63.0	1969,47.4	1870,64.1	2354,56.0	1848,52.3	2185,47.4	1940,60.9	2010,54.3	1814,46.2	2275,55.1	1716,56.3	2115,79.5	1900,51.4
Hg-02428	M	N	2008-02-27	2016-04-20	Y	2975	2902A.NL-1	13	812,32.9	483,24.7	384,24.6	868,37.6	362,23.9	699,28.6	454,25.3	524,27.3	328,22.5	789,33.1	230,21.2	629,26.2	414,25.2
Hg-02429	M	N	2008-02-27	2016-04-20	Y	2975	2902A.NL-1	13	812,46.4	483,34.4	384,31.9	868,47.2	362,29.8	699,39.5	454,34.4	524,36.3	328,27.8	789,45.7	230,19.0	629,34.4	414,34.4
Hg-02430	F	N	2008-02-27	2016-04-20	Y	2975	2902A.NL-1	13	812,41.5	483,33.0	384,30.9	868,33.1	362,31.1	699,38.1	454,35.6	524,34.1	328,29.1	789,40.1	230,25.5	629,34.2	414,33.5
Hg-02431	M	N	2008-02-27	2016-04-20	Y	2975	2902A.NL-1	13	812,48.4	483,34.4	384,32.3	868,54.0	362,31.8	699,41.6	454,35.9	524,38.5	328,31.7	789,45.3	230,24.8	629,37.4	414,35.0
Hg-02432	F	N	2008-02-27	2013-12-12	N	2115	2902A.NL-1	13	812,56.3	483,40.7	384,41.0	868,60.0	362,39.1	699,50.6	454,42.4	524,44.2	328,36.5	789,54.1	230,27.7	629,46.2	414,42.4
Hg-02433	M	N	2008-02-27	2016-04-20	Y	2975	2902A.NL-1	11	812,25.1	483,30.0	384,31.3	362,32.1	454,31.8	524,28.7	328,31.5	789,23.3	230,25.2	868,30.7	414,31.3
Hg-02434	M	N	2008-05-27	2016-04-20	Y	2885	2902A.NL-1	13	722,44.7	393,31.3	294,28.0	778,47.2	272,27.7	609,38.2	364,31.5	434,34.6	238,27.3	699,43.0	140,16.8	539,32.2	324,30.9
Hg-02435	F	N	2008-05-27	2016-04-20	Y	2885	2902A.NL-1	13	722,29.2	393,24.4	294,24.4	778,33.1	272,22.9	609,23.6	364,24.9	434,25.6	238,22.1	699,25.9	140,13.2	539,23.5	324,24.5
Hg-02436	M	N	2008-05-27	2011-11-24	N	1276	2902A.NL-1	13	722,30.7	393,26.3	294,24.6	778,34.4	272,23.7	609,28.2	364,25.1	434,27.6	238,22.6	699,30.4	140,16.0	539,26.9	324,25.3
Hg-02437	M	N	2008-05-27	2016-04-20	Y	2885	2902A.NL-1	13	722,39.9	393,29.8	294,27.3	778,42.4	272,25.5	609,35.8	364,29.3	434,31.3	238,23.5	699,37.8	140,13.8	539,29.0	324,29.0
Hg-02438	F	N	2008-08-20	2016-04-20	Y	2800	2902A.NL-1	12	637,41.4	308,29.3	209,26.6	693,47.6	187,24.3	524,34.0	279,28.5	349,31.8	153,21.4	614,38.2	454,31.0	239,27.8
Hg-02439	F	N	2008-08-20	2016-04-20	Y	2800	2902A.NL-1	12	637,31.6	308,24.2	209,24.2	693,36.3	187,22.6	524,27.9	279,24.1	349,24.7	153,20.9	614,31.6	454,24.0	239,24.4
Hg-02440	M	N	2009-09-02	2016-04-20	Y	2422	2902A.NL-1	13	259,30.9	146,19.8	20,2.85555555556	42,6.1	76,12.0	35,4.8	236,29.2	61,9.5	56,8.8	15,2.44444444444	50,11.0	107,16.5	315,36.7
Hg-02441	F	N	2009-09-02	2015-07-08	N	2135	2902A.NL-1	13	259,28.0	146,20.2	20,2.85555555556	42,6.1	76,12.0	35,4.8	236,26.8	61,9.5	56,8.8	15,2.44444444444	50,11.0	107,16.5	315,33.7
Hg-02442	F	N	2009-09-02	2016-04-20	Y	2422	2902A.NL-1	13	259,24.5	146,20.5	20,2.85555555556	42,6.1	76,12.0	35,4.8	236,23.3	61,9.5	56,8.8	15,2.44444444444	50,11.0	107,16.5	315,27.5
Hg-02443	M	N	2009-09-02	2016-04-20	Y	2422	2902A.NL-1	13	259,34.9	146,23.3	20,2.85555555556	42,6.1	76,12.0	35,4.8	236,34.1	61,9.5	56,8.8	15,2.44444444444	50,11.0	107,16.5	315,43.9
Hg-02444	M	N	2009-09-02	2016-04-20	Y	2422	2902A.NL-1	13	259,28.8	146,17.9	20,2.85555555556	42,6.1	76,12.0	35,4.8	236,26.4	61,9.5	56,8.8	15,2.44444444444	50,11.0	107,16.5	315,36.1
Hg-02445	F	N	2009-09-02	2015-12-09	N	2289	2902A.NL-1	13	259,28.5	146,22.3	20,2.85555555556	42,6.1	76,12.0	35,4.8	236,28.5	61,9.5	56,8.8	15,2.44444444444	50,11.0	107,16.5	315,31.1
Hg-02446	M	N	2009-09-02	2016-04-20	Y	2422	2902A.NL-1	13	259,29.2	146,19.0	20,2.85555555556	42,6.1	76,12.0	35,4.8	236,28.0	61,9.5	56,8.8	15,2.44444444444	50,11.0	107,16.5	315,32.0
Hg-02447	F	N	2009-09-02	2013-12-12	N	1562	2902A.NL-1	13	259,22.8	146,17.4	20,2.85555555556	42,6.1	76,12.0	35,4.8	236,20.4	61,9.5	56,8.8	15,2.44444444444	50,11.0	107,16.5	315,27.5
Hg-02448	F	N	2009-09-02	2016-04-20	Y	2422	2902A.NL-1	13	259,25.2	146,19.9	20,2.85555555556	42,6.1	76,12.0	35,4.8	236,24.4	61,9.5	56,8.8	15,2.44444444444	50,11.0	107,16.5	315,32.0
Hg-02449	F	N	2009-11-21	2016-04-20	Y	2342	2902A.NL-1	9	179,21.8	90,35.5	37,3.8	16,2.0	66,9.2	20,2.3	156,20.8	32,3.5	235,20.6
Hg-02450	M	N	2009-11-21	2016-04-20	Y	2342	2902A.NL-1	6	90,35.5	37,3.8	16,2.0	66,9.2	20,2.3	32,3.5
Hg-02451	F	N	2009-11-21	2016-04-20	Y	2342	2902A.NL-1	9	179,25.1	90,35.5	37,3.8	16,2.0	66,9.2	20,2.3	156,22.7	32,3.5	235,31.8
Hg-02452	M	N	2009-11-21	2016-04-20	Y	2342	2902A.NL-1	9	179,22.1	90,35.5	37,3.8	16,2.0	66,9.2	20,2.3	156,20.8	32,3.5	235,28.3
Hg-02453	F	N	2009-11-21	2016-04-20	Y	2342	2902A.NL-1	9	179,25.6	90,35.5	37,3.8	16,2.0	66,9.2	20,2.3	156,24.0	32,3.5	235,29.7
Hg-02454	F	N	2009-11-21	2016-04-20	Y	2342	2902A.NL-1	9	179,24.4	90,35.5	37,3.8	16,2.0	66,9.2	20,2.3	156,22.6	32,3.5	235,27.9
Hg-02455	M	N	2009-11-21	2016-04-20	Y	2342	2902A.NL-1	9	179,23.4	90,35.5	37,3.8	16,2.0	66,9.2	20,2.3	156,21.5	32,3.5	235,27.0
Hg-02456	F	N	2009-11-21	2016-04-20	Y	2342	2902A.NL-1	9	179,21.7	90,35.5	37,3.8	16,2.0	66,9.2	20,2.3	156,19.8	32,3.5	235,28.1
Hg-02457	M	N	2009-11-21	2016-04-20	Y	2342	2902A.NL-1	9	179,23.5	90,35.5	37,3.8	16,2.0	66,9.2	20,2.3	156,21.3	32,3.5	235,30.3
Hg-02458	F	N	2009-11-21	2016-04-20	Y	2342	2902A.NL-1	9	179,21.7	90,35.5	37,3.8	16,2.0	66,9.2	20,2.3	156,20.2	32,3.5	235,24.7
Hg-02459	F	N	2009-11-21	2015-06-28	N	2045	2902A.NL-1	9	179,22.7	90,35.5	37,3.8	16,2.0	66,9.2	20,2.3	156,21.7	32,3.5	235,27.8
Hg-02460	F	N	2009-11-21	2016-04-20	Y	2342	2902A.NL-1	9	179,22.8	90,35.5	37,3.8	16,2.0	66,9.2	20,2.3	156,21.2	32,3.5	235,25.9
Hg-02461	F	N	2009-11-21	2016-04-20	Y	2342	2902A.NL-1	9	179,23.6	90,35.5	37,3.8	16,2.0	66,9.2	20,2.3	156,22.2	32,3.5	235,30.0
Hg-02462	M	N	2009-11-21	2016-04-20	Y	2342	2902A.NL-1	9	179,19.3	90,35.5	37,3.8	16,2.0	66,9.2	20,2.3	156,17.3	32,3.5	235,23.9
Hg-02463	M	N	2009-11-21	2016-04-20	Y	2342	2902A.NL-1	9	179,19.7	90,35.5	37,3.8	16,2.0	66,9.2	20,2.3	156,18.0	32,3.5	235,24.5
Hg-02464	M	N	2010-04-02	2016-04-20	Y	2210	2902A.NL-1	7	14,2.7	47,7.1	35,5.3	90,13.7	24,3.8	42,6.4	103,15.6
Hg-02465	M	N	2010-04-02	2016-04-20	Y	2210	2902A.NL-1	7	14,2.7	47,7.1	35,5.3	90,13.7	24,3.8	42,6.4	103,15.6
Hg-02466	F	N	2010-04-02	2013-12-12	N	1350	2902A.NL-1	7	14,2.7	47,7.1	35,5.3	90,13.7	24,3.8	42,6.4	103,15.6
Hg-02467	M	N	2010-04-02	2011-12-19	N	626	2902A.NL-1	7	14,2.7	47,7.1	35,5.3	90,13.7	24,3.8	42,6.4	103,15.6
Hg-02468	M	N	2010-04-02	2016-04-20	Y	2210	2902A.NL-1	7	14,2.7	47,7.1	35,5.3	90,13.7	24,3.8	42,6.4	103,15.6
Hg-02469	F	N	2010-04-02	2016-04-20	Y	2210	2902A.NL-1	7	14,2.7	47,7.1	35,5.3	90,13.7	24,3.8	42,6.4	103,15.6
Hg-02470	F	N	2010-04-02	2016-04-20	Y	2210	2902A.NL-1	7	14,2.7	47,7.1	35,5.3	90,13.7	24,3.8	42,6.4	103,15.6
Hg-02471	M	N	2010-04-02	2016-04-20	Y	2210	2902A.NL-1	7	14,2.7	47,7.1	35,5.3	90,13.7	24,3.8	42,6.4	103,15.6
Hg-02472	M	N	2010-04-02	2016-04-20	Y	2210	2902A.NL-1	7	14,2.7	47,7.1	35,5.3	90,13.7	24,3.8	42,6.4	103,15.6
Hg-02473	F	N	2010-04-02	2016-04-20	Y	2210	2902A.NL-1	7	14,2.7	47,7.1	35,5.3	90,13.7	24,3.8	42,6.4	103,15.6
Hg-02474	M	N	2010-04-02	2011-11-21	N	598	2902A.NL-1	7	14,2.7	47,7.1	35,5.3	90,13.7	24,3.8	42,6.4	103,15.6
Hg-02475	F	N	2010-06-15	2016-04-20	Y	2136	2902A.NL-1	6	42,5.7	21,2.8	14,2.4	35,4.7	94,13.8	29,3.9
Hg-02476	F	N	2010-06-15	2016-04-20	Y	2136	2902A.NL-1	6	42,5.7	21,2.8	14,2.4	35,4.7	94,13.8	29,3.9
Hg-02477	M	N	2010-06-15	2016-04-20	Y	2136	2902A.NL-1	6	42,5.7	21,2.8	14,2.4	35,4.7	94,13.8	29,3.9
Hg-02478	F	N	2010-06-15	2016-04-20	Y	2136	2902A.NL-1	6	42,5.7	21,2.8	14,2.4	35,4.7	94,13.8	29,3.9
Hg-02479	M	N	2010-06-15	2016-04-20	Y	2136	2902A.NL-1	6	42,5.7	21,2.8	14,2.4	35,4.7	94,13.8	29,3.9
Hg-02480	F	N	2010-06-15	2013-12-12	N	1276	2902A.NL-1	6	42,5.7	21,2.8	14,2.4	35,4.7	94,13.8	29,3.9
Hg-02481	F	N	2010-09-03	2016-04-20	Y	2056	2902A.NL-1	2	21,2.7	14,2.2
Hg-02482	F	N	2010-09-03	2016-04-20	Y	2056	2902A.NL-1	2	21,2.7	14,2.2
Hg-02483	F	N	2010-09-03	2016-04-20	Y	2056	2902A.NL-1	2	21,2.7	14,2.2
Hg-02484	F	N	2010-09-03	2016-04-20	Y	2056	2902A.NL-1	2	21,2.7	14,2.2
Hg-02485	F	N	2010-09-03	2016-04-20	Y	2056	2902A.NL-1	2	21,2.7	14,2.2
Hg-02486	F	N	2010-09-03	2016-04-20	Y	2056	2902A.NL-1	2	21,2.7	14,2.2
Hg-02487	M	N	2010-09-03	2016-04-20	Y	2056	2902A.NL-1	2	21,2.7	14,2.2
Hg-02517	F	N	2008-08-20	2009-08-17	N	362	2902A.NL-1	7	308,27.2	209,24.0	187,22.2	279,26.1	349,29.3	153,17.9	239,26.4
Hg-02518	M	N	2008-02-27	2009-08-15	N	535	2902A.NL-1	8	483,29.4	384,29.9	362,30.0	454,31.0	524,32.7	328,27.8	230,22.4	414,31.3
Hg-02519	F	N	2008-08-20	2009-08-18	N	363	2902A.NL1	7	308,24.9	209,24.3	187,22.9	279,25.3	349,25.9	153,20.5	239,25.3
Hg-02520	F	N	2008-05-27	2009-08-24	N	454	2902A.NL-1	8	393,25.8	294,24.9	272,23.2	364,25.3	434,27.3	238,21.7	140,15.2	324,26.2
Hg-02521	M	N	2008-05-27	2009-08-19	N	449	2902A.NL-1	8	393,20.0	294,19.6	272,19.3	364,21.4	434,21.7	238,18.9	140,16.0	324,20.6
Hg-02522	F	N	2008-08-20	2009-08-09	N	354	2902A.NL1	7	308,22.9	209,21.9	187,20.3	279,23.3	349,24.1	153,18.7	239,22.5
Hg-02524	F	N	2004-10-16	2016-04-20	Y	4204	2903A.107	12	2041,89.6	1613,85.5	1782,86.2	1591,82.6	1328,83.8	1683,86.8	1671,85.1	1753,83.2	1557,84.6	1992,89.0	2166,87.7	1953,91.0
Hg-02525	F	N	2004-10-16	2016-04-20	Y	4204	2903A.107	12	2041,81.1	1613,71.3	1782,75.9	1591,69.2	1328,71.3	1683,73.8	1671,75.1	1753,71.5	1557,67.9	1992,80.2	2166,80.6	1953,80.1
Hg-02526	F	N	2004-10-16	2016-04-20	Y	4204	2903A.107	12	2041,79.6	1613,75.1	1782,78.1	1591,75.6	1328,74.5	1683,75.0	1671,74.1	1753,73.8	1557,75.3	1992,80.6	2166,81.0	1953,81.8
Hg-02527	F	N	2004-10-16	2012-06-30	Y	2814	2903A.107	11	2041,51.2	1613,35.4	1782,41.3	1591,34.1	1683,38.1	1671,38.5	1753,40.9	1557,35.2	1992,49.6	2166,51.4	1953,47.8
Hg-02528	F	N	2008-11-14	2016-04-20	Y	2714	2903A.107	11	551,44.5	123,21.1	292,32.0	101,18.2	193,29.2	181,28.1	263,29.3	67,12.0	502,42.1	676,48.6	463,40.1
Hg-02529	F	N	2008-11-14	2016-04-20	Y	2714	2903A.107	11	551,57.9	123,21.8	292,35.8	101,18.4	193,28.7	181,28.0	263,32.5	67,10.2	502,55.3	676,63.2	463,50.1
Hg-02530	F	N	2009-06-22	2016-04-20	Y	2494	2903A.107	9	331,50.1	91,15.4	72,11.3	243,39.1	43,6.0	14,2.7	282,46.2	17,2.86666666667	456,57.4
Hg-02531	F	N	2009-06-22	2016-04-20	Y	2494	2903A.107	9	331,56.3	91,15.4	72,11.3	243,42.7	43,6.0	14,2.7	282,49.0	17,2.86666666667	456,60.4
Hg-02532	M	N	2009-11-06	2011-10-28	Y	721	2903A.107	11	194,27.7	22,3.2	31,4.2	35,4.8	25,3.4	42,5.7	106,19.5	145,22.6	91,16.4	319,33.6	14,2.5
Hg-02533	M	N	2009-11-06	2011-10-28	Y	721	2903A.107	11	194,39.7	22,3.2	31,4.2	35,4.8	25,3.4	42,5.7	106,19.5	145,31.1	91,16.4	319,44.3	14,2.5
Hg-02534	F	N	2009-11-06	2016-04-20	Y	2357	2903A.107	11	194,34.7	22,3.2	31,4.2	35,4.8	25,3.4	42,5.7	106,19.5	145,29.0	91,16.4	319,39.9	14,2.5
Hg-02535	F	N	2009-11-06	2016-04-20	Y	2357	2903A.107	11	194,42.4	22,3.2	31,4.2	35,4.8	25,3.4	42,5.7	106,19.5	145,32.9	91,16.4	319,50.8	14,2.5
Hg-02536	M	N	2009-11-06	2011-10-28	Y	721	2903A.107	11	194,31.4	22,3.2	31,4.2	35,4.8	25,3.4	42,5.7	106,19.5	145,23.7	91,16.4	319,36.6	14,2.5
Hg-02537	F	N	2009-11-06	2016-04-20	Y	2357	2903A.107	11	194,39.8	22,3.2	31,4.2	35,4.8	25,3.4	42,5.7	106,19.5	145,29.5	91,16.4	319,45.0	14,2.5
Hg-02538	F	N	2009-11-06	2016-04-20	Y	2357	2903A.107	11	194,32.3	22,3.2	31,4.2	35,4.8	25,3.4	42,5.7	106,19.5	145,25.1	91,16.4	319,34.2	14,2.5
Hg-02539	M	N	2010-01-22	2013-12-20	Y	1428	2903A.107	10	117,22.1	28,3.6	29,3.9	90,16.2	21,2.8	42,5.8	68,11.4	14,2.4	35,4.8	173,32.5
Hg-02540	F	N	2010-01-22	2012-01-19	N	727	2903A.107	10	117,22.1	28,3.6	29,3.9	90,16.2	21,2.8	42,5.8	68,11.4	14,2.4	35,4.8	173,32.5
Hg-02541	M	N	2010-01-22	2013-12-20	Y	1428	2903A.107	10	117,22.1	28,3.6	29,3.9	90,16.2	21,2.8	42,5.8	68,11.4	14,2.4	35,4.8	173,32.5
Hg-02542	F	N	2010-01-22	2016-04-20	Y	2280	2903A.107	10	117,22.1	28,3.6	29,3.9	90,16.2	21,2.8	42,5.8	68,11.4	14,2.4	35,4.8	173,32.5
Hg-02543	F	N	2010-01-22	2012-01-19	N	727	2903A.107	10	117,22.1	28,3.6	29,3.9	90,16.2	21,2.8	42,5.8	68,11.4	14,2.4	35,4.8	173,32.5
Hg-02544	M	N	2010-01-22	2013-12-20	Y	1428	2903A.107	10	117,22.1	28,3.6	29,3.9	90,16.2	21,2.8	42,5.8	68,11.4	14,2.4	35,4.8	173,32.5
Hg-02545	F	N	2010-01-22	2016-04-20	Y	2280	2903A.107	10	117,22.1	28,3.6	29,3.9	90,16.2	21,2.8	42,5.8	68,11.4	14,2.4	35,4.8	173,32.5
Hg-02552	F	N	2008-11-14	2009-08-04	N	263	2903A.107	6	123,18.1	101,14.8	193,29.2	181,26.7	263,34.1	67,9.4
Hg-02554	M	N	2005-12-16	2016-04-20	Y	3778	2904A.AJ	13	986,47.3	1187,47.4	1433,46.4	1356,46.3	1165,47.5	1257,45.0	1285,45.1	1245,47.4	1327,43.8	1131,46.6	1566,48.2	1503,47.7	1740,49.7
Hg-02555	F	N	2005-12-16	2016-04-20	Y	3778	2904A.AJ	13	986,44.8	1187,44.9	1433,42.5	1356,45.9	1165,46.2	1257,44.8	1285,45.1	1245,43.5	1327,45.2	1131,46.3	1566,43.9	1503,43.0	1740,45.3
Hg-02556	M	N	2006-03-13	2016-04-20	Y	3691	2904A.AJ	13	899,32.0	1100,30.8	1346,30.6	1269,33.3	1078,31.0	1170,29.7	1198,31.4	1158,30.9	1240,32.0	1044,30.8	1479,32.7	1416,32.3	1653,33.5
Hg-02557	M	N	2006-08-25	2016-04-20	Y	3526	2904A.AJ	13	734,33.1	935,40.3	1181,43.5	1104,41.6	913,40.4	1005,38.2	1033,37.7	993,39.2	1075,39.6	879,39.1	1314,43.2	1251,42.8	1488,43.1
Hg-02558	F	N	2006-08-25	2016-04-20	Y	3526	2904A.AJ	13	734,35.1	935,34.9	1181,34.8	1104,37.6	913,35.7	1005,37.8	1033,37.6	993,35.5	1075,36.1	879,36.2	1314,40.5	1251,37.8	1488,39.5
Hg-02559	F	N	2006-08-25	2016-04-20	Y	3526	2904A.AJ	13	734,32.5	935,34.0	1181,34.6	1104,33.9	913,34.2	1005,32.1	1033,32.0	993,33.7	1075,32.2	879,33.7	1314,35.0	1251,34.2	1488,35.2
Hg-02560	M	N	2007-10-16	2016-04-20	Y	3109	2904A.AJ	13	317,21.8	518,31.2	764,32.4	687,31.6	496,32.1	588,31.8	616,32.2	576,31.8	658,32.0	462,30.0	897,35.0	834,32.6	1071,35.1
Hg-02561	M	N	2007-10-16	2016-04-20	Y	3109	2904A.AJ	13	317,25.0	518,27.5	764,25.8	687,26.4	496,26.8	588,26.3	616,26.2	576,27.9	658,25.6	462,26.4	897,27.9	834,25.6	1071,28.4
Hg-02562	F	N	2007-10-16	2016-04-20	Y	3109	2904A.AJ	13	317,21.9	518,27.0	764,26.2	687,25.1	496,26.5	588,25.9	616,25.1	576,26.2	658,24.2	462,26.5	897,28.6	834,27.2	1071,31.0
Hg-02563	M	N	2008-01-07	2016-04-20	Y	3026	2904A.AJ	13	234,21.1	435,27.7	681,31.2	604,30.9	413,27.6	505,28.7	533,28.2	493,28.3	575,28.6	379,28.0	814,32.5	751,32.5	988,33.9
Hg-02564	M	N	2008-01-07	2009-12-31	Y	724	2904A.AJ	10	234,20.2	435,25.0	681,28.5	604,27.6	413,25.2	505,25.6	533,26.8	493,25.6	575,26.1	379,25.2
Hg-02565	M	N	2008-01-07	2009-12-31	Y	724	2904A.AJ	10	234,20.8	435,26.2	681,26.9	604,26.9	413,26.3	505,26.6	533,26.7	493,25.5	575,25.4	379,24.3
Hg-02566	M	N	2008-01-07	2016-04-20	Y	3026	2904A.AJ	13	234,16.7	435,23.0	681,25.1	604,24.2	413,22.1	505,23.7	533,23.8	493,23.1	575,22.7	379,21.9	814,27.0	751,27.5	988,28.6
Hg-02567	M	N	2008-04-07	2016-04-20	Y	2935	2904A.AJ	13	143,14.5	344,23.4	590,27.1	513,25.2	322,24.7	414,24.6	442,25.1	402,22.5	484,22.8	288,23.7	723,28.5	660,26.6	897,31.0
Hg-02568	M	N	2008-06-21	2016-04-20	Y	2860	2904A.AJ	13	367,27.3	269,24.3	515,30.7	438,28.8	247,23.3	339,26.7	327,25.8	409,27.4	213,21.1	648,37.3	139,16.0	585,35.3	822,39.0
Hg-02569	M	N	2008-06-21	2016-04-20	Y	2860	2904A.AJ	13	367,25.5	269,23.5	515,27.7	438,27.1	247,22.8	339,25.1	327,24.7	409,24.9	213,20.9	648,30.5	139,15.2	585,30.4	822,31.5
Hg-02570	F	N	2008-06-21	2010-12-14	Y	906	2904A.AJ	14	367,23.2	269,23.3	515,26.2	438,25.9	247,23.0	339,21.9	327,23.0	409,26.2	213,23.1	712,31.6	648,31.4	139,17.4	585,28.7	822,31.0
Hg-02571	M	N	2008-12-06	2016-04-20	Y	2692	2904A.AJ	13	95,6.3	199,16.6	101,7.2	347,21.8	270,19.5	79,5.4	171,14.2	241,17.5	480,28.5	417,25.9	654,31.9	143,11.8	47,4.9
Hg-02572	M	N	2009-08-17	2016-04-20	Y	2438	2904A.AJ	8	163,16.9	16,2.52	400,29.1	14,2.37	290,27.1	226,22.8	93,10.1	91,10.4
Hg-02573	M	N	2009-08-17	2016-04-20	Y	2438	2904A.AJ	8	163,19.1	16,2.52	400,28.9	14,2.37	290,28.4	226,25.0	93,10.0	91,10.4
Hg-02574	M	N	2009-08-17	2012-11-03	N	1174	2904A.AJ	8	163,16.5	16,2.52	400,32.0	14,2.37	290,30.1	226,22.4	93,8.3	91,10.4
Hg-02575	M	N	2009-08-17	2016-04-20	Y	2438	2904A.AJ	8	163,16.3	16,2.52	400,29.9	14,2.37	290,28.9	226,22.2	93,9.7	91,10.4
Hg-02576	F	N	2009-08-17	2016-04-20	Y	2438	2904A.AJ	8	163,25.2	16,2.52	400,39.7	14,2.37	290,38.0	226,32.3	93,14.9	91,10.4
Hg-02577	M	N	2009-11-27	2016-04-20	Y	2336	2904A.AJ	14	31,4.7	61,9.4	14,2.7	298,24.9	42,6.7	24,3.7	38,6.0	25,4.1	26,3.7	188,21.1	124,15.1	98,9.8	20,3.4	21,3.6
Hg-02578	M	N	2010-05-13	2016-04-20	Y	2169	2904A.AJ	23	34,4.4	102,13.6	36,4.6	32,4.3	26,4.1	47,6.0	28,4.2	22,3.4	43,5.5	39,5.2	20,3.1	41,5.5	50,6.8	35,4.0	33,4.5	27,4.1	29,4.3	46,5.9	62,8.2	25,4.0	42,5.7	21,3.3	40,5.2
Hg-02579	M	N	2010-05-13	2014-08-15	N	1555	2904A.AJ	23	34,4.4	102,13.6	36,4.6	32,4.3	26,4.1	47,6.0	28,4.2	22,3.4	43,5.5	39,5.2	20,3.1	41,5.5	50,6.8	35,4.0	33,4.5	27,4.1	29,4.3	46,5.9	62,8.2	25,4.0	42,5.7	21,3.3	40,5.2
Hg-02580	M	N	2010-05-13	2016-04-20	Y	2169	2904A.AJ	23	34,4.4	102,13.6	36,4.6	32,4.3	26,4.1	47,6.0	28,4.2	22,3.4	43,5.5	39,5.2	20,3.1	41,5.5	50,6.8	35,4.0	33,4.5	27,4.1	29,4.3	46,5.9	62,8.2	25,4.0	42,5.7	21,3.3	40,5.2
Hg-02581	M	N	2010-05-13	2016-04-20	Y	2169	2904A.AJ	23	34,4.4	102,13.6	36,4.6	32,4.3	26,4.1	47,6.0	28,4.2	22,3.4	43,5.5	39,5.2	20,3.1	41,5.5	50,6.8	35,4.0	33,4.5	27,4.1	29,4.3	46,5.9	62,8.2	25,4.0	42,5.7	21,3.3	40,5.2
Hg-02582	M	N	2010-05-13	2016-04-20	Y	2169	2904A.AJ	23	34,4.4	102,13.6	36,4.6	32,4.3	26,4.1	47,6.0	28,4.2	22,3.4	43,5.5	39,5.2	20,3.1	41,5.5	50,6.8	35,4.0	33,4.5	27,4.1	29,4.3	46,5.9	62,8.2	25,4.0	42,5.7	21,3.3	40,5.2
Hg-02583	M	N	2010-05-13	2016-04-20	Y	2169	2904A.AJ	23	34,4.4	102,13.6	36,4.6	32,4.3	26,4.1	47,6.0	28,4.2	22,3.4	43,5.5	39,5.2	20,3.1	41,5.5	50,6.8	35,4.0	33,4.5	27,4.1	29,4.3	46,5.9	62,8.2	25,4.0	42,5.7	21,3.3	40,5.2
Hg-02584	M	N	2010-08-08	2016-04-20	Y	2082	2904A.AJ	13	22,3.3	31,4.0	32,4.1	15,2.4	33,4.2	43,5.3	24,3.5	25,3.7	37,4.7	18,2.7	39,4.7	16,2.5	29,3.8
Hg-02585	F	N	2010-08-08	2016-04-20	Y	2082	2904A.AJ	13	22,3.3	31,4.0	32,4.1	15,2.4	33,4.2	43,5.3	24,3.5	25,3.7	37,4.7	18,2.7	39,4.7	16,2.5	29,3.8
Hg-02586	F	N	2010-08-08	2016-04-20	Y	2082	2904A.AJ	13	22,3.3	31,4.0	32,4.1	15,2.4	33,4.2	43,5.3	24,3.5	25,3.7	37,4.7	18,2.7	39,4.7	16,2.5	29,3.8
Hg-02587	F	N	2010-08-08	2016-04-20	Y	2082	2904A.AJ	13	22,3.3	31,4.0	32,4.1	15,2.4	33,4.2	43,5.3	24,3.5	25,3.7	37,4.7	18,2.7	39,4.7	16,2.5	29,3.8
Hg-02588	F	N	2010-08-08	2016-04-20	Y	2082	2904A.AJ	13	22,3.3	31,4.0	32,4.1	15,2.4	33,4.2	43,5.3	24,3.5	25,3.7	37,4.7	18,2.7	39,4.7	16,2.5	29,3.8
Hg-02589	M	N	2010-08-08	2016-04-20	Y	2082	2904A.AJ	13	22,3.3	31,4.0	32,4.1	15,2.4	33,4.2	43,5.3	24,3.5	25,3.7	37,4.7	18,2.7	39,4.7	16,2.5	29,3.8
Hg-02590	M	N	2010-08-08	2016-04-20	Y	2082	2904A.AJ	13	22,3.3	31,4.0	32,4.1	15,2.4	33,4.2	43,5.3	24,3.5	25,3.7	37,4.7	18,2.7	39,4.7	16,2.5	29,3.8
Hg-02627	M	N	2007-05-09	2009-04-25	N	717	2904A.AJ	4	622,35.3	477,30.1	678,36.0	656,37.4
Hg-02628	M	N	2008-06-21	2009-08-11	Y	416	2904A.AJ	8	367,25.0	269,25.1	247,25.4	339,23.1	327,25.6	409,25.5	213,24.8	139,17.6
Hg-02629	M	N	2007-07-27	2009-04-27	Y	640	2904A.AJ	4	543,31.5	398,26.9	599,32.7	577,33.5
Hg-02630	M	N	2007-07-27	2009-04-27	Y	640	2904A.AJ	4	543,33.0	398,26.6	599,33.7	577,32.9
Hg-02631	M	N	2007-07-27	2009-04-27	Y	640	2904A.AJ	4	543,32.8	398,29.5	599,33.4	577,32.6
Hg-02634	M	Y	2006-08-05	2012-11-29	Y	2308	2905A.156	14	1383,32.7	1053,33.5	955,34.4	1201,33.1	1124,33.6	933,33.1	1025,34.0	1013,33.8	1095,33.1	899,34.9	1334,32.9	1271,33.2	1508,33.9	607,36.8
Hg-02635	M	N	2006-08-05	2012-11-29	Y	2308	2905A.156	14	1383,40.3	1053,33.7	955,31.8	1201,36.6	1124,36.2	933,30.0	1025,33.3	1013,34.0	1095,35.2	899,30.5	1334,39.0	1271,38.4	1508,40.5	607,29.7
Hg-02636	F	N	2006-08-05	2012-11-29	Y	2308	2905A.156	14	1383,54.2	1053,50.1	955,49.7	1201,54.3	1124,53.3	933,47.9	1025,50.9	1013,51.4	1095,51.3	899,47.9	1334,50.7	1271,53.1	1508,54.9	607,44.0
Hg-02637	F	N	2008-05-01	2012-11-29	Y	1673	2905A.156	13	748,49.7	418,44.3	320,40.2	566,48.4	489,48.2	298,39.7	390,46.3	378,45.3	460,47.1	264,37.2	699,47.7	636,48.5	873,50.2
Hg-02638	F	N	2008-05-01	2012-11-29	Y	1673	2905A.156	13	748,37.7	418,34.8	320,32.4	566,38.1	489,37.8	298,28.4	390,34.4	378,32.9	460,36.5	264,31.0	699,37.1	636,37.6	873,38.3
Hg-02639	M	N	2008-07-18	2012-08-06	Y	1480	2905A.156	13	670,31.3	340,21.3	242,18.9	488,26.1	411,24.2	220,14.0	312,21.0	300,21.0	382,22.5	186,18.4	621,28.9	558,28.5	795,31.5
Hg-02640	M	N	2008-10-07	2012-08-06	Y	1399	2905A.156	13	589,58.6	259,35.9	161,25.1	407,48.0	330,43.2	139,21.8	231,34.1	219,28.9	301,41.0	105,19.8	540,58.7	477,52.9	714,56.8
Hg-02641	M	N	2008-10-07	2012-08-06	Y	1399	2905A.156	13	589,57.8	259,36.4	161,32.6	407,47.4	330,45.2	139,26.8	231,34.7	219,34.4	301,42.1	105,24.1	540,57.7	477,52.6	714,58.9
Hg-02642	F	N	2008-10-07	2012-11-29	Y	1514	2905A.156	13	589,48.9	259,37.9	161,30.8	407,43.6	330,42.2	139,25.5	231,36.7	219,35.0	301,40.5	105,22.3	540,50.3	477,47.5	714,50.6
Hg-02649	F	N	2004-10-10	2013-07-18	Y	3203	2906A.UCT	12	2047,55.0	1866,52.6	1788,51.2	1597,46.8	1936,53.7	1689,48.2	1620,48.3	1564,46.1	1705,48.6	1760,49.7	1997,56.0	1720,51.0
Hg-02650	F	Y	2005-06-11	2016-04-20	Y	3966	2906A.UCT	12	1803,70.7	1622,69.3	1544,66.9	1353,65.0	1692,71.1	1445,66.0	1376,66.4	1320,64.5	1461,67.2	1516,66.6	1753,71.7	1476,67.2
Hg-02651	M	N	2005-06-11	2016-04-20	Y	3966	2906A.UCT	12	1803,48.7	1622,48.0	1544,45.9	1353,43.6	1692,50.9	1445,44.6	1376,43.4	1320,44.9	1461,44.7	1516,45.5	1753,50.7	1476,46.3
Hg-02652	M	N	2008-05-23	2013-06-20	Y	1854	2906A.UCT	12	726,52.5	545,48.1	467,39.7	276,29.1	615,54.4	368,29.6	299,29.0	243,26.4	384,30.1	439,38.0	676,53.5	399,32.7
Hg-02653	M	N	2008-05-23	2013-07-06	Y	1870	2906A.UCT	12	726,38.3	545,35.8	467,31.9	276,26.1	615,36.7	368,28.8	299,27.4	243,23.4	384,27.5	439,30.7	676,35.7	399,28.8
Hg-02654	M	N	2008-11-02	2013-02-26	N	1577	2906A.UCT	12	563,42.9	382,39.6	304,35.2	113,19.6	452,42.0	205,27.3	136,22.3	80,13.7	221,25.2	276,32.6	513,43.0	236,29.9
Hg-02655	M	N	2009-01-23	2013-03-04	Y	1501	2906A.UCT	13	481,50.7	300,38.4	222,31.4	31,3.6	370,43.1	123,18.5	54,6.8	139,13.6	94,14.4666666667	194,28.0	431,47.0	154,24.6	13,2.33333333333
Hg-02657	F	N	2009-01-23	2013-03-04	Y	1501	2906A.UCT	13	481,47.2	300,43.9	222,33.3	31,3.6	370,47.3	123,20.6	54,6.8	139,14.8	94,14.4666666667	194,30.0	431,48.8	154,26.2	13,2.33333333333
Hg-02658	M	N	2009-04-13	2011-10-28	Y	928	2906A.UCT	10	401,40.3	220,30.8	142,21.3	290,36.0	43,4.725	14,2.125	114,17.9	351,39.5	74,9.3	16,2.3
Hg-02659	M	N	2009-04-13	2013-03-04	Y	1421	2906A.UCT	10	401,42.8	220,31.3	142,21.7	290,34.8	43,4.725	14,2.125	114,17.8	351,39.7	74,9.3	16,2.3
Hg-02660	M	N	2009-04-13	2013-03-04	Y	1421	2906A.UCT	10	401,31.9	220,23.9	142,17.3	290,27.5	43,4.725	14,2.125	114,13.4	351,30.9	74,9.3	16,2.3
Hg-02661	M	N	2009-04-13	2011-06-15	N	793	2906A.UCT	10	401,31.3	220,24.2	142,17.5	290,27.7	43,4.725	14,2.125	114,14.8	351,29.6	74,9.3	16,2.3
Hg-02662	M	N	2009-09-03	2010-06-06	N	276	2906A.UCT	4	258,40.0	77,35.2	147,40.9	208,43.0
Hg-02663	M	N	2009-09-03	2013-03-04	Y	1278	2906A.UCT	4	258,65.7	77,63.9	147,64.3	208,65.2
Hg-02664	M	N	2009-12-15	2013-03-04	Y	1175	2906A.UCT	9	155,19.4	42,4.3	14,2.3	44,5.0	24,2.5	20,2.3	105,15.5	28,3.1	35,3.7
Hg-02665	M	N	2009-12-15	2013-03-04	Y	1175	2906A.UCT	9	155,18.1	42,4.3	14,2.3	44,5.0	24,2.5	20,2.3	105,15.5	28,3.1	35,3.7
Hg-02666	M	N	2009-12-15	2013-03-04	Y	1175	2906A.UCT	9	155,19.8	42,4.3	14,2.3	44,5.0	24,2.5	20,2.3	105,15.5	28,3.1	35,3.7
Hg-02667	F	N	2009-12-15	2013-03-04	Y	1175	2906A.UCT	9	155,21.0	42,4.3	14,2.3	44,5.0	24,2.5	20,2.3	105,15.5	28,3.1	35,3.7
Hg-02668	M	N	2010-08-20	2013-03-04	Y	927	2906A.UCT	4	21,2.8	35,4.2	17,2.6	28,3.5
Hg-02669	M	N	2010-08-20	2013-03-04	Y	927	2906A.UCT	4	21,2.8	35,4.2	17,2.6	28,3.5
Hg-02670	M	N	2010-08-20	2013-03-04	Y	927	2906A.UCT	4	21,2.8	35,4.2	17,2.6	28,3.5
Hg-02671	M	N	2010-08-20	2013-03-04	Y	927	2906A.UCT	4	21,2.8	35,4.2	17,2.6	28,3.5
Hg-02672	M	N	2010-08-20	2013-03-04	Y	927	2906A.UCT	4	21,2.8	35,4.2	17,2.6	28,3.5
Hg-02673	M	N	2010-08-20	2013-03-04	Y	927	2906A.UCT	4	21,2.8	35,4.2	17,2.6	28,3.5
Hg-02674	F	N	2010-08-20	2013-03-04	Y	927	2906A.UCT	4	21,2.8	35,4.2	17,2.6	28,3.5
Hg-02679	M	N	2009-07-27	2016-04-20	Y	2459	2907A.5000	6	296,24.5	115,10.7	38,4.9	185,17.1	246,21.3	91,8.9
Hg-02698	F	Y	1987-12-17	2016-04-20	Y	10352	2908A.114	13	8189,56.9	8008,82.6	7930,83.0	7739,56.2	8078,80.0	7831,62.8	7762,69.3	7847,56.6	7902,62.7	8139,70.8	8259,59.9	7631,53.9	7862,53.2
Hg-02699	M	Y	2000-09-27	2016-04-20	Y	5684	2908A.114	13	3521,36.6	3340,36.5	3262,36.7	3071,37.2	3410,36.9	3163,38.3	3094,36.4	3179,37.0	3234,36.1	3471,36.7	3591,37.8	2963,38.2	3194,37.9
Hg-02700	M	N	2004-01-25	2016-04-20	Y	4469	2908A.114	13	2306,53.2	2125,47.4	2047,50.4	1856,47.9	2195,50.6	1948,49.3	1879,48.4	1964,50.2	2019,50.5	2256,53.7	2376,54.2	1748,52.2	1979,51.5
Hg-02701	M	N	2004-04-04	2016-04-20	Y	4399	2908A.114	13	2236,36.4	2055,34.7	1977,35.2	1786,33.0	2125,34.8	1878,35.9	1809,33.6	1894,34.3	1949,34.4	2186,35.5	2306,36.8	1678,31.5	1909,34.7
Hg-02702	M	N	2005-04-24	2010-10-21	N	2006	2908A.114	13	1851,55.5	1670,48.6	1592,49.8	1401,48.7	1740,54.1	1493,51.5	1424,51.4	1509,51.2	1564,49.2	1801,53.8	1921,52.9	1293,48.7	1524,52.3
Hg-02703	F	N	2005-04-24	2016-04-20	Y	4014	2908A.114	13	1851,37.3	1670,32.6	1592,33.7	1401,37.7	1740,35.5	1493,35.0	1424,35.8	1509,33.8	1564,32.1	1801,35.7	1921,35.7	1293,38.4	1524,34.2
Hg-02704	M	N	2005-04-24	2011-09-01	N	2321	2908A.114	13	1851,64.6	1670,60.8	1592,60.8	1401,59.2	1740,60.6	1493,61.5	1424,58.6	1509,61.4	1564,58.4	1801,62.6	1921,67.3	1293,56.5	1524,60.3
Hg-02705	F	N	2005-04-24	2016-04-20	Y	4014	2908A.114	13	1851,51.1	1670,47.6	1592,48.0	1401,46.7	1740,49.2	1493,44.8	1424,45.6	1509,47.2	1564,47.1	1801,50.2	1921,51.8	1293,44.4	1524,47.1
Hg-02706	F	N	2005-04-24	2016-04-20	Y	4014	2908A.114	13	1851,61.8	1670,55.5	1592,55.3	1401,51.2	1740,57.7	1493,53.8	1424,51.5	1509,53.4	1564,55.0	1801,59.0	1921,63.3	1293,48.1	1524,54.1
Hg-02707	F	N	2005-04-24	2016-04-20	Y	4014	2908A.114	13	1851,49.2	1670,42.7	1592,43.6	1401,43.6	1740,46.0	1493,44.7	1424,43.3	1509,44.7	1564,42.9	1801,48.7	1921,47.2	1293,41.6	1524,43.0
Hg-02708	F	N	2007-07-20	2016-04-20	Y	3197	2908A.114	13	1034,58.5	853,44.3	775,42.4	584,38.6	923,50.0	676,43.9	607,38.4	692,42.3	747,40.2	984,53.9	1104,62.4	476,33.3	707,43.4
Hg-02709	M	N	2007-12-27	2009-12-29	Y	733	2908A.114	9	693,30.8	615,28.8	424,25.1	516,28.2	447,26.5	532,27.6	587,27.0	316,22.8	547,28.5
Hg-02710	F	N	2007-12-27	2011-09-25	N	1368	2908A.114	13	874,40.4	693,33.8	615,31.9	424,27.2	763,33.4	516,30.6	447,27.4	532,29.8	587,31.2	824,36.6	944,38.3	316,25.5	547,31.2
Hg-02711	M	N	2007-12-27	2016-04-20	Y	3037	2908A.114	13	874,40.9	693,30.8	615,29.9	424,29.3	763,32.8	516,31.1	447,29.3	532,31.3	587,29.4	824,37.7	944,41.6	316,26.8	547,31.7
Hg-02712	M	N	2007-12-27	2009-12-29	Y	733	2908A.114	9	693,31.9	615,32.4	424,27.2	516,31.2	447,28.0	532,30.6	587,30.7	316,26.2	547,32.6
Hg-02713	M	N	2008-11-13	2016-04-20	Y	2715	2908A.114	12	552,41.7	371,40.1	293,39.8	102,40.0	441,41.4	194,39.0	125,41.0	210,43.0	265,40.2	502,42.2	622,43.4	225,41.3
Hg-02714	F	N	2009-09-06	2013-12-20	Y	1566	2908A.114	11	255,36.1	74,11.6	92,14.1	15,3.2	144,21.9	36,5.6	43,6.2	205,29.7	325,41.7	387,3.1	394,5.0
Hg-02715	M	N	2009-09-06	2016-04-20	Y	2418	2908A.114	11	255,32.5	74,11.6	92,14.1	15,3.2	144,21.9	36,5.6	43,6.2	205,27.7	325,34.4	387,3.1	394,5.0
Hg-02716	M	N	2009-09-06	2012-07-19	Y	1047	2908A.114	11	255,36.6	74,11.6	92,14.1	15,3.2	144,21.9	36,5.6	43,6.2	205,30.1	325,42.5	387,3.1	394,5.0
Hg-02717	F	N	2009-09-06	2016-04-20	Y	2418	2908A.114	11	255,36.3	74,11.6	92,14.1	15,3.2	144,21.9	36,5.6	43,6.2	205,33.2	325,37.8	387,3.1	394,5.0
Hg-02718	M	N	2010-07-13	2013-12-20	Y	1256	2908A.114	17	48,5.8	29,4.1	34,4.5	14,2.6	41,5.0	21,3.4	50,8.3	38,4.9	45,5.5	15,2.7	44,5.2	43,5.1	10,2.3	37,4.7	42,5.0	36,4.6	31,4.1
Hg-02719	F	N	2010-07-13	2016-04-20	Y	2108	2908A.114	17	48,5.8	29,4.1	34,4.5	14,2.6	41,5.0	21,3.4	50,8.3	38,4.9	45,5.5	15,2.7	44,5.2	43,5.1	10,2.3	37,4.7	42,5.0	36,4.6	31,4.1
Hg-02720	M	N	2010-07-13	2013-12-20	Y	1256	2908A.114	17	48,5.8	29,4.1	34,4.5	14,2.6	41,5.0	21,3.4	50,8.3	38,4.9	45,5.5	15,2.7	44,5.2	43,5.1	10,2.3	37,4.7	42,5.0	36,4.6	31,4.1
Hg-02721	M	N	2010-07-13	2013-12-20	Y	1256	2908A.114	17	48,5.8	29,4.1	34,4.5	14,2.6	41,5.0	21,3.4	50,8.3	38,4.9	45,5.5	15,2.7	44,5.2	43,5.1	10,2.3	37,4.7	42,5.0	36,4.6	31,4.1
Hg-02722	M	N	2007-07-20	2009-04-27	Y	647	2908A.114	3	476,33.3	607,35.7	584,35.7
Hg-02729	M	N	1999-11-07	2016-04-20	Y	6009	2910A.10	14	3846,52.8	3903,55.5	3587,52.8	3396,52.2	3736,52.8	3488,52.4	3419,52.0	3363,53.6	3532,52.2	3559,49.9	3294,52.9	3519,51.0	3795,51.7	3666,52.0
Hg-02730	F	Y	2001-07-08	2016-04-20	Y	5400	2910A.10	12	3237,50.7	3306,51.4	2978,52.3	3127,67.3	2879,48.2	2810,51.0	2754,55.4	2923,65.9	2950,48.4	2910,53.8	3186,62.7	3057,49.6
Hg-02731	F	N	2001-09-01	2011-11-02	N	3714	2910A.10	12	3182,54.9	3251,53.9	2923,52.5	3072,52.2	2824,53.1	2755,53.2	2699,54.0	2868,53.0	2895,51.3	2855,53.2	3131,55.3	3002,52.7
Hg-02732	F	N	2001-09-01	2013-05-05	Y	4264	2910A.10	12	3182,45.3	3251,45.6	2923,41.9	3072,43.0	2824,43.9	2755,42.1	2699,41.0	2868,42.7	2895,41.1	2855,42.6	3131,45.6	3002,41.3
Hg-02733	F	N	2001-12-05	2013-05-05	Y	4169	2910A.10	12	3087,37.9	3156,35.9	2828,35.0	2977,37.8	2729,32.6	2660,32.4	2604,34.0	2773,32.5	2800,32.8	2760,33.1	3036,37.1	2907,35.2
Hg-02734	M	Y	2002-02-16	2013-07-19	Y	4171	2910A.10	12	3014,35.3	3083,34.2	2755,35.1	2904,34.6	2656,37.2	2587,37.1	2531,36.3	2700,37.8	2727,35.3	2687,36.5	2963,34.3	2834,33.7
Hg-02735	F	N	2003-12-10	2013-07-19	Y	3509	2910A.10	12	2352,39.0	2421,37.2	2093,32.2	2242,35.0	1994,32.6	1925,33.0	1869,34.7	2038,33.2	2065,32.6	2025,32.1	2301,37.9	2172,34.7
Hg-02736	F	Y	1998-01-01	2016-04-20	Y	6684	2911A.20	12	4521,65.0	4578,56.4	4262,57.5	4071,60.8	4411,67.7	4163,53.6	4094,64.5	4207,54.2	4234,58.4	4194,59.7	4470,58.7	4341,56.2
Hg-02737	M	Y	1998-01-01	2016-04-20	Y	6684	2911A.20	12	4521,31.3	4578,30.4	4262,31.4	4071,32.0	4411,31.0	4163,32.9	4094,31.7	4207,32.2	4234,31.7	4194,32.4	4470,31.5	4341,31.3
Hg-02738	F	N	2006-07-20	2016-04-20	Y	3562	2911A.20	12	1399,33.8	1456,33.2	1140,28.5	949,28.0	1289,32.0	1041,27.9	972,27.5	1085,28.8	1112,27.7	1072,27.6	1348,32.4	1219,30.2
Hg-02739	F	N	2006-07-20	2016-04-20	Y	3562	2911A.20	12	1399,39.9	1456,36.9	1140,32.9	949,32.2	1289,36.5	1041,32.1	972,32.1	1085,32.8	1112,32.1	1072,32.0	1348,36.2	1219,34.8
Hg-02740	M	N	2007-08-13	2016-04-20	Y	3173	2911A.20	12	1010,49.2	1067,49.8	751,36.7	560,35.8	900,43.9	652,35.9	583,35.7	696,36.6	723,35.5	683,36.7	959,44.8	830,39.4
Hg-02741	F	N	2007-08-13	2016-04-20	Y	3173	2911A.20	12	1010,42.2	1067,41.9	751,35.6	560,33.9	900,39.5	652,35.4	583,34.1	696,35.1	723,35.3	683,35.5	959,39.5	830,37.7
Hg-02742	M	N	2007-08-13	2016-04-20	Y	3173	2911A.20	12	1010,39.6	1067,39.6	751,34.2	560,32.1	900,38.7	652,32.7	583,31.9	696,33.3	723,33.3	683,33.7	959,38.4	830,35.5
Hg-02743	F	N	2008-03-17	2016-04-20	Y	2956	2911A.20	12	793,29.1	850,29.2	534,27.5	343,27.4	683,28.4	435,27.2	366,27.5	479,28.2	506,27.6	466,27.9	742,27.8	613,27.5
Hg-02744	F	N	2008-03-17	2016-04-20	Y	2956	2911A.20	12	793,37.7	850,37.0	534,27.9	343,25.8	683,31.6	435,26.9	366,26.3	479,26.7	506,27.1	466,26.3	742,33.1	613,29.4
Hg-02745	M	N	2009-01-22	2011-06-28	Y	887	2911A.20	14	482,51.2	539,50.8	223,32.0	32,4.7	372,45.2	431,46.6	124,20.3	55,8.5	168,16.9	95,12.6	195,28.2	155,24.0	14,3.23333333333	302,39.4
Hg-02746	F	N	2009-01-22	2011-06-30	Y	889	2911A.20	14	482,42.0	539,41.7	223,29.4	32,4.7	372,37.6	431,39.1	124,20.7	55,8.5	168,17.0	95,12.6	195,27.2	155,24.4	14,3.23333333333	302,34.0
Hg-02747	M	N	2009-04-13	2011-06-28	Y	806	2911A.20	13	401,31.9	458,31.5	91,10.4	142,15.9	291,26.0	43,4.525	14,2.8	114,14.0	109,12.94	74,7.84	350,28.8	221,22.3	16,2.8125
Hg-02748	M	N	2009-04-13	2011-06-28	Y	806	2911A.20	13	401,24.9	458,25.4	91,10.4	142,15.9	291,24.4	43,4.525	14,2.8	114,14.0	109,12.94	74,7.84	350,24.0	221,19.5	16,2.8125
Hg-02749	M	N	2009-04-13	2011-06-28	Y	806	2911A.20	13	401,28.9	458,27.1	91,10.4	142,13.7	291,24.5	43,4.525	14,2.8	114,10.5	109,12.94	74,7.84	350,26.2	221,20.6	16,2.8125
Hg-02750	M	N	2009-04-13	2013-07-06	Y	1545	2911A.20	13	401,37.4	458,38.1	91,10.4	142,17.7	291,31.9	43,4.525	14,2.8	114,15.5	109,12.94	74,7.84	350,34.2	221,26.0	16,2.8125
Hg-02751	F	N	2009-04-13	2011-06-30	Y	808	2911A.20	13	401,32.7	458,34.3	91,10.4	142,18.3	291,29.9	43,4.525	14,2.8	114,15.8	109,12.94	74,7.84	350,32.0	221,25.9	16,2.8125
Hg-02752	M	N	2009-07-17	2013-07-06	Y	1450	2911A.20	9	306,41.7	95,16.0	363,45.2	48,6.6	126,21.0	19,3.9	14,3.4	255,37.8	196,31.5
Hg-02753	F	N	2009-10-06	2011-06-30	Y	632	2911A.20	14	225,25.4	14,2.9	21,3.4	115,17.8	36,5.2	45,6.6	35,5.2	282,26.2	90,14.4	28,4.0	37,5.4	42,5.9	174,23.0	32,4.9
Hg-02754	F	N	2009-10-06	2011-06-30	Y	632	2911A.20	14	225,26.3	14,2.9	21,3.4	115,17.8	36,5.2	45,6.6	35,5.2	282,27.2	90,14.4	28,4.0	37,5.4	42,5.9	174,24.7	32,4.9
Hg-02755	M	N	2009-10-06	2013-07-06	Y	1369	2911A.20	14	225,21.8	14,2.9	21,3.4	115,17.8	36,5.2	45,6.6	35,5.2	282,22.4	90,14.4	28,4.0	37,5.4	42,5.9	174,20.0	32,4.9
Hg-02756	M	N	2009-10-06	2011-12-16	Y	801	2911A.20	14	225,25.5	14,2.9	21,3.4	115,17.8	36,5.2	45,6.6	35,5.2	282,27.3	90,14.4	28,4.0	37,5.4	42,5.9	174,23.0	32,4.9
Hg-02757	M	N	2009-10-06	2013-07-06	Y	1369	2911A.20	14	225,28.8	14,2.9	21,3.4	115,17.8	36,5.2	45,6.6	35,5.2	282,31.3	90,14.4	28,4.0	37,5.4	42,5.9	174,25.0	32,4.9
Hg-02758	M	N	2010-02-04	2013-07-06	Y	1248	2911A.20	16	41,6.4	53,8.3	39,6.1	36,5.6	43,6.8	40,6.1	106,18.4	34,5.5	18,3.7	35,6.1	26,4.9	33,5.3	23,4.5	46,7.2	22,4.4	161,22.4
Hg-02759	M	N	2010-02-04	2012-01-20	N	715	2911A.20	16	41,6.4	53,8.3	39,6.1	36,5.6	43,6.8	40,6.1	106,18.4	34,5.5	18,3.7	35,6.1	26,4.9	33,5.3	23,4.5	46,7.2	22,4.4	161,22.4
Hg-02760	M	N	2010-06-07	2013-07-06	Y	1125	2911A.20	13	38,5.8	25,4.8	24,4.7	18,3.5	36,5.6	42,5.9	28,4.9	14,3.2	31,5.2	23,4.6	22,3.7	91,16.0	21,3.7
Hg-02775	M	N	2000-10-30	2012-01-26	N	4105	2912A.33	12	3488,51.7	3545,52.6	3229,47.3	3038,44.5	3308,46.5	3061,44.6	3005,42.5	3174,45.3	3201,48.2	3161,47.7	3437,53.4	3378,48.5
Hg-02776	F	N	2000-10-30	2014-07-02	N	4993	2912A.33	12	3488,55.5	3545,56.8	3229,56.1	3038,54.4	3308,56.1	3061,55.9	3005,56.1	3174,56.6	3201,55.6	3161,56.9	3437,55.9	3378,56.3
Hg-02777	M	N	2002-03-29	2014-05-13	Y	4428	2912A.33	12	2973,48.0	3030,49.9	2714,43.4	2523,44.9	2793,45.9	2546,43.8	2490,43.4	2659,44.5	2686,46.3	2646,45.7	2922,69.8	2863,48.8
Hg-02778	M	Y	2005-01-14	2016-04-20	Y	4114	2912A.33	12	1951,51.9	2008,51.8	1692,45.9	1501,45.9	1771,47.1	1524,46.4	1468,44.2	1637,44.5	1664,48.1	1624,48.8	1900,50.4	1841,54.1
Hg-02779	F	Y	2008-01-14	2016-04-20	Y	3019	2912A.33	12	856,45.7	913,46.6	597,40.7	406,41.1	676,42.3	429,42.3	373,41.5	542,38.2	569,42.4	529,43.0	805,45.8	746,44.5
Hg-02780	F	Y	2000-10-30	2011-08-17	Y	3943	2913A.3400	13	3488,47.2	3545,49.8	3229,47.0	3038,46.9	3378,55.5	3130,48.1	3061,46.6	3005,45.9	3174,46.5	3201,44.1	3161,53.8	3437,45.1	3308,46.9
Hg-02781	M	N	2005-10-27	2011-08-17	Y	2120	2913A.3400	13	1665,63.2	1722,64.7	1406,63.4	1215,61.9	1555,63.2	1307,63.2	1238,62.1	1182,62.1	1351,63.4	1378,51.6	1338,62.8	1614,63.1	1485,63.7
Hg-02785	F	N	2001-02-08	2016-04-20	Y	5550	2914A.17	14	3387,53.7	3444,54.0	3128,54.1	2937,53.8	3277,54.8	3029,53.4	2960,53.8	2904,54.8	3073,54.0	3100,54.7	2835,54.8	3060,53.7	3336,54.1	3207,54.1
Hg-02786	M	N	2001-07-21	2016-04-20	Y	5387	2914A.17	14	3224,52.3	3281,51.8	2965,49.7	2774,49.8	3114,52.0	2866,49.6	2797,49.5	2741,49.9	2910,49.9	2937,48.8	2672,47.6	2897,49.7	3173,51.9	3044,49.8
Hg-02787	M	N	2001-07-21	2016-04-20	Y	5387	2914A.17	14	3224,63.9	3281,64.5	2965,62.2	2774,59.7	3114,61.8	2866,60.8	2797,60.2	2741,62.4	2910,59.8	2937,63.1	2672,61.3	2897,62.1	3173,64.0	3044,63.6
Hg-02788	M	N	2001-07-21	2016-04-20	Y	5387	2914A.17	14	3224,49.4	3281,49.8	2965,48.7	2774,47.7	3114,48.8	2866,48.0	2797,47.4	2741,48.4	2910,48.1	2937,49.4	2672,45.2	2897,47.1	3173,50.1	3044,49.4
Hg-02789	M	N	2001-07-21	2016-04-20	Y	5387	2914A.17	14	3224,43.0	3281,43.5	2965,45.0	2774,46.5	3114,46.8	2866,41.5	2797,44.9	2741,46.5	2910,43.7	2937,43.6	2672,45.0	2897,42.3	3173,44.7	3044,43.7
Hg-02790	F	Y	2001-07-26	2016-04-20	Y	5382	2914A.17	14	3219,47.5	3276,48.0	2960,46.6	2769,45.7	3109,46.5	2861,46.1	2792,45.9	2736,45.2	2905,47.2	2932,46.8	2667,43.2	2892,46.0	3168,46.8	3039,46.0
Hg-02791	F	N	2001-10-10	2016-04-20	Y	5306	2914A.17	14	3143,60.2	3200,62.1	2884,59.8	2693,58.6	3033,60.8	2785,57.9	2716,59.1	2660,59.2	2829,58.2	2856,59.5	2591,59.6	2816,59.0	3092,59.6	2963,62.1
Hg-02792	F	Y	2001-10-10	2016-04-20	Y	5306	2914A.17	14	3143,62.8	3200,64.7	2884,64.0	2693,61.9	3033,63.7	2785,63.8	2716,62.4	2660,63.9	2829,62.9	2856,64.7	2591,64.8	2816,63.8	3092,62.5	2963,64.3
Hg-02793	M	N	2001-10-10	2016-04-20	Y	5306	2914A.17	14	3143,55.4	3200,55.7	2884,50.9	2693,50.5	3033,53.9	2785,50.7	2716,51.0	2660,51.8	2829,51.1	2856,51.0	2591,51.7	2816,49.9	3092,54.4	2963,52.3
Hg-02794	M	N	2001-10-10	2016-04-20	Y	5306	2914A.17	14	3143,56.9	3200,57.4	2884,53.8	2693,54.6	3033,55.2	2785,51.5	2716,53.5	2660,54.6	2829,53.2	2856,53.6	2591,54.9	2816,52.0	3092,56.5	2963,55.1
Hg-02795	M	N	2002-02-03	2016-04-20	Y	5190	2914A.17	14	3027,49.9	3084,50.1	2768,44.2	2577,46.4	2917,47.0	2669,44.8	2600,48.1	2544,45.9	2713,49.0	2740,44.5	2475,46.5	2700,42.9	2976,48.8	2847,45.4
Hg-02796	M	N	2002-04-29	2016-04-20	Y	5105	2914A.17	14	2942,49.2	2999,48.0	2683,45.7	2492,46.7	2832,45.6	2584,48.1	2515,46.9	2459,47.1	2628,49.6	2655,48.5	2390,43.6	2615,47.3	2891,47.2	2762,45.3
Hg-02797	F	N	2002-02-15	2013-09-20	N	4235	2915A.A-45	13	3015,43.1	3072,43.4	2756,41.1	2565,44.5	2905,44.7	2657,44.6	2588,44.0	2532,43.4	2701,44.5	2728,43.9	2688,44.4	2964,43.6	2835,43.7
Hg-02798	F	N	2002-06-23	2014-02-07	Y	4247	2915A.A-45	13	2887,37.3	2944,38.0	2628,38.8	2437,38.0	2777,38.7	2529,39.2	2460,36.7	2404,36.4	2573,36.8	2600,37.6	2560,36.7	2836,37.9	2707,39.0
Hg-02799	M	N	2002-06-23	2014-05-13	Y	4342	2915A.A-45	13	2887,39.4	2944,39.2	2628,39.6	2437,40.9	2777,39.1	2529,40.6	2460,40.5	2404,40.6	2573,40.2	2600,39.8	2560,39.5	2836,40.0	2707,40.3
Hg-02800	M	N	2002-06-23	2013-12-12	N	4190	2915A.A-45	13	2887,33.9	2944,32.2	2628,32.3	2437,31.8	2777,33.0	2529,32.1	2460,31.5	2404,31.1	2573,31.3	2600,31.7	2560,31.5	2836,31.4	2707,32.1
Hg-02801	F	N	2005-02-08	2014-05-13	Y	3381	2915A.A-45	13	1926,37.9	1983,38.0	1667,34.8	1476,34.8	1816,37.2	1568,33.0	1499,32.7	1443,31.8	1612,31.6	1639,34.7	1599,32.9	1875,36.0	1746,35.5
Hg-02802	F	N	2005-02-08	2014-05-13	Y	3381	2915A.A-45	13	1926,40.3	1983,40.6	1667,36.4	1476,38.0	1816,40.4	1568,37.8	1499,38.6	1443,37.3	1612,38.2	1639,36.6	1599,34.6	1875,38.4	1746,37.5
Hg-02803	F	N	2007-12-27	2014-05-13	Y	2329	2915A.A-45	13	874,40.9	931,41.5	615,41.8	424,43.5	764,42.2	516,42.7	447,42.4	391,42.9	560,42.2	587,43.1	547,41.1	823,42.2	694,42.2
Hg-02811	M	N	2006-10-22	2012-11-29	Y	2230	2916A.AB	12	921,49.6	855,45.9	948,48.4	879,50.3	1341,55.6	1198,56.7	1128,52.4	1048,49.7	1019,47.5	747,29.6	1370,57.8	978,49.4
Hg-02812	F	N	2007-05-23	2012-01-13	N	1696	2916A.AB	13	708,31.0	642,27.3	735,30.8	666,31.3	1128,34.2	985,32.8	915,32.5	835,31.9	806,31.5	534,30.2	1157,36.7	765,32.0	1038,33.9
Hg-02813	M	N	2007-11-09	2009-12-31	N	783	2916A.AB	9	538,28.9	472,24.5	565,30.1	496,27.6	745,33.0	665,29.8	636,30.0	364,28.9	595,31.3
Hg-02814	M	N	2007-11-09	2009-12-31	N	783	2916A.AB	9	538,27.9	472,24.8	565,27.6	496,27.0	745,27.3	665,26.6	636,25.8	364,27.5	595,27.3
Hg-02815	M	N	2008-02-04	2009-12-31	Y	696	2916A.AB	9	451,33.4	385,25.5	478,35.5	409,29.8	658,41.5	578,39.0	549,38.1	277,21.6	508,38.1
Hg-02816	F	N	2008-10-17	2011-11-19	Y	1128	2916A.AB	11	195,17.9	222,17.7	153,16.0	615,34.8	472,28.0	402,24.5	293,20.1	322,21.5	644,37.5	252,19.2	525,30.9
Hg-02817	M	N	2008-10-17	2011-10-28	Y	1106	2916A.AB	11	195,15.0	222,16.7	153,12.6	615,35.0	472,31.9	402,26.8	293,21.1	322,22.4	644,36.6	252,19.0	525,37.8
Hg-02818	F	N	2008-10-17	2013-01-18	N	1554	2916A.AB	11	195,17.5	222,17.4	153,14.6	615,40.5	472,34.3	402,28.9	293,22.3	322,24.0	644,42.3	252,19.9	525,39.1
Hg-02819	M	N	2009-06-30	2011-10-28	Y	850	2916A.AB	5	388,32.2	359,27.3	216,20.9	146,17.2	269,24.3
Hg-02820	M	N	2009-06-30	2011-10-28	Y	850	2916A.AB	5	388,37.9	359,31.1	216,21.5	146,18.5	269,25.9
Hg-02824	F	N	2007-05-23	2009-05-07	Y	715	2916A.AB	4	534,28.5	666,28.3	642,27.2	708,28.8
Hg-02825	M	N	2007-05-23	2009-04-17	Y	695	2916A.AB	3	534,32.5	666,33.2	642,29.3
Hg-02826	F	N	2007-05-23	2009-05-05	N	713	2916A.AB	4	534,36.1	666,36.0	642,34.1	708,37.3
Hg-02827	F	N	2007-05-23	2010-04-17	Y	1060	2916A.AB	3	534,29.4	666,32.7	642,29.8
Hg-02828	M	N	2007-05-23	2009-04-17	Y	695	2916A.AB	3	534,35.7	666,36.7	642,34.6
Hg-02829	M	N	2007-05-23	2009-04-16	Y	694	2916A.AB	3	534,46.1	666,33.0	642,30.1
Hg-02830	F	N	2007-05-23	2009-04-16	Y	694	2916A.AB	3	534,35.9	666,38.0	642,35.7
Hg-02833	F	Y	1992-01-29	2013-07-19	Y	7842	2917A.9003	11	6301,44.4	6235,43.8	6328,43.9	6203,45.9	6578,43.9	6508,43.1	6700,44.8	6428,43.2	6750,44.9	6358,43.4	6631,44.8
Hg-02839	M	N	2006-03-30	2016-01-13	Y	3576	2919A.YE5	13	1127,64.9	1061,63.2	1154,64.1	1029,59.5	1404,67.5	1334,67.3	1526,72.1	1225,61.1	930,58.8	1254,62.8	1576,73.0	1184,62.8	1457,71.6
Hg-02840	M	N	2006-03-30	2016-01-13	Y	3576	2919A.YE5	13	1127,70.5	1061,67.0	1154,69.0	1029,67.5	1404,76.1	1334,74.1	1526,80.8	1225,69.2	930,61.3	1254,69.9	1576,80.9	1184,72.0	1457,79.9
Hg-02841	F	N	2006-03-30	2016-01-13	Y	3576	2919A.YE5	13	1127,45.2	1061,41.8	1154,43.4	1029,42.1	1404,48.8	1334,47.0	1526,50.3	1225,42.5	930,40.4	1254,42.7	1576,51.5	1184,44.1	1457,52.4
Hg-02842	F	N	2006-03-30	2016-01-13	Y	3576	2919A.YE5	13	1127,51.5	1061,49.3	1154,50.2	1029,47.9	1404,59.2	1334,57.2	1526,62.1	1225,52.6	930,46.2	1254,54.3	1576,61.7	1184,52.3	1457,62.6
Hg-02843	F	N	2006-10-19	2016-01-13	Y	3373	2919A.YE5	13	924,38.6	858,36.8	951,37.8	826,37.1	1201,43.1	1131,39.5	1323,48.0	1022,36.4	727,36.1	1051,36.7	1373,48.1	981,37.5	1254,45.5
Hg-02844	M	N	2006-10-19	2016-01-13	Y	3373	2919A.YE5	13	924,56.6	858,53.4	951,53.9	826,52.1	1201,64.1	1131,61.9	1323,69.9	1022,55.4	727,47.8	1051,57.4	1373,69.0	981,55.4	1254,68.6
Hg-02845	F	Y	2006-10-19	2009-08-24	N	1040	2919A.YE5	13	924,84.6	858,72.8	951,74.5	826,71.1	1201,74.3	1131,47.1	1323,82.5	1022,69.6	727,72.7	1051,70.1	1373,80.7	981,73.2	1254,81.2
Hg-02846	F	N	2006-10-19	2015-07-30	N	3206	2919A.YE5	13	924,40.2	858,38.5	951,39.5	826,39.4	1201,46.7	1131,42.7	1323,49.6	1022,38.5	727,36.9	1051,39.8	1373,52.0	981,39.1	1254,48.4
Hg-02847	F	N	2007-01-17	2016-01-13	Y	3283	2919A.YE5	13	834,54.0	768,51.2	861,50.7	736,50.8	1111,60.5	1041,58.2	1233,63.3	932,52.1	637,45.3	961,52.1	1283,64.5	891,52.4	1164,64.3
Hg-02848	M	N	2008-03-23	2009-12-31	Y	648	2919A.YE5	9	403,31.0	337,27.8	430,30.4	305,27.3	610,39.7	501,31.5	206,21.0	530,35.8	460,31.3
Hg-02849	F	N	2008-03-23	2009-12-31	Y	648	2919A.YE5	9	403,35.8	337,31.6	430,34.2	305,30.4	610,38.8	501,32.2	206,24.2	530,34.3	460,34.8
Hg-02850	M	N	2008-03-23	2013-06-26	Y	1921	2919A.YE5	13	403,32.3	337,29.6	430,32.2	305,27.0	680,42.0	610,38.6	802,45.3	501,34.2	206,22.0	530,35.8	852,46.4	460,34.8	733,44.4
Hg-02851	M	N	2008-03-23	2009-12-31	Y	648	2919A.YE5	9	403,30.9	337,27.5	430,29.3	305,26.0	610,37.8	501,30.9	206,21.6	530,33.8	460,31.3
Hg-02852	F	N	2008-03-23	2014-07-10	Y	2300	2919A.YE5	13	403,42.2	337,37.8	430,41.5	305,36.8	680,51.0	610,48.5	802,53.7	501,43.4	206,26.0	530,44.7	852,53.3	460,43.8	733,52.2
Hg-02853	M	N	2008-03-23	2013-06-26	Y	1921	2919A.YE5	13	403,28.2	337,26.8	430,29.3	305,24.2	680,47.1	610,39.2	802,54.7	501,34.1	206,20.4	530,36.2	852,55.6	460,32.1	733,52.4
Hg-02854	F	N	2008-03-23	2016-01-13	Y	2852	2919A.YE5	13	403,31.7	337,29.4	430,30.0	305,28.0	680,40.4	610,38.1	802,44.6	501,30.9	206,23.2	530,32.5	852,44.4	460,32.5	733,44.4
Hg-02855	F	N	2008-03-23	2014-07-10	Y	2300	2919A.YE5	13	403,26.9	337,24.8	430,25.7	305,24.5	680,34.6	610,33.4	802,37.4	501,27.9	206,20.8	530,28.8	852,38.5	460,26.7	733,38.0
Hg-02856	M	N	2008-03-23	2013-06-26	Y	1921	2919A.YE5	13	403,33.3	337,28.6	430,31.0	305,27.4	680,50.2	610,42.5	802,59.7	501,35.4	206,22.0	530,38.8	852,60.6	460,34.7	733,56.2
Hg-02857	F	N	2008-11-26	2014-07-10	Y	2052	2919A.YE5	13	155,24.7	89,13.5888888889	182,24.6	57,8.575	432,35.8	362,31.5	554,40.6	253,26.6	282,28.3	604,41.4	212,27.0	90,13.5888888889	485,40.4
Hg-02858	F	N	2008-11-26	2016-01-13	Y	2604	2919A.YE5	13	155,18.4	89,13.5888888889	182,19.1	57,8.575	432,28.8	362,25.0	554,32.5	253,21.4	282,23.0	604,33.3	212,20.1	90,13.5888888889	485,31.5
Hg-02859	F	N	2008-11-26	2016-01-13	Y	2604	2919A.YE5	13	155,22.4	89,13.5888888889	182,22.4	57,8.575	432,31.9	362,29.1	554,37.6	253,24.4	282,26.2	604,37.0	212,23.9	90,13.5888888889	485,35.8
Hg-02860	M	N	2008-11-26	2013-06-26	Y	1673	2919A.YE5	13	155,19.8	89,13.5888888889	182,19.8	57,8.575	432,33.1	362,26.7	554,39.7	253,23.3	282,24.7	604,40.7	212,22.0	90,13.5888888889	485,37.2
Hg-02861	F	N	2008-11-26	2016-01-13	Y	2604	2919A.YE5	13	155,21.9	89,13.5888888889	182,22.3	57,8.575	432,31.6	362,28.4	554,36.9	253,23.0	282,23.9	604,37.2	212,23.4	90,13.5888888889	485,35.1
Hg-02862	F	N	2008-11-26	2016-01-13	Y	2604	2919A.YE5	13	155,20.1	89,13.5888888889	182,21.3	57,8.575	432,30.7	362,28.2	554,35.2	253,23.9	282,25.4	604,35.8	212,22.3	90,13.5888888889	485,34.1
Hg-02863	F	N	2008-11-26	2016-01-13	Y	2604	2919A.YE5	13	155,21.6	89,13.5888888889	182,22.3	57,8.575	432,34.1	362,31.0	554,39.9	253,25.0	282,26.6	604,39.7	212,25.4	90,13.5888888889	485,37.9
Hg-02864	M	N	2008-11-26	2013-06-26	Y	1673	2919A.YE5	13	155,18.5	89,13.5888888889	182,19.0	57,8.575	432,31.5	362,27.0	554,39.3	253,21.3	282,23.2	604,40.3	212,20.3	90,13.5888888889	485,37.1
Hg-02865	F	N	2008-11-26	2014-07-10	Y	2052	2919A.YE5	10	155,20.0	182,20.7	432,35.0	362,30.5	554,41.0	253,25.2	282,27.5	604,40.9	212,23.5	485,39.1
Hg-02866	F	N	2009-05-08	2014-06-27	Y	1876	2919A.YE5	10	19,3.9	269,35.4	199,28.6	391,45.2	90,17.4	14,7.8	119,20.2	441,44.2	49,8.6	322,41.5
Hg-02867	M	N	2009-05-08	2013-06-26	Y	1510	2919A.YE5	10	19,3.9	269,27.2	199,21.8	391,33.8	90,12.9	14,7.8	119,15.3	441,35.7	49,8.6	322,31.8
Hg-02875	M	N	2007-03-23	2009-04-17	Y	756	2919A.YE5	3	671,26.9	703,27.5	572,23.5
Hg-02876	M	N	2009-05-08	2009-10-23	N	168	2919A.YE5	2	119,17.2	90,15.2
Hg-02879	M	Y	2004-10-27	2016-04-20	Y	4193	2920A.134	16	2093,79.3	1580,69.6	1673,75.8	1604,71.1	1548,67.2	1147,51.5	1336,64.1	1925,77.9	1976,78.7	1744,75.7	1854,79.0	1533,65.3	1773,76.9	1703,76.2	2066,82.3	1512,51.5
Hg-02880	M	N	2004-10-27	2016-04-20	Y	4193	2920A.134	16	2093,53.7	1580,49.6	1673,49.8	1604,49.7	1548,49.1	1147,32.7	1336,44.9	1925,50.7	1976,52.4	1744,49.1	1854,51.4	1533,47.3	1773,50.1	1703,50.9	2066,53.3	1512,32.7
Hg-02881	M	N	2005-02-22	2016-04-20	Y	4075	2920A.134	16	1975,42.3	1462,39.5	1555,39.9	1486,40.2	1430,41.1	1029,29.2	1218,41.8	1807,41.2	1858,44.6	1626,40.9	1736,41.5	1415,37.6	1655,44.5	1585,38.8	1948,43.8	1394,39.5
Hg-02882	F	N	2005-10-20	2016-04-20	Y	3835	2920A.134	16	1735,59.0	1222,52.2	1315,54.7	1246,52.6	1190,51.5	789,37.8	978,46.3	1567,58.0	1618,59.2	1386,54.0	1496,56.7	1175,51.3	1415,55.1	1345,53.9	1708,58.6	1154,37.8
Hg-02883	M	N	2006-03-27	2016-04-20	Y	3677	2920A.134	15	1577,52.3	1064,47.8	1157,49.7	1088,49.5	1032,46.0	631,33.3	820,45.4	1409,51.7	1228,49.8	1338,51.3	1017,46.5	1257,51.8	1187,49.6	1550,53.4	1460,53.3
Hg-02884	M	N	2006-03-27	2016-04-20	Y	3677	2920A.134	15	1577,43.8	1064,37.4	1157,39.1	1088,38.4	1032,38.0	631,25.8	820,34.0	1409,41.4	1228,39.1	1338,40.2	1017,35.0	1257,38.0	1187,38.4	1550,45.9	1460,45.1
Hg-02885	F	N	2006-03-27	2016-04-20	Y	3677	2920A.134	16	1577,62.4	1064,57.6	1157,59.1	1088,58.9	1032,57.8	631,48.0	820,56.1	1409,59.8	1460,60.5	1228,58.8	1338,62.2	1017,59.0	1257,60.4	1187,59.0	1550,62.3	996,48.1
Hg-02886	F	N	2006-03-27	2012-02-11	N	2147	2920A.134	16	1577,55.5	1064,47.4	1157,50.2	1088,49.1	1032,48.1	631,35.4	820,46.2	1409,55.6	1460,54.7	1228,50.7	1338,52.6	1017,47.9	1257,52.2	1187,50.5	1550,56.5	996,35.4
Hg-02887	M	N	2006-06-20	2016-04-20	Y	3592	2920A.134	15	1492,38.0	979,32.9	1072,38.0	1003,33.6	947,32.7	546,21.8	735,29.3	1324,36.3	1143,36.6	1253,36.3	932,31.6	1172,38.6	1102,36.1	1465,38.7	1375,39.0
Hg-02888	M	N	2006-06-20	2016-04-20	Y	3592	2920A.134	15	1492,45.1	979,38.4	1072,40.5	1003,39.2	947,38.7	546,29.0	735,35.7	1324,42.4	1143,41.2	1253,42.5	932,36.8	1172,41.1	1102,40.1	1465,44.8	1375,45.2
Hg-02889	M	N	2006-06-20	2016-04-20	Y	3592	2920A.134	15	1492,51.6	979,41.1	1072,44.7	1003,42.3	947,42.9	546,33.5	735,43.2	1324,49.5	1143,45.0	1253,48.1	932,42.2	1172,45.7	1102,45.2	1465,51.7	1375,49.5
Hg-02890	F	N	2006-06-20	2016-04-20	Y	3592	2920A.134	15	1492,51.2	979,40.3	1072,43.0	1003,42.1	947,42.2	546,29.2	735,35.4	1324,47.2	1143,44.4	1253,45.6	932,42.0	1172,43.2	1102,46.3	1465,50.5	1375,48.7
Hg-02891	M	N	2006-06-20	2016-04-20	Y	3592	2920A.134	15	1492,54.2	979,47.5	1072,53.8	1003,48.8	947,49.3	546,34.2	735,44.5	1324,51.2	1143,51.2	1253,51.7	932,46.2	1172,53.4	1102,50.2	1465,53.2	1375,54.5
Hg-02892	M	N	2006-06-20	2016-04-20	Y	3592	2920A.134	14	1492,57.9	979,48.0	1003,49.7	947,47.2	546,30.4	735,42.0	1324,51.7	1143,48.6	1253,51.4	932,45.2	1172,49.6	1102,50.0	1465,60.2	1375,54.4
Hg-02893	M	N	2006-09-14	2016-04-20	Y	3506	2920A.134	15	1406,44.6	893,35.1	986,40.0	917,37.1	861,38.0	460,21.1	649,29.2	1238,40.1	1057,37.8	1167,39.6	846,39.2	1086,36.8	1016,39.0	1379,44.2	1289,42.4
Hg-02894	M	N	2006-09-14	2016-04-20	Y	3506	2920A.134	15	1406,50.5	893,44.6	986,47.0	917,44.6	861,43.3	460,29.2	649,39.6	1238,50.4	1057,46.4	1167,49.2	846,42.3	1086,47.9	1016,46.7	1379,53.1	1289,51.2
Hg-02895	M	N	2006-09-14	2016-04-20	Y	3506	2920A.134	15	1406,48.6	893,39.8	986,41.7	917,39.9	861,41.4	460,26.7	649,36.0	1238,47.7	1057,42.2	1167,45.7	846,39.3	1086,43.2	1016,41.6	1379,49.4	1289,47.1
Hg-02896	M	N	2006-09-14	2016-04-20	Y	3506	2920A.134	15	1406,54.1	893,41.9	986,45.2	917,44.5	861,43.2	460,30.4	649,39.4	1238,51.2	1057,45.4	1167,51.3	846,43.0	1086,46.3	1016,43.7	1379,57.5	1289,52.1
Hg-02897	F	N	2006-09-14	2016-04-20	Y	3506	2920A.134	15	1406,38.0	893,34.7	986,37.1	917,35.9	861,35.6	460,27.9	649,35.6	1238,37.1	1057,36.5	1167,36.2	846,34.4	1086,38.2	1016,36.6	1379,38.8	1289,39.1
Hg-02898	M	N	2006-09-14	2016-04-20	Y	3506	2920A.134	15	1406,45.8	893,43.8	986,45.8	917,45.6	861,45.0	460,27.1	649,39.1	1238,45.0	1057,47.4	1167,46.5	846,45.0	1086,48.7	1016,45.9	1379,47.4	1289,47.0
Hg-02899	M	N	2006-09-14	2016-04-20	Y	3506	2920A.134	15	1406,56.0	893,48.7	986,50.9	917,49.5	861,49.3	460,29.0	649,41.5	1238,52.4	1057,51.1	1167,53.1	846,46.9	1086,53.4	1016,50.6	1379,56.7	1289,54.5
Hg-02900	F	N	2006-09-14	2016-04-20	Y	3506	2920A.134	15	1406,44.6	893,39.9	986,41.9	917,42.6	861,41.2	460,27.3	649,35.2	1238,39.2	1057,42.1	1167,42.6	846,38.0	1086,43.4	1016,42.2	1379,45.9	1289,41.4
Hg-02901	F	N	2006-09-14	2016-04-20	Y	3506	2920A.134	15	1406,56.2	893,46.1	986,50.9	917,46.6	861,46.7	460,32.0	649,43.8	1238,54.8	1057,50.9	1167,55.1	846,45.0	1086,53.0	1016,51.5	1379,57.4	1289,56.1
Hg-02902	M	N	2006-09-14	2016-04-20	Y	3506	2920A.134	15	1406,50.9	893,40.2	986,43.5	917,41.3	861,41.2	460,27.8	649,34.4	1238,50.1	1057,47.7	1167,48.8	846,41.0	1086,50.6	1016,47.6	1379,53.1	1289,51.6
Hg-02903	F	N	2007-03-23	2016-04-20	Y	3316	2920A.134	15	1216,54.9	703,46.0	796,48.8	727,45.7	671,45.6	270,29.5	459,45.6	1048,52.1	867,49.4	977,52.7	656,44.4	896,48.9	826,50.4	1189,55.2	1099,52.4
Hg-02904	M	N	2007-03-23	2016-04-20	Y	3316	2920A.134	16	1216,88.6	703,67.7	796,73.1	727,69.8	671,67.3	270,33.1	459,57.9	1048,80.1	1099,82.0	867,76.2	977,80.6	656,62.9	896,76.7	826,74.6	1189,86.4	635,33.1
Hg-02905	M	N	2007-06-10	2011-03-05	N	1364	2920A.134	15	1137,46.6	624,38.3	717,42.8	648,38.1	592,38.7	191,24.8	380,34.4	969,43.1	788,44.3	898,43.1	577,37.8	817,42.2	747,42.0	1110,46.3	1020,45.1
Hg-02906	M	N	2007-06-10	2016-04-20	Y	3237	2920A.134	15	1137,46.5	624,37.5	717,41.7	648,39.5	592,39.2	191,23.3	380,33.5	969,42.9	788,42.5	898,42.3	577,36.7	817,41.6	747,42.2	1110,50.2	1020,45.8
Hg-02907	F	N	2007-06-10	2011-07-26	N	1507	2920A.134	15	1137,39.3	624,36.1	717,39.0	648,36.5	592,37.6	191,24.0	380,32.5	969,37.6	788,35.1	898,38.5	577,36.0	817,36.0	747,39.0	1110,41.4	1020,37.3
Hg-02908	F	N	2007-06-10	2016-04-20	Y	3237	2920A.134	15	1137,55.0	624,43.5	717,46.2	648,44.8	592,43.4	191,27.8	380,38.6	969,47.5	788,43.4	898,46.2	577,41.9	817,43.5	747,46.2	1110,55.0	1020,49.1
Hg-02909	F	N	2007-06-10	2015-07-14	N	2956	2920A.134	15	1137,41.2	624,31.8	717,31.4	648,31.0	592,32.3	191,24.0	380,29.9	969,35.2	788,33.9	898,36.1	577,32.2	817,33.9	747,31.4	1110,40.0	1020,37.2
Hg-02910	M	N	2007-06-10	2011-05-15	N	1435	2920A.134	15	1137,66.2	624,43.1	717,50.6	648,44.0	592,39.8	191,21.3	380,33.0	969,55.1	788,50.2	898,56.9	577,39.7	817,50.9	747,51.6	1110,64.4	1020,56.4
Hg-02911	M	N	2007-10-16	2011-12-02	N	1508	2920A.134	15	1009,51.2	496,35.7	589,41.6	520,37.8	464,35.7	63,22.3	252,35.5	841,43.6	660,38.9	770,42.0	449,33.6	689,37.7	619,42.1	982,49.2	892,43.9
Hg-02912	M	N	2008-03-23	2016-04-20	Y	2950	2920A.134	13	850,56.6	337,37.7	430,42.3	361,39.3	305,37.5	682,48.4	501,40.5	611,44.0	290,32.0	530,41.3	460,43.7	823,52.3	733,47.1
Hg-02913	F	N	2008-03-23	2011-07-21	N	1215	2920A.134	13	850,64.3	337,38.6	430,46.5	361,40.6	305,36.9	682,52.8	501,47.2	611,55.2	290,32.2	530,49.5	460,50.3	823,64.0	733,56.5
Hg-02914	F	N	2008-03-23	2013-02-17	N	1792	2920A.134	13	850,46.1	337,32.2	430,33.1	361,32.6	305,32.5	682,40.2	501,35.4	611,41.7	290,28.8	530,36.2	460,33.8	823,48.2	733,42.9
Hg-02915	M	N	2008-03-23	2016-04-20	Y	2950	2920A.134	13	850,45.2	337,32.2	430,34.4	361,32.9	305,31.1	682,41.3	501,34.5	611,37.4	290,14.9	530,34.8	460,35.8	823,44.6	733,43.0
Hg-02916	M	N	2008-03-23	2016-04-20	Y	2950	2920A.134	13	850,54.5	337,39.2	430,44.1	361,40.0	305,41.1	682,51.6	501,47.1	611,49.4	290,38.5	530,49.2	460,45.9	823,56.5	733,52.8
Hg-02917	M	N	2008-03-23	2016-04-20	Y	2950	2920A.134	13	850,58.1	337,38.6	430,49.3	361,41.9	305,38.8	682,54.1	501,48.1	611,54.5	290,35.7	530,49.1	460,50.9	823,59.0	733,55.0
Hg-02918	F	N	2008-03-23	2012-09-03	N	1625	2920A.134	13	850,50.7	337,34.8	430,38.4	361,36.4	305,34.9	682,45.8	501,40.3	611,46.4	290,34.0	530,41.3	460,40.1	823,54.8	733,48.9
Hg-02919	M	N	2008-03-23	2016-04-20	Y	2950	2920A.134	12	850,62.1	337,34.5	430,42.8	361,36.9	305,33.7	682,57.7	501,44.2	611,52.5	290,30.5	530,44.1	823,63.7	733,59.9
Hg-02920	M	N	2008-06-10	2016-04-20	Y	2871	2920A.134	13	771,29.7	258,20.7	351,24.1	282,22.8	226,21.8	603,27.6	422,25.1	532,26.5	211,19.4	451,25.5	381,25.3	744,30.4	654,30.0
Hg-02921	M	N	2008-06-10	2016-04-20	Y	2871	2920A.134	13	771,45.3	258,28.2	351,33.5	282,29.8	226,26.8	603,40.9	422,33.7	532,40.9	211,24.6	451,35.0	381,34.3	744,46.1	654,41.9
Hg-02922	M	N	2008-06-10	2011-06-29	N	1114	2920A.134	13	771,49.7	258,29.5	351,35.6	282,32.1	226,29.5	603,49.0	422,38.0	532,49.7	211,27.6	451,41.0	381,38.4	744,52.5	654,48.6
Hg-02923	M	N	2008-06-10	2016-04-20	Y	2871	2920A.134	13	771,31.1	258,20.8	351,24.7	282,21.3	226,21.1	603,31.2	422,25.4	532,30.3	211,20.4	451,25.8	381,25.8	744,32.0	654,31.6
Hg-02924	M	N	2008-06-10	2014-09-03	N	2276	2920A.134	13	771,36.0	258,24.8	351,27.2	282,25.8	226,26.0	603,32.9	422,29.6	532,32.3	211,23.3	451,29.3	381,29.2	744,36.9	654,34.1
Hg-02925	M	N	2008-06-10	2016-04-20	Y	2871	2920A.134	13	771,46.8	258,28.6	351,35.1	282,31.6	226,26.9	603,41.5	422,35.5	532,40.0	211,25.8	451,35.8	381,36.5	744,47.1	654,42.4
Hg-02926	M	N	2008-06-10	2011-05-27	N	1081	2920A.134	13	771,35.7	258,25.1	351,28.0	282,25.9	226,25.6	603,32.3	422,27.5	532,31.6	211,23.1	451,28.2	381,29.2	744,36.8	654,34.1
Hg-02927	F	N	2008-06-10	2012-07-25	N	1506	2920A.134	13	771,44.5	258,37.2	351,39.7	282,32.9	226,32.0	603,42.7	422,39.6	532,43.5	211,29.9	451,41.3	381,40.6	744,46.5	654,44.7
Hg-02928	M	N	2008-06-10	2016-04-20	Y	2871	2920A.134	13	771,56.3	258,35.3	351,43.0	282,37.8	226,33.1	603,49.9	422,43.0	532,47.4	211,29.5	451,44.4	381,45.8	744,56.3	654,50.5
Hg-02929	M	N	2009-04-23	2016-04-20	Y	2554	2920A.134	11	454,34.0	14,2.5375	95,15.5375	34,5.1	427,34.9	67,11.2375	286,28.9	105,15.0	215,26.2	134,18.8	337,30.4
Hg-02930	M	N	2009-04-23	2012-05-03	N	1106	2920A.134	11	454,27.7	14,2.5375	95,15.5375	34,5.1	427,29.4	67,11.2375	286,23.5	105,15.3	215,20.6	134,17.1	337,24.9
Hg-02931	F	N	2009-04-23	2016-04-20	Y	2554	2920A.134	11	454,40.2	14,2.5375	95,15.5375	34,5.1	427,41.2	67,11.2375	286,30.0	105,18.5	215,28.4	134,20.2	337,33.0
Hg-02932	F	N	2009-04-23	2016-04-20	Y	2554	2920A.134	11	454,38.9	14,2.5375	95,15.5375	34,5.1	427,38.3	67,11.2375	286,33.7	105,20.2	215,29.3	134,22.0	337,36.8
Hg-02933	F	N	2009-04-23	2016-04-20	Y	2554	2920A.134	11	454,47.9	14,2.5375	95,15.5375	34,5.1	427,46.8	67,11.2375	286,37.2	105,19.6	215,32.6	134,21.6	337,39.6
Hg-02934	M	N	2009-04-23	2016-04-20	Y	2554	2920A.134	11	454,36.0	14,2.5375	95,15.5375	34,5.1	427,37.7	67,11.2375	286,32.5	105,16.9	215,29.8	134,18.9	337,33.9
Hg-02935	F	N	2009-04-23	2011-07-13	N	811	2920A.134	11	454,36.4	14,2.5375	95,15.5375	34,5.1	427,38.8	67,11.2375	286,30.7	105,19.6	215,29.8	134,22.7	337,34.0
Hg-02936	M	N	2009-04-23	2016-04-20	Y	2554	2920A.134	11	454,51.3	14,2.5375	95,15.5375	34,5.1	427,50.5	67,11.2375	286,38.5	105,18.2	215,33.1	134,21.5	337,41.8
Hg-02937	M	N	2009-07-13	2016-04-20	Y	2473	2920A.134	9	373,35.1	14,2.725	94,17.925	346,36.6	205,28.8	54,9.775	134,22.3	256,32.7	24,3.925
Hg-02938	F	N	2009-07-13	2016-04-20	Y	2473	2920A.134	9	373,42.0	14,2.725	94,17.925	346,42.6	205,33.4	54,9.775	134,24.1	256,35.8	24,3.925
Hg-02939	F	N	2009-07-13	2016-04-20	Y	2473	2920A.134	9	373,29.3	14,2.725	94,17.925	346,28.9	205,23.7	54,9.775	134,19.0	256,26.7	24,3.925
Hg-02940	M	N	2009-07-13	2016-04-20	Y	2473	2920A.134	9	373,43.3	14,2.725	94,17.925	346,43.3	205,29.6	54,9.775	134,24.0	256,33.7	24,3.925
Hg-02941	M	N	2009-10-01	2016-04-20	Y	2393	2920A.134	11	293,38.2	19,3.5	14,3.0	266,37.2	95,17.2	125,22.4	42,7.9	54,10.3	35,6.7	28,5.1	176,28.1
Hg-02942	F	N	2009-10-01	2016-04-20	Y	2393	2920A.134	8	19,3.5	14,3.0	95,17.2	125,22.4	42,7.9	54,10.3	35,6.7	28,5.1
Hg-02943	M	N	2009-10-01	2016-04-20	Y	2393	2920A.134	11	293,33.2	19,3.5	14,3.0	266,34.1	95,17.2	125,22.4	42,7.9	54,10.3	35,6.7	28,5.1	176,26.6
Hg-02944	F	N	2009-10-01	2016-04-20	Y	2393	2920A.134	11	293,29.6	19,3.5	14,3.0	266,30.4	95,17.2	125,22.4	42,7.9	54,10.3	35,6.7	28,5.1	176,26.3
Hg-02945	M	N	2009-10-01	2016-04-20	Y	2393	2920A.134	11	293,36.9	19,3.5	14,3.0	266,37.8	95,17.2	125,22.4	42,7.9	54,10.3	35,6.7	28,5.1	176,27.5
Hg-02946	M	N	2009-10-01	2016-04-20	Y	2393	2920A.134	11	293,30.8	19,3.5	14,3.0	266,30.7	95,17.2	125,22.4	42,7.9	54,10.3	35,6.7	28,5.1	176,23.2
Hg-02947	M	N	2009-10-01	2016-04-20	Y	2393	2920A.134	11	293,27.5	19,3.5	14,3.0	266,27.9	95,17.2	125,22.4	42,7.9	54,10.3	35,6.7	28,5.1	176,22.9
Hg-02948	F	N	2009-10-01	2016-04-20	Y	2393	2920A.134	11	293,36.6	19,3.5	14,3.0	266,35.8	95,17.2	125,22.4	42,7.9	54,10.3	35,6.7	28,5.1	176,27.4
Hg-02949	F	N	2009-12-19	2016-04-20	Y	2314	2920A.134	9	214,27.0	11,1.9	187,26.0	44,5.7	16,2.7	46,6.0	23,3.3	31,4.0	97,15.0
Hg-02950	M	N	2009-12-19	2016-04-20	Y	2314	2920A.134	9	214,21.8	11,1.9	187,20.4	44,5.7	16,2.7	46,6.0	23,3.3	31,4.0	97,11.6
Hg-02951	M	N	2010-05-27	2016-04-20	Y	2155	2920A.134	15	14,2.2	20,2.6	35,4.4	22,2.7	28,3.7	95,15.4	19,2.5	25,3.3	18,2.4	42,5.5	27,3.3	57,12.1	26,3.3	15,2.3	21,2.6
Hg-02952	M	N	2010-05-27	2016-04-20	Y	2155	2920A.134	15	14,2.2	20,2.6	35,4.4	22,2.7	28,3.7	95,15.4	19,2.5	25,3.3	18,2.4	42,5.5	27,3.3	57,12.1	26,3.3	15,2.3	21,2.6
Hg-02953	M	N	2010-05-27	2016-04-20	Y	2155	2920A.134	15	14,2.2	20,2.6	35,4.4	22,2.7	28,3.7	95,15.4	19,2.5	25,3.3	18,2.4	42,5.5	27,3.3	57,12.1	26,3.3	15,2.3	21,2.6
Hg-02954	M	N	2010-05-27	2016-04-20	Y	2155	2920A.134	15	14,2.2	20,2.6	35,4.4	22,2.7	28,3.7	95,15.4	19,2.5	25,3.3	18,2.4	42,5.5	27,3.3	57,12.1	26,3.3	15,2.3	21,2.6
Hg-02955	M	N	2010-05-27	2016-04-20	Y	2155	2920A.134	15	14,2.2	20,2.6	35,4.4	22,2.7	28,3.7	95,15.4	19,2.5	25,3.3	18,2.4	42,5.5	27,3.3	57,12.1	26,3.3	15,2.3	21,2.6
Hg-03002	M	N	2008-06-10	2009-05-01	N	325	2920A.134	4	282,22.2	226,24.1	258,21.3	211,19.4
Hg-03003	F	N	2007-06-10	2009-04-17	Y	677	2920A.134	6	624,31.9	648,33.4	592,35.4	191,24.9	380,31.8	577,34.3
Hg-03004	M	N	2007-03-23	2009-04-17	Y	756	2920A.134	6	703,42.2	727,43.8	671,42.1	270,28.6	459,43.2	656,39.3
Hg-03005	F	N	2007-06-10	2009-01-08	N	578	2920A.134	3	380,27.8	191,22.3	577,22.4
Hg-03006	M	N	2007-06-10	2009-04-17	Y	677	2920A.134	6	624,43.9	648,44.8	592,45.4	191,26.0	380,42.8	577,46.0
Hg-03007	M	N	2007-06-10	2009-04-17	Y	677	2920A.134	6	624,35.1	648,35.2	592,35.0	191,22.1	380,33.9	577,35.1
Hg-03008	F	N	2007-06-10	2009-04-17	Y	677	2920A.134	6	624,42.5	648,44.7	592,44.4	191,26.2	380,40.2	577,43.0
Hg-03009	M	N	2007-06-10	2009-04-17	Y	677	2920A.134	6	624,57.6	648,58.7	592,57.5	191,28.0	380,48.5	577,56.9
Hg-03012	F	N	2008-05-02	2013-01-14	Y	1718	2921A.6600	10	763,56.9	297,41.8	390,43.1	692,54.1	321,41.9	659,49.7	367,46.1	572,50.0	811,55.7	462,47.6
Hg-03013	M	N	2008-05-02	2013-01-14	Y	1718	2921A.6600	10	763,62.6	297,39.4	390,50.1	692,62.5	321,43.9	659,60.1	367,46.9	572,57.5	811,62.2	462,55.2
Hg-03014	F	N	2008-05-02	2013-07-20	N	1905	2921A.6600	10	763,56.0	297,39.9	390,44.3	692,56.5	321,40.1	659,53.7	367,43.4	572,46.2	811,57.2	462,48.5
Hg-03015	F	N	2008-05-02	2013-12-17	Y	2055	2921A.6600	10	763,65.5	297,31.1	390,43.0	692,61.6	321,33.3	659,58.9	367,40.2	572,54.5	811,67.7	462,46.5
Hg-03016	M	N	2008-08-15	2013-07-26	N	1806	2921A.6600	10	658,58.6	192,28.3	285,38.5	587,59.3	216,31.4	554,53.2	262,38.0	467,49.0	706,64.0	357,40.7
Hg-03017	F	N	2008-08-15	2013-12-17	Y	1950	2921A.6600	10	658,53.8	192,26.6	285,35.5	587,52.6	216,30.1	554,49.6	262,34.0	467,43.5	706,56.2	357,41.0
Hg-03018	F	N	2008-11-04	2013-01-14	Y	1532	2921A.6600	11	577,42.1	111,17.6	204,28.9	506,44.2	135,21.4	473,42.6	181,26.6	386,40.4	625,40.8	276,33.2	92,14.5
Hg-03019	M	N	2008-11-04	2013-01-14	Y	1532	2921A.6600	11	577,61.7	111,17.5	204,27.5	506,56.4	135,20.9	473,52.6	181,25.0	386,41.3	625,63.6	276,33.7	92,14.5
Hg-03020	M	N	2009-01-20	2013-01-09	Y	1450	2921A.6600	12	500,56.2	34,4.95	127,15.2	429,46.9	58,4.95	396,42.4	104,13.5	97,12.6	309,31.9	548,59.8	199,23.4	15,2.825
Hg-03021	F	N	2009-01-20	2013-01-17	Y	1458	2921A.6600	12	500,52.8	34,4.95	127,17.3	429,49.6	58,4.95	396,39.0	104,13.5	97,12.6	309,36.9	548,56.0	199,28.0	15,2.825
Hg-03022	F	N	2009-04-13	2013-01-10	Y	1368	2921A.6600	10	417,51.0	44,4.8	346,43.6	313,28.9	21,3.7	14,3.2	116,10.7	226,23.7	465,52.4	88,7.4
Hg-03023	F	N	2009-06-27	2013-01-10	Y	1293	2921A.6600	7	342,41.6	271,39.0	238,34.7	151,25.4	390,43.4	13,3.2825	465,15.7146666667
Hg-03024	M	N	2009-06-27	2013-01-17	Y	1300	2921A.6600	7	342,49.0	271,41.1	238,35.9	151,21.9	390,51.8	13,3.2825	465,15.7146666667
Hg-03025	F	N	2009-06-27	2013-01-10	Y	1293	2921A.6600	7	342,58.1	271,45.8	238,40.5	151,21.4	390,52.0	13,3.2825	465,15.7146666667
Hg-03026	F	N	2009-06-27	2013-01-17	Y	1300	2921A.6600	7	342,40.1	271,34.5	238,39.0	151,21.5	390,43.9	13,3.2825	465,15.7146666667
Hg-03027	M	N	2009-09-11	2013-01-17	Y	1224	2921A.6600	6	266,32.1	195,26.0	162,21.9	314,35.3	94,13.0	389,3.97777777778
Hg-03028	M	N	2009-09-11	2013-01-09	Y	1216	2921A.6600	6	266,34.4	195,26.2	162,22.6	314,38.3	94,13.0	389,3.97777777778
Hg-03029	F	N	2009-09-11	2013-12-18	Y	1559	2921A.6600	6	266,35.2	195,30.0	162,26.1	314,38.9	94,13.0	389,3.97777777778
Hg-03030	M	N	2009-09-11	2013-01-17	Y	1224	2921A.6600	6	266,32.0	195,23.7	162,19.5	314,35.8	94,13.0	389,3.97777777778
Hg-03031	F	N	2009-09-11	2013-01-17	Y	1224	2921A.6600	6	266,32.4	195,26.8	162,22.4	314,34.1	94,13.0	389,3.97777777778
Hg-03032	M	N	2009-09-11	2013-01-09	Y	1216	2921A.6600	6	266,36.1	195,27.1	162,23.0	314,39.0	94,13.0	389,3.97777777778
Hg-03033	M	N	2009-09-11	2013-01-09	Y	1216	2921A.6600	6	266,36.8	195,27.4	162,23.1	314,41.9	94,13.0	389,3.97777777778
Hg-03034	F	N	2009-09-11	2012-08-03	N	1057	2921A.6600	6	266,34.8	195,28.2	162,22.9	314,36.8	94,13.0	389,3.97777777778
Hg-03035	F	N	2010-06-13	2013-01-17	Y	949	2921A.6600	5	22,3.0	40,5.6	43,6.1	93,11.4	15,2.5
Hg-03036	M	N	2010-06-13	2013-01-17	Y	949	2921A.6600	5	22,3.0	40,5.6	43,6.1	93,11.4	15,2.5
Hg-03040	M	N	1996-05-01	2016-04-20	Y	7294	2922A.42	13	5147,44.2	4681,43.9	4774,43.8	5076,44.5	4705,45.5	4650,44.3	4751,43.1	5195,45.0	4956,44.9	5028,41.7	4846,40.9	4579,45.6	4804,43.9
Hg-03048	M	N	2005-09-28	2016-04-20	Y	3857	2923A.6500	5	1639,53.9	1519,54.9	1758,57.3	1710,57.3	1591,54.2
Hg-03049	F	N	2006-08-02	2016-04-20	Y	3549	2923A.6500	5	1331,42.9	1211,41.8	1450,45.3	1402,46.0	1283,43.0
Hg-03050	M	N	2007-09-24	2009-12-31	Y	829	2923A.6500	1	793,43.1
Hg-03051	M	N	2007-09-24	2009-12-31	Y	829	2923A.6500	1	793,36.2
Hg-03052	M	N	2008-01-14	2009-12-31	Y	717	2923A.6500	1	681,33.7
Hg-03053	F	N	2008-01-14	2010-01-22	Y	739	2923A.6500	1	681,33.3
Hg-03054	F	N	2008-01-14	2010-01-15	Y	732	2923A.6500	1	681,25.4
Hg-03055	M	N	2008-01-14	2009-12-31	Y	717	2923A.6500	1	681,31.2
Hg-03056	M	N	2008-01-14	2009-12-31	Y	717	2923A.6500	1	681,28.0
Hg-03057	F	N	2008-01-14	2010-01-15	Y	732	2923A.6500	1	681,28.4
Hg-03058	F	N	2008-01-14	2010-01-22	Y	739	2923A.6500	1	681,22.9
Hg-03059	M	N	2008-10-30	2016-04-20	Y	2729	2923A.6500	6	582,45.0	90,11.15	463,38.0	511,41.1	391,31.4	630,46.7
Hg-03060	F	N	2008-10-30	2016-04-20	Y	2729	2923A.6500	6	582,48.3	90,11.15	463,36.6	511,41.9	391,32.2	630,49.8
Hg-03061	F	N	2008-10-30	2016-04-20	Y	2729	2923A.6500	6	582,45.1	90,11.15	463,37.5	511,41.1	391,32.8	630,46.4
Hg-03062	F	N	2008-10-30	2016-04-20	Y	2729	2923A.6500	6	582,51.6	90,11.15	463,36.3	511,44.9	391,29.6	630,52.0
Hg-03063	M	N	2008-10-30	2016-04-20	Y	2729	2923A.6500	6	582,48.1	90,11.15	463,36.9	511,41.4	391,32.7	630,51.1
Hg-03064	M	N	2008-10-30	2016-04-20	Y	2729	2923A.6500	6	582,59.0	90,11.15	463,48.7	511,53.1	391,41.2	630,62.1
Hg-03065	M	N	2008-10-30	2016-04-20	Y	2729	2923A.6500	6	582,37.1	90,11.15	463,34.3	511,35.3	391,29.7	630,38.3
Hg-03066	F	N	2009-07-28	2016-04-20	Y	2458	2923A.6500	6	311,34.7	240,30.6	359,37.6	120,20.8	192,28.2	90,14.7466666667
Hg-03067	M	N	2009-07-28	2016-04-20	Y	2458	2923A.6500	7	311,37.9	240,34.1	359,39.2	120,21.0	14,2.35333333333	192,30.5	90,14.7466666667
Hg-03068	M	N	2009-07-28	2016-04-20	Y	2458	2923A.6500	7	311,44.0	240,36.4	359,44.9	120,16.5	14,2.35333333333	192,29.3	90,14.7466666667
Hg-03069	M	N	2009-07-28	2016-04-20	Y	2458	2923A.6500	7	311,43.9	240,36.4	359,47.7	120,22.8	14,2.35333333333	192,33.6	90,14.7466666667
Hg-03070	M	N	2009-07-28	2016-04-20	Y	2458	2923A.6500	7	311,42.9	240,37.7	359,44.3	120,21.0	14,2.35333333333	192,33.4	90,14.7466666667
Hg-03071	F	N	2009-07-28	2016-04-20	Y	2458	2923A.6500	7	311,34.8	240,31.3	359,35.6	120,18.1	14,2.35333333333	192,27.5	90,14.7466666667
Hg-03072	F	N	2009-07-28	2016-04-20	Y	2458	2923A.6500	7	311,34.3	240,30.0	359,36.0	120,15.0	14,2.35333333333	192,24.0	90,14.7466666667
Hg-03073	M	N	2009-07-28	2016-04-20	Y	2458	2923A.6500	7	311,37.5	240,30.0	359,40.0	120,15.8	14,2.35333333333	192,26.5	90,14.7466666667
Hg-03074	M	N	2009-07-28	2016-04-20	Y	2458	2923A.6500	7	311,38.7	240,33.1	359,41.6	120,19.3	14,2.35333333333	192,28.4	90,14.7466666667
Hg-03075	F	N	2009-07-28	2016-04-20	Y	2458	2923A.6500	7	311,40.4	240,34.8	359,42.3	120,18.0	14,2.35333333333	192,29.0	90,14.7466666667
Hg-03076	F	N	2009-07-28	2016-04-20	Y	2458	2923A.6500	7	311,46.7	240,41.3	359,49.2	120,23.3	14,2.35333333333	192,35.2	90,14.7466666667
Hg-03077	M	N	2009-07-28	2016-04-20	Y	2458	2923A.6500	7	311,36.1	240,32.0	359,37.5	120,19.8	14,2.35333333333	192,28.3	90,14.7466666667
Hg-03078	M	N	2009-07-28	2016-04-20	Y	2458	2923A.6500	7	311,30.2	240,26.2	359,30.8	120,12.4	14,2.35333333333	192,22.3	90,14.7466666667
Hg-03079	F	N	2009-07-28	2016-04-20	Y	2458	2923A.6500	7	311,32.9	240,27.9	359,34.6	120,19.1	14,2.35333333333	192,25.0	90,14.7466666667
Hg-03080	M	N	2009-07-28	2016-04-20	Y	2458	2923A.6500	7	311,37.4	240,32.8	359,40.1	120,17.8	14,2.35333333333	192,27.7	90,14.7466666667
Hg-03081	F	N	2010-06-21	2016-04-20	Y	2130	2923A.6500	9	24,2.9	22,2.7	28,3.4	14,2.2	25,3.1	42,5.1	32,4.0	88,12.3	23,2.8
Hg-03082	M	N	2010-06-21	2013-12-20	Y	1278	2923A.6500	9	24,2.9	22,2.7	28,3.4	14,2.2	25,3.1	42,5.1	32,4.0	88,12.3	23,2.8
Hg-03083	F	N	2010-06-21	2016-04-20	Y	2130	2923A.6500	9	24,2.9	22,2.7	28,3.4	14,2.2	25,3.1	42,5.1	32,4.0	88,12.3	23,2.8
Hg-03084	F	N	2010-06-21	2016-04-20	Y	2130	2923A.6500	9	24,2.9	22,2.7	28,3.4	14,2.2	25,3.1	42,5.1	32,4.0	88,12.3	23,2.8
Hg-03085	F	N	2010-06-21	2016-04-20	Y	2130	2923A.6500	9	24,2.9	22,2.7	28,3.4	14,2.2	25,3.1	42,5.1	32,4.0	88,12.3	23,2.8
Hg-03086	F	N	2010-06-21	2016-04-20	Y	2130	2923A.6500	9	24,2.9	22,2.7	28,3.4	14,2.2	25,3.1	42,5.1	32,4.0	88,12.3	23,2.8
Hg-03087	M	N	2010-06-21	2013-12-17	Y	1275	2923A.6500	9	24,2.9	22,2.7	28,3.4	14,2.2	25,3.1	42,5.1	32,4.0	88,12.3	23,2.8
Hg-03088	M	N	2010-06-21	2013-12-20	Y	1278	2923A.6500	9	24,2.9	22,2.7	28,3.4	14,2.2	25,3.1	42,5.1	32,4.0	88,12.3	23,2.8
Hg-03089	M	N	2010-06-21	2012-01-13	N	571	2923A.6500	9	24,2.9	22,2.7	28,3.4	14,2.2	25,3.1	42,5.1	32,4.0	88,12.3	23,2.8
Hg-03090	M	N	2010-06-21	2013-12-20	Y	1278	2923A.6500	9	24,2.9	22,2.7	28,3.4	14,2.2	25,3.1	42,5.1	32,4.0	88,12.3	23,2.8
Hg-03108	F	Y	2000-09-15	2016-04-20	Y	5696	2924A.TY1	5	3478,62.8	3358,57.0	3597,52.4	3549,64.2	3430,59.8
Hg-03109	M	N	2008-06-21	2013-04-07	Y	1751	2924A.TY1	5	642,39.4	522,34.4	761,38.2	713,38.5	594,36.3
Hg-03110	M	N	2010-06-15	2013-04-07	Y	1027	2924A.TY1	7	42,8.1	21,3.9	28,4.9	100,20.1	38,7.4	14,3.4	35,6.5
Hg-03111	F	N	2010-06-15	2013-04-20	Y	1040	2924A.TY1	7	42,8.1	21,3.9	28,4.9	100,20.1	38,7.4	14,3.4	35,6.5
Hg-03112	F	N	2010-06-15	2013-08-28	Y	1170	2924A.TY1	7	42,8.1	21,3.9	28,4.9	100,20.1	38,7.4	14,3.4	35,6.5
Hg-03113	M	N	2010-06-15	2013-04-05	Y	1025	2924A.TY1	7	42,8.1	21,3.9	28,4.9	100,20.1	38,7.4	14,3.4	35,6.5
Hg-03114	M	N	2010-06-15	2013-04-05	Y	1025	2924A.TY1	7	42,8.1	21,3.9	28,4.9	100,20.1	38,7.4	14,3.4	35,6.5
Hg-03115	M	N	2010-09-09	2013-04-05	Y	939	2924A.TY1	1	14,3.7
Hg-03116	F	N	2010-09-09	2013-04-21	Y	955	2924A.TY1	1	14,3.7
Hg-03117	F	N	2010-09-09	2013-04-20	Y	954	2924A.TY1	1	14,3.7
Hg-03118	M	N	2010-09-09	2013-04-07	Y	941	2924A.TY1	1	14,3.7
Hg-03119	M	N	2010-09-09	2013-04-07	Y	941	2924A.TY1	1	14,3.7
Hg-03120	M	N	2010-09-09	2013-04-21	Y	955	2924A.TY1	1	14,3.7
Hg-03137	F	N	2008-03-07	2013-06-24	Y	1935	2926A.102	5	748,48.2	628,44.9	867,49.6	819,49.2	700,46.8
Hg-03140	M	Y	2000-09-01	2010-12-09	Y	3751	2928A.AD	5	3492,38.6	3372,38.4	3611,38.9	3563,37.5	3444,38.9
Hg-03141	F	N	2009-11-08	2011-08-17	N	647	2928A.AD	4	137,29.5	256,36.9	208,36.0	89,22.7
Hg-03142	M	N	2009-11-08	2011-08-17	Y	647	2928A.AD	4	137,25.4	256,29.4	208,28.9	89,19.2
Hg-03143	F	N	2009-11-08	2011-08-17	N	647	2928A.AD	4	137,30.5	256,37.2	208,34.6	89,22.4
Hg-03147	M	N	2009-03-07	2013-07-26	N	1602	2930A.YE1	8	454,58.3	383,52.9	350,49.7	58,8.1	37,5.8	114,15.3	93,11.6	502,51.8
Hg-03148	M	N	2009-03-07	2013-07-26	N	1602	2930A.YE1	8	454,58.0	383,50.4	350,46.6	58,8.1	37,5.8	114,15.3	93,11.6	502,58.7
Hg-03149	M	N	2009-05-25	2013-07-26	N	1523	2930A.YE1	8	375,32.6	304,25.1	271,24.8	35,4.76666666667	14,2.33333333333	423,36.0	74,10.0538461538	91,10.0538461538
Hg-03150	M	N	2009-05-25	2013-07-26	N	1523	2930A.YE1	8	375,42.4	304,36.9	271,36.4	35,4.76666666667	14,2.33333333333	423,42.7	74,10.0538461538	91,10.0538461538
Hg-03151	F	N	2009-05-25	2014-02-07	Y	1719	2930A.YE1	8	375,27.5	304,26.6	271,27.0	35,4.76666666667	14,2.33333333333	423,26.2	74,10.0538461538	91,10.0538461538
Hg-03152	F	N	2009-05-25	2013-12-27	Y	1677	2930A.YE1	8	375,45.9	304,42.8	271,39.7	35,4.76666666667	14,2.33333333333	423,46.7	74,10.0538461538	91,10.0538461538
Hg-03153	F	N	2009-05-25	2014-02-07	Y	1719	2930A.YE1	8	375,27.4	304,27.9	271,27.4	35,4.76666666667	14,2.33333333333	423,25.7	74,10.0538461538	91,10.0538461538
Hg-03154	F	N	2009-05-25	2014-02-08	Y	1720	2930A.YE1	8	375,63.5	304,53.6	271,48.7	35,4.76666666667	14,2.33333333333	423,62.0	74,10.0538461538	91,10.0538461538
Hg-03155	M	N	2009-05-25	2013-04-08	Y	1414	2930A.YE1	8	375,28.7	304,26.1	271,27.0	35,4.76666666667	14,2.33333333333	423,27.5	74,10.0538461538	91,10.0538461538
Hg-03156	F	N	2009-05-25	2014-02-06	Y	1718	2930A.YE1	8	375,53.6	304,43.5	271,41.8	35,4.76666666667	14,2.33333333333	423,55.4	74,10.0538461538	91,10.0538461538
Hg-03157	M	N	2009-05-25	2014-02-07	Y	1719	2930A.YE1	8	375,44.0	304,40.0	271,36.5	35,4.76666666667	14,2.33333333333	423,42.5	74,10.0538461538	91,10.0538461538
Hg-03158	M	N	2010-02-04	2011-02-06	N	367	2930A.YE1	9	14,2.6	120,17.6	42,6.0	49,7.1	16,2.8	28,4.5	35,5.8	21,3.3	90,13.4
Hg-03159	F	N	2010-02-04	2013-12-27	Y	1422	2930A.YE1	9	14,2.6	120,17.6	42,6.0	49,7.1	16,2.8	28,4.5	35,5.8	21,3.3	90,13.4
Hg-03160	F	N	2010-02-04	2013-12-20	Y	1415	2930A.YE1	9	14,2.6	120,17.6	42,6.0	49,7.1	16,2.8	28,4.5	35,5.8	21,3.3	90,13.4
Hg-03161	F	N	2010-02-04	2013-12-20	Y	1415	2930A.YE1	9	14,2.6	120,17.6	42,6.0	49,7.1	16,2.8	28,4.5	35,5.8	21,3.3	90,13.4
Hg-03162	F	N	2010-02-04	2013-12-20	Y	1415	2930A.YE1	9	14,2.6	120,17.6	42,6.0	49,7.1	16,2.8	28,4.5	35,5.8	21,3.3	90,13.4
Hg-03163	F	N	2010-02-04	2013-12-27	Y	1422	2930A.YE1	9	14,2.6	120,17.6	42,6.0	49,7.1	16,2.8	28,4.5	35,5.8	21,3.3	90,13.4
Hg-03164	M	N	2010-07-09	2013-05-21	Y	1047	2930A.YE1	9	39,6.7	45,7.3	397,4.9	21,3.5	42,6.8	35,5.5	14,2.8	41,6.6	28,4.5
Hg-03165	M	N	2010-07-09	2013-04-20	Y	1016	2930A.YE1	9	39,6.7	45,7.3	397,4.9	21,3.5	42,6.8	35,5.5	14,2.8	41,6.6	28,4.5
Hg-03166	F	N	2010-07-09	2013-12-27	Y	1267	2930A.YE1	9	39,6.7	45,7.3	397,4.9	21,3.5	42,6.8	35,5.5	14,2.8	41,6.6	28,4.5
Hg-03167	M	N	2010-07-09	2013-04-08	Y	1004	2930A.YE1	9	39,6.7	45,7.3	397,4.9	21,3.5	42,6.8	35,5.5	14,2.8	41,6.6	28,4.5
Hg-03168	M	N	2010-07-09	2013-04-08	Y	1004	2930A.YE1	9	39,6.7	45,7.3	397,4.9	21,3.5	42,6.8	35,5.5	14,2.8	41,6.6	28,4.5
Hg-03169	M	N	2010-07-09	2013-05-21	Y	1047	2930A.YE1	9	39,6.7	45,7.3	397,4.9	21,3.5	42,6.8	35,5.5	14,2.8	41,6.6	28,4.5
Hg-03170	F	N	2010-07-09	2014-02-06	Y	1308	2930A.YE1	9	39,6.7	45,7.3	397,4.9	21,3.5	42,6.8	35,5.5	14,2.8	41,6.6	28,4.5
Hg-03191	F	N	2005-09-06	2015-03-04	Y	3466	2934A.115	11	1660,70.9	1732,74.5	1359,69.6	1546,73.9	1290,69.5	1235,67.1	1336,67.8	1785,72.5	1613,73.9	1134,64.5	1389,72.0
Hg-03192	F	N	2007-02-24	2015-03-04	Y	2930	2934A.115	11	1124,48.3	1196,53.6	823,35.9	1010,42.9	754,33.7	699,29.7	800,34.1	1249,54.2	1077,46.5	598,21.2	853,36.4
Hg-03193	F	N	2007-05-30	2015-03-04	Y	2835	2934A.115	11	1029,44.4	1101,46.3	728,40.5	915,39.4	659,42.2	604,40.0	705,38.4	1154,45.6	982,44.0	503,33.6	758,41.0
Hg-03194	F	N	2007-05-30	2014-02-24	Y	2462	2934A.115	11	1029,48.6	1101,51.9	728,41.6	915,45.4	659,44.1	604,40.7	705,43.2	1154,51.6	982,50.3	503,36.1	758,43.6
Hg-03195	F	N	2007-08-18	2015-02-28	Y	2751	2934A.115	11	949,50.3	1021,52.8	648,39.5	835,47.5	579,39.8	524,34.5	625,39.0	1074,50.8	902,49.4	423,25.0	678,41.4
Hg-03196	F	N	2007-08-18	2015-03-04	Y	2755	2934A.115	11	949,49.2	1021,51.9	648,38.3	835,45.9	579,36.0	524,36.8	625,36.7	1074,52.6	902,48.7	423,31.6	678,39.8
Hg-03197	M	N	2007-08-18	2012-01-04	N	1600	2934A.115	11	949,48.0	1021,52.2	648,43.2	835,46.5	579,43.6	524,39.2	625,41.9	1074,55.9	902,48.3	423,30.0	678,44.1
Hg-03198	F	N	2007-08-18	2013-12-17	N	2313	2934A.115	11	949,30.8	1021,33.8	648,30.6	835,30.8	579,29.7	524,27.8	625,29.7	1074,33.8	902,32.1	423,24.0	678,30.6
Hg-03199	F	N	2007-08-18	2012-01-21	N	1617	2934A.115	11	949,36.7	1021,39.2	648,32.0	835,34.2	579,30.8	524,29.5	625,31.1	1074,39.2	902,35.0	423,24.2	678,33.1
Hg-03200	F	N	2007-08-18	2014-02-24	Y	2382	2934A.115	11	949,48.6	1021,51.9	648,40.6	835,46.6	579,43.9	524,40.3	625,42.0	1074,53.6	902,46.9	423,29.5	678,43.0
Hg-03201	F	N	2007-08-18	2014-02-25	Y	2383	2934A.115	11	949,37.0	1021,40.4	648,33.0	835,35.4	579,31.7	524,31.8	625,31.3	1074,38.9	902,36.0	423,25.7	678,33.4
Hg-03202	M	N	2007-08-18	2014-02-25	Y	2383	2934A.115	11	949,42.3	1021,43.1	648,32.6	835,38.6	579,30.7	524,29.8	625,32.3	1074,47.0	902,42.8	423,23.2	678,32.8
Hg-03203	M	N	2007-12-24	2009-07-20	N	574	2934A.115	11	821,50.6	893,54.8	520,32.3	707,42.9	451,30.5	396,26.1	497,31.5	946,55.8	774,49.1	295,15.5	550,31.9
Hg-03205	M	N	2007-12-24	2013-12-17	N	2185	2934A.115	11	821,30.8	893,33.5	520,27.8	707,30.1	451,26.1	396,25.0	497,26.0	946,33.2	774,31.2	295,17.9	550,30.0
Hg-03206	F	N	2007-12-24	2015-02-28	Y	2623	2934A.115	11	821,28.4	893,30.8	520,26.0	707,38.3	451,30.4	396,27.0	497,24.5	946,30.5	774,27.6	295,18.7	550,26.8
Hg-03207	M	N	2007-12-24	2014-02-25	Y	2255	2934A.115	11	821,31.9	893,34.7	520,30.4	707,30.9	451,28.2	396,27.6	497,28.6	946,35.9	774,32.3	295,19.4	550,30.0
Hg-03208	F	N	2007-12-24	2012-01-03	N	1471	2934A.115	11	821,40.5	893,44.0	520,32.0	707,37.3	451,32.1	396,31.5	497,31.2	946,44.1	774,41.5	295,24.0	550,34.5
Hg-03209	F	N	2008-03-24	2013-12-17	N	2094	2934A.115	11	730,24.1	802,27.2	429,21.7	616,23.8	360,21.9	305,22.6	406,21.7	855,26.5	683,24.6	204,17.7	459,22.5
Hg-03210	M	N	2008-03-24	2013-12-27	Y	2104	2934A.115	11	730,40.8	802,47.5	429,36.9	616,35.8	360,37.4	305,32.0	406,37.0	855,42.4	683,40.3	204,19.7	459,41.0
Hg-03211	F	N	2008-03-24	2013-12-18	Y	2095	2934A.115	11	730,32.3	802,36.6	429,23.6	616,26.4	360,23.6	305,23.3	406,22.0	855,37.4	683,30.8	204,17.7	459,23.5
Hg-03212	M	N	2008-03-24	2013-12-17	N	2094	2934A.115	11	730,28.5	802,30.5	429,33.1	616,33.2	360,30.3	305,29.2	406,31.1	855,29.1	683,30.0	204,17.5	459,34.9
Hg-03213	M	N	2008-03-24	2013-12-20	Y	2097	2934A.115	11	730,33.1	802,38.8	429,24.5	616,27.8	360,22.5	305,22.2	406,22.5	855,39.9	683,31.4	204,17.0	459,23.2
Hg-03214	F	N	2008-06-14	2013-12-27	Y	2022	2934A.115	11	648,25.5	720,29.2	347,22.7	534,24.8	278,20.7	223,42.0	324,21.0	773,28.4	601,26.2	122,11.0	377,23.4
Hg-03215	F	N	2008-06-14	2013-12-27	Y	2022	2934A.115	11	648,43.3	720,47.8	347,34.0	534,25.9	278,25.2	223,23.9	324,31.4	773,46.7	601,44.4	122,13.9	377,35.6
Hg-03216	M	N	2008-06-14	2013-12-17	N	2012	2934A.115	11	648,21.4	720,24.5	347,18.1	534,20.7	278,17.0	223,15.6	324,17.6	773,24.5	601,21.6	122,7.8	377,19.8
Hg-03217	M	N	2008-06-14	2013-12-27	Y	2022	2934A.115	11	648,31.0	720,34.3	347,26.1	534,29.9	278,25.1	223,24.3	324,25.9	773,32.9	601,29.0	122,12.4	377,25.7
Hg-03218	M	N	2008-06-14	2013-12-17	N	2012	2934A.115	11	648,27.3	720,31.9	347,23.7	534,27.2	278,24.2	223,21.6	324,23.0	773,31.7	601,29.0	122,10.4	377,24.5
Hg-03219	M	N	2008-06-14	2013-12-27	Y	2022	2934A.115	11	648,36.4	720,39.5	347,28.0	534,32.2	278,26.9	223,23.3	324,26.9	773,37.9	601,35.3	122,12.4	377,28.3
Hg-03220	F	N	2008-06-14	2012-02-13	N	1339	2934A.115	11	648,26.5	720,30.9	347,23.6	534,27.9	278,23.2	223,21.2	324,23.0	773,30.3	601,29.5	122,9.0	377,24.9
Hg-03221	M	N	2008-06-14	2011-07-08	N	1119	2934A.115	11	648,24.8	720,27.0	347,21.5	534,25.8	278,20.9	223,19.8	324,22.3	773,26.7	601,26.1	122,11.3	377,23.7
Hg-03222	M	N	2008-09-08	2013-12-20	Y	1929	2934A.115	11	562,36.9	634,42.3	261,22.2	448,33.6	192,16.5	136,16.5	137,12.9	238,19.4	687,42.2	515,36.3	291,24.4
Hg-03223	M	N	2008-09-08	2013-12-20	Y	1929	2934A.115	11	562,27.3	634,31.4	261,20.4	448,23.9	192,18.1	136,16.5	137,14.3	238,19.8	687,32.7	515,27.1	291,18.6
Hg-03224	M	N	2008-09-08	2013-12-17	N	1926	2934A.115	11	562,22.5	634,25.5	261,20.4	448,22.4	192,21.1	136,16.5	137,16.9	238,17.9	687,23.7	515,24.0	291,21.7
Hg-03225	M	N	2008-11-29	2013-12-17	N	1844	2934A.115	11	95,12.3142857143	480,21.7	552,24.6	179,14.0	366,19.3	110,11.7	54,5.87142857143	156,13.2	605,24.7	433,21.2	209,16.0
Hg-03226	F	N	2008-11-29	2013-12-27	Y	1854	2934A.115	11	95,12.3142857143	480,42.7	552,48.1	179,19.6	366,33.8	110,14.3	54,5.87142857143	156,18.0	605,44.9	433,41.2	209,22.1
Hg-03227	F	N	2008-11-29	2014-02-06	Y	1895	2934A.115	11	95,12.3142857143	480,30.4	552,37.8	179,19.8	366,25.0	110,16.0	54,5.87142857143	156,18.8	605,37.6	433,29.4	209,20.5
Hg-03228	F	N	2008-11-29	2014-02-07	Y	1896	2934A.115	11	95,12.3142857143	480,29.6	552,35.2	179,18.8	366,27.8	110,13.5	54,5.87142857143	156,17.9	605,35.5	433,30.3	209,20.5
Hg-03229	M	N	2008-11-29	2013-04-18	N	1601	2934A.115	10	95,12.3142857143	480,25.4	552,29.1	179,18.4	366,24.9	110,14.4	54,5.87142857143	605,28.8	433,25.5	209,20.2
Hg-03230	M	N	2008-11-29	2013-12-27	Y	1854	2934A.115	11	95,12.3142857143	480,33.3	552,42.9	179,17.8	366,27.1	110,13.5	54,5.87142857143	156,16.5	605,45.6	433,32.4	209,19.1
Hg-03231	F	N	2008-11-29	2013-12-17	N	1844	2934A.115	11	95,12.3142857143	480,22.4	552,24.0	179,15.0	366,20.2	110,12.3	54,5.87142857143	156,15.3	605,22.8	433,22.3	209,16.9
Hg-03232	M	N	2008-12-24	2013-12-27	Y	1829	2934A.115	10	455,31.2	527,34.3	154,27.2	341,30.5	85,26.0	30,23.8	131,26.2	580,36.7	408,32.0	184,28.6
Hg-03233	M	N	2008-12-24	2013-12-20	Y	1822	2934A.115	10	455,40.8	527,45.1	154,27.4	341,35.2	85,25.3	30,24.3	131,25.7	580,46.1	408,39.8	184,28.7
Hg-03234	F	N	2009-02-18	2013-12-27	Y	1773	2934A.115	11	14,2.29090909091	399,22.5	471,26.0	98,9.47	285,18.6	29,3.43	97,9.5	75,7.92	524,27.0	352,22.0	128,11.26
Hg-03235	M	N	2009-02-18	2014-02-07	Y	1815	2934A.115	11	14,2.29090909091	399,26.4	471,34.3	98,9.47	285,20.6	29,3.43	97,9.5	75,7.92	524,33.7	352,25.0	128,11.26
Hg-03236	F	N	2009-02-18	2014-02-07	Y	1815	2934A.115	11	14,2.29090909091	399,24.8	471,29.1	98,9.47	285,20.5	29,3.43	97,9.5	75,7.92	524,29.5	352,24.0	128,11.26
Hg-03237	M	N	2009-02-18	2014-02-07	Y	1815	2934A.115	11	14,2.29090909091	399,28.3	471,31.1	98,9.47	285,25.9	29,3.43	97,9.5	75,7.92	524,30.9	352,29.1	128,11.26
Hg-03238	M	N	2009-02-18	2014-02-06	Y	1814	2934A.115	11	14,2.29090909091	399,30.0	471,35.3	98,9.47	285,22.9	29,3.43	97,9.5	75,7.92	524,34.1	352,27.4	128,11.26
Hg-03239	F	N	2009-02-18	2014-02-06	Y	1814	2934A.115	11	14,2.29090909091	399,26.3	471,31.5	98,9.47	285,23.9	29,3.43	97,9.5	75,7.92	524,30.7	352,26.7	128,11.26
Hg-03240	M	N	2009-02-18	2011-10-28	Y	982	2934A.115	11	14,2.29090909091	399,26.9	471,32.9	98,9.47	285,19.5	29,3.43	97,9.5	75,7.92	524,34.9	352,24.3	128,11.26
Hg-03241	M	N	2009-02-18	2014-02-08	Y	1816	2934A.115	11	14,2.29090909091	399,26.7	471,29.3	98,9.47	285,19.8	29,3.43	97,9.5	75,7.92	524,29.4	352,24.7	128,11.26
Hg-03242	F	N	2009-02-18	2012-01-19	N	1065	2934A.115	11	14,2.29090909091	399,26.6	471,30.9	98,9.47	285,21.9	29,3.43	97,9.5	75,7.92	524,30.4	352,25.5	128,11.26
Hg-03243	M	N	2009-08-05	2011-10-28	Y	814	2934A.115	6	231,23.3	356,24.4	117,16.0	98,11.9	303,24.4	184,20.9
Hg-03244	M	N	2009-08-05	2014-02-07	Y	1647	2934A.115	7	231,17.4	303,21.4	117,11.3	98,11.9	356,20.7	184,15.4	14,2.25
Hg-03245	F	N	2009-08-05	2014-02-06	Y	1646	2934A.115	7	231,28.8	303,36.8	117,16.8	98,11.9	356,35.8	184,25.0	14,2.25
Hg-03246	F	N	2009-08-05	2012-01-09	N	887	2934A.115	7	231,19.7	303,23.3	117,11.3	98,11.9	356,24.4	184,16.9	14,2.25
Hg-03247	M	N	2009-08-05	2011-10-28	Y	814	2934A.115	7	231,20.1	303,23.9	117,11.8	98,11.9	356,23.6	184,17.7	14,2.25
Hg-03248	M	N	2009-08-05	2011-10-28	Y	814	2934A.115	7	231,23.4	303,28.1	117,13.3	98,11.9	356,28.7	184,20.0	14,2.25
Hg-03249	M	N	2009-08-05	2013-12-17	N	1595	2934A.115	7	231,19.7	303,23.8	117,13.6	98,11.9	356,24.6	184,19.1	14,2.25
Hg-03250	M	N	2009-08-05	2012-03-25	N	963	2934A.115	7	231,16.6	303,20.8	117,12.3	98,11.9	356,22.0	184,15.6	14,2.25
Hg-03251	F	N	2009-08-05	2014-02-07	Y	1647	2934A.115	7	231,20.9	303,25.0	117,15.0	98,11.9	356,25.5	184,20.3	14,2.25
Hg-03252	M	N	2009-08-05	2014-02-07	Y	1647	2934A.115	7	231,17.8	303,21.3	117,10.0	98,11.9	356,21.4	184,14.6	14,2.25
Hg-03253	F	N	2009-10-28	2014-02-07	Y	1563	2934A.115	13	42,4.6	21,2.4	43,4.9	219,22.5	44,4.8	14,2.0	35,5.8	91,12.5	272,23.7	28,3.1	100,10.4	47,5.4	147,15.5
Hg-03254	F	N	2009-10-28	2013-04-10	Y	1260	2934A.115	13	42,4.6	21,2.4	43,4.9	219,25.4	44,4.8	14,2.0	35,5.8	91,12.5	272,27.3	28,3.1	100,14.2	47,5.4	147,19.1
Hg-03255	M	N	2009-10-28	2011-10-21	N	723	2934A.115	13	42,4.6	21,2.4	43,4.9	219,24.2	44,4.8	14,2.0	35,5.8	91,12.5	272,26.2	28,3.1	100,12.6	47,5.4	147,17.8
Hg-03256	M	N	2009-10-28	2011-01-19	N	448	2934A.115	13	42,4.6	21,2.4	43,4.9	219,23.1	44,4.8	14,2.0	35,5.8	91,12.5	272,21.0	28,3.1	100,14.9	47,5.4	147,21.0
Hg-03257	M	N	2009-10-28	2013-12-27	Y	1521	2934A.115	13	42,4.6	21,2.4	43,4.9	219,27.2	44,4.8	14,2.0	35,5.8	91,12.5	272,28.7	28,3.1	100,14.5	47,5.4	147,20.0
Hg-03265	M	N	2007-05-30	2009-04-27	Y	698	2934A.115	3	659,44.1	503,32.6	604,42.3
Hg-03266	M	N	2007-05-30	2009-04-27	Y	698	2934A.115	3	659,48.2	503,33.6	604,19.3
Hg-03267	F	N	2008-09-08	2009-03-01	N	174	2934A.115	1	137,21.7
Hg-03270	F	N	2007-10-04	2011-08-17	Y	1413	2935A.4E9	11	902,39.4	974,41.0	601,44.8	788,39.8	532,46.5	477,39.4	1027,39.2	855,39.7	673,45.0	376,31.1	631,44.0
Hg-03271	F	N	2007-10-04	2011-08-17	Y	1413	2935A.4E9	11	902,45.4	974,47.3	601,42.4	788,42.8	532,42.1	477,41.0	1027,43.5	855,44.8	673,41.2	376,34.5	631,43.2
Hg-03272	M	N	2008-09-17	2011-08-17	Y	1064	2935A.4E9	10	553,37.1	625,40.2	252,33.2	439,33.3	183,26.0	128,22.0	678,38.6	506,33.4	324,32.9	282,33.7
Hg-03273	F	N	2008-04-14	2009-07-20	N	462	2935A.4E9	5	438,34.3	339,33.2	183,21.6	408,32.3	284,30.8
Hg-03274	M	N	2008-04-14	2009-07-13	N	455	2935A.4E9	5	438,31.0	339,29.5	183,22.8	408,29.4	284,27.8
Hg-03275	F	N	2007-10-04	2009-04-10	N	554	2935A.4E9	3	532,53.1	376,41.0	477,52.6
Hg-03276	M	N	2008-04-14	2009-06-26	N	438	2935A.4E9	4	339,31.3	183,21.8	408,29.4	284,30.5
Hg-03277	M	N	2008-04-14	2009-02-28	N	320	2935A.4E9	1	284,21.0
Hg-03278	M	N	2008-09-17	2009-03-22	N	186	2935A.4E9	2	183,26.8	128,19.8
Hg-03279	F	N	2008-09-17	2009-06-26	N	282	2935A.4E9	3	183,26.6	252,24.7	128,23.5
Hg-03281	M	Y	1988-07-03	2016-04-20	Y	10153	2936A.6201	10	7934,40.8	8006,41.7	7633,39.9	7820,42.1	7564,41.7	7509,41.1	8059,39.9	7887,40.2	7705,41.4	7663,42.0
Hg-03282	M	N	2008-03-29	2011-10-28	Y	1308	2936A.6201	10	725,35.0	797,35.8	424,30.0	611,33.6	355,29.4	300,69.1	850,34.0	678,33.2	496,32.3	454,31.4
Hg-03283	F	N	2008-03-29	2013-06-20	Y	1909	2936A.6201	10	725,34.9	797,36.4	424,37.0	611,35.9	355,36.5	300,32.9	850,33.5	678,35.0	496,35.2	454,35.7
Hg-03284	M	N	2008-03-29	2013-06-20	Y	1909	2936A.6201	10	725,33.1	797,36.1	424,33.3	611,34.3	355,32.4	300,29.2	850,29.9	678,32.0	496,33.4	454,33.7
Hg-03285	F	N	2008-03-29	2013-04-22	Y	1850	2936A.6201	10	725,38.3	797,40.3	424,33.6	611,37.7	355,30.8	300,27.7	850,39.2	678,37.5	496,34.1	454,34.9
Hg-03286	F	N	2008-03-29	2013-04-22	Y	1850	2936A.6201	10	725,44.2	797,47.0	424,42.2	611,47.3	355,42.4	300,40.6	850,42.7	678,44.5	496,43.7	454,43.4
Hg-03287	F	N	2009-02-10	2013-04-22	Y	1532	2936A.6201	11	407,32.9	479,33.9	106,20.4	293,33.2	37,7.5	83,17.1	532,31.2	360,33.2	178,27.6	136,24.6	23,4.5
Hg-03294	F	Y	2003-02-02	2016-04-20	Y	4826	2938B.MS 15	5	2493,57.3	2732,71.1	2607,55.4	2679,63.4	2560,56.3
Hg-03295	M	Y	2008-08-13	2015-04-30	Y	2451	2938B.MS 15	5	528,45.1	565,51.5	713,49.2	660,48.7	622,52.9
Hg-03296	F	N	2010-08-27	2016-04-20	Y	2063	2938B.MS 15	3	14,3.4	28,5.2	21,3.9
Hg-03297	F	N	2010-08-27	2016-04-20	Y	2063	2938B.MS 15	3	14,3.4	28,5.2	21,3.9
Hg-03344	M	N	2008-11-14	2010-02-03	Y	446	2939B.107-B	1	381,54.5
Hg-03345	M	N	2008-11-14	2010-02-03	Y	446	2940B.107-C	1	381,39.5
Hg-03347	M	N	2008-11-14	2010-01-17	Y	429	2942B.107-E	1	381,48.5
Hg-03348	F	Y	2002-07-29	2011-08-17	Y	3306	2943B.A	4	2851,57.2	2738,64.3	2804,59.8	2920,56.0
Hg-03349	M	Y	2004-08-18	2011-08-17	Y	2555	2943B.A	4	2100,52.3	1987,44.2	2053,50.1	2169,53.8
Hg-03350	M	Y	2001-08-16	2016-04-20	Y	5361	2944B.B	4	3198,60.9	3085,56.4	3151,56.7	3267,62.8
Hg-03351	M	N	2009-12-04	2015-12-12	N	2199	2944B.B	8	42,7.5	53,10.7	24,3.6	235,53.0	119,31.1	35,5.7	166,41.3	94,23.2
Hg-03352	M	N	2010-04-15	2016-04-20	Y	2197	2944B.B	6	34,4.9	21,3.0	103,23.9857	14,2.5	95,21.0	28,3.8
Hg-03353	M	N	2010-04-15	2014-05-07	Y	1483	2944B.B	6	34,4.9	21,3.0	103,23.9857	14,2.5	95,21.0	28,3.8
Hg-03354	M	N	2010-04-15	2016-04-20	Y	2197	2944B.B	6	34,4.9	21,3.0	103,23.9857	14,2.5	95,21.0	28,3.8
Hg-03355	M	N	2010-04-15	2014-05-07	Y	1483	2944B.B	6	34,4.9	21,3.0	103,23.9857	14,2.5	95,21.0	28,3.8
Hg-03356	M	N	2010-04-15	2014-05-07	Y	1483	2944B.B	6	34,4.9	21,3.0	103,23.9857	14,2.5	95,21.0	28,3.8
Hg-03357	F	N	2010-04-15	2016-04-20	Y	2197	2944B.B	6	34,4.9	21,3.0	103,23.9857	14,2.5	95,21.0	28,3.8
Hg-03358	M	N	2010-04-15	2016-04-20	Y	2197	2944B.B	6	34,4.9	21,3.0	103,23.9857	14,2.5	95,21.0	28,3.8
Hg-03359	F	N	2010-07-05	2016-04-20	Y	2116	2944B.B	6	21,3.8	42,8.6	22,4.0	35,7.1	28,5.5	14,2.9
Hg-03360	F	N	2010-07-05	2016-04-20	Y	2116	2944B.B	6	21,3.8	42,8.6	22,4.0	35,7.1	28,5.5	14,2.9
Hg-03361	M	N	2010-07-05	2016-04-20	Y	2116	2944B.B	6	21,3.8	42,8.6	22,4.0	35,7.1	28,5.5	14,2.9
Hg-03400	M	Y	2006-08-04	2014-05-13	Y	2839	2946B.D	4	1384,26.9	1509,26.9	1272,23.8	1335,25.8
Hg-03404	F	Y	2008-03-17	2016-04-20	Y	2956	2948B.F	4	793,51.7	743,43.6	862,51.8	682,45.9
Hg-03405	M	Y	2008-05-27	2016-04-20	Y	2885	2948B.F	4	722,33.9	672,33.4	791,34.1	611,35.4
Hg-03406	F	N	2009-07-07	2016-04-20	Y	2479	2948B.F	4	316,38.7	266,33.6	385,43.9	205,29.0
Hg-03407	M	N	2009-07-07	2016-04-20	Y	2479	2948B.F	4	316,46.9	266,38.1	385,52.0	205,34.0
Hg-03408	M	N	2009-07-07	2016-04-20	Y	2479	2948B.F	4	316,53.8	266,44.5	385,62.1	205,36.6
Hg-03409	M	N	2010-01-16	2016-04-20	Y	2286	2948B.F	9	90,21.0	34,6.7	192,39.4	13,3.0	123,26.3	27,4.8	73,16.7	20,3.6	41,8.9
Hg-03410	F	N	2010-01-16	2016-04-20	Y	2286	2948B.F	9	90,21.0	34,6.7	192,41.9	13,3.0	123,27.3	27,4.8	73,16.7	20,3.6	41,8.9
Hg-03411	F	N	2010-01-16	2013-02-12	N	1123	2948B.F	9	90,21.0	34,6.7	192,43.7	13,3.0	123,28.2	27,4.8	73,16.7	20,3.6	41,8.9
Hg-03412	M	N	2010-01-16	2016-04-20	Y	2286	2948B.F	9	90,21.0	34,6.7	192,37.5	13,3.0	123,26.5	27,4.8	73,16.7	20,3.6	41,8.9
Hg-03413	M	N	2010-01-16	2016-04-20	Y	2286	2948B.F	9	90,21.0	34,6.7	192,33.6	13,3.0	123,24.0	27,4.8	73,16.7	20,3.6	41,8.9
Hg-03414	M	N	2010-01-16	2016-04-20	Y	2286	2948B.F	9	90,21.0	34,6.7	192,38.9	13,3.0	123,27.5	27,4.8	73,16.7	20,3.6	41,8.9
Hg-03415	F	N	2010-01-16	2016-04-20	Y	2286	2948B.F	9	90,21.0	34,6.7	192,43.4	13,3.0	123,29.7	27,4.8	73,16.7	20,3.6	41,8.9
Hg-03416	F	N	2010-01-16	2016-04-20	Y	2286	2948B.F	9	90,21.0	34,6.7	192,43.4	13,3.0	123,28.6	27,4.8	73,16.7	20,3.6	41,8.9
Hg-03417	F	N	2010-07-04	2016-04-20	Y	2117	2948B.F	5	36,6.7	29,5.1	23,3.7	15,2.9	43,8.5
Hg-03418	F	N	2010-07-04	2016-04-20	Y	2117	2948B.F	5	36,6.7	29,5.1	23,3.7	15,2.9	43,8.5
Hg-03419	M	N	2010-07-04	2014-09-23	N	1542	2948B.F	5	36,6.7	29,5.1	23,3.7	15,2.9	43,8.5
Hg-03420	M	N	2010-07-04	2014-07-17	N	1474	2948B.F	5	36,6.7	29,5.1	23,3.7	15,2.9	43,8.5
Hg-03421	M	N	2010-07-04	2016-04-20	Y	2117	2948B.F	5	36,6.7	29,5.1	23,3.7	15,2.9	43,8.5
Hg-03422	F	N	2010-07-04	2013-07-17	N	1109	2948B.F	5	36,6.7	29,5.1	23,3.7	15,2.9	43,8.5
Hg-03423	F	N	2010-07-04	2016-04-20	Y	2117	2948B.F	5	36,6.7	29,5.1	23,3.7	15,2.9	43,8.5
Hg-03424	F	N	2010-07-04	2016-04-20	Y	2117	2948B.F	5	36,6.7	29,5.1	23,3.7	15,2.9	43,8.5
Hg-03425	F	N	2010-07-04	2016-04-20	Y	2117	2948B.F	5	36,6.7	29,5.1	23,3.7	15,2.9	43,8.5
Hg-03426	F	N	2010-07-04	2012-03-31	N	636	2948B.F	5	36,6.7	29,5.1	23,3.7	15,2.9	43,8.5
Hg-03462	M	Y	2002-05-15	2012-07-31	Y	3730	2950B.H	4	2926,25.7	2816,24.3	2875,25.6	2983,24.9
Hg-03465	F	N	2008-02-07	2013-06-24	Y	1964	2951B.Ferdinand	4	868,52.8	725,50.1	897,55.5	778,54.1
Hg-03466	M	N	2008-04-27	2013-05-21	Y	1850	2951B.Ferdinand	4	788,47.9	645,41.8	817,47.6	698,45.8
Hg-03467	M	N	2008-07-17	2013-05-21	Y	1769	2951B.Ferdinand	4	707,52.8	564,48.3	736,54.3	617,50.1
Hg-03471	M	Y	2005-06-07	2016-04-20	Y	3970	2952B.MS 28	11	1751,63.0	1823,65.0	1450,56.6	1637,60.8	1381,54.8	1326,55.6	1427,52.3	1876,64.5	1704,62.4	1225,53.0	1480,58.8
Hg-03472	F	Y	2010-01-16	2015-10-12	N	2095	2952B.MS 28	2	123,32.5	192,53.6
Hg-03489	M	Y	2005-06-07	2016-04-20	Y	3970	2953B.VG 1	11	1751,62.8	1823,66.7	1450,60.4	1637,61.6	1381,58.6	1326,57.7	1427,58.6	1876,66.3	1704,64.2	1225,51.5	1480,52.2
Hg-03491	M	Y	2007-08-18	2016-04-20	Y	3168	2954B.VG 2	11	949,54.1	1021,58.8	648,38.8	835,49.8	579,42.8	524,38.5	625,43.2	1074,61.7	902,53.3	423,30.1	678,50.4
Hg-03493	F	Y	2006-12-20	2016-04-20	Y	3409	2955B.VG 3	12	1246,40.3	1303,40.8	987,34.2	796,33.5	1066,34.4	819,33.6	763,33.2	932,33.6	959,36.8	919,35.4	1195,40.8	1136,37.1
Hg-03494	M	Y	2009-05-12	2016-04-20	Y	2535	2955B.VG 3	5	202,26.5	441,47.1	316,35.6	388,44.5	269,33.2
Hg-03495	F	Y	2006-12-20	2016-04-20	Y	3409	2956B.VG 4	12	1246,38.5	1303,39.6	987,37.7	796,35.1	1066,36.9	819,36.3	763,36.8	932,36.7	959,37.6	919,38.1	1195,37.9	1136,39.0
Hg-03496	M	Y	2007-08-18	2016-04-20	Y	3168	2956B.VG 4	11	949,51.4	1021,55.0	648,40.5	835,46.5	579,39.8	524,36.1	625,38.6	1074,55.1	902,50.3	423,22.3	678,41.7
Hg-03499	M	N	2010-07-04	2016-04-20	Y	2117	2958B.VC 4	5	36,6.7	29,5.1	23,3.7	15,2.9	43,8.5
Hg-03518	F	N	2007-11-09	2011-01-25	N	1173	.AB	13	538,29.2	472,25.7	565,29.7	496,27.5	958,35.5	815,34.3	745,32.1	665,31.6	636,30.8	364,27.0	987,36.1	595,30.9	868,36.5
Hg-03519	M	N	2008-05-27	2012-07-25	Y	1520	3355D.MS 23	13	722,39.1	393,30.5	294,29.5	778,43.2	272,28.3	609,35.7	364,30.3	434,32.1	238,28.3	699,38.8	140,18.8	539,30.2	324,30.6
Hg-03520	F	N	2008-10-17	2011-01-25	N	830	.AB	11	195,19.4	222,20.0	153,18.7	615,38.5	472,31.2	402,29.6	293,23.0	322,24.3	644,41.0	252,21.5	525,35.9
Hg-03521	M	N	2009-07-07	2015-03-03	Y	2065	.F	4	316,54.8	266,42.6	385,62.3	205,35.1
Hg-03530	M	Y	1999-12-01	2016-05-17	Y	6012	3301C.40-A	11	3151,48.4	3793,47.2	3849,44.3	3479,45.6	3381,44.4	3736,42.3	3451,45.5	3423,43.8	3325,44.9	3353,44.6	3667,45.0
Hg-03539	M	N	2009-04-21	2016-05-17	Y	2583	3302C.NL7	10	154,41.6	420,38.4	14,3.3	51,9.3	307,32.9	22,4.2	78,13.4	119,39.6	391,40.8	238,28.9
Hg-03540	M	N	2009-07-12	2016-05-17	Y	2501	3302C.NL7	8	72,8.4	15,2.7	92,10.9	225,23.0	338,30.5	38,4.4	309,30.7	156,17.8
Hg-03541	M	N	2009-07-12	2016-05-17	Y	2501	3302C.NL7	8	72,8.4	15,2.7	92,10.9	225,22.7	338,37.0	38,4.4	309,34.2	156,17.2
Hg-03542	M	N	2009-11-02	2011-02-28	Y	483	3302C.NL7	15	37,5.2	35,4.6	38,5.5	98,11.8	225,24.2	28,4.4	21,3.8	112,13.0	39,5.5	44,6.0	42,6.1	196,22.6	43,6.2	14,2.9	36,5.0
Hg-03543	M	N	2009-11-02	2011-03-03	Y	486	3302C.NL7	15	37,5.2	35,4.6	38,5.5	98,11.8	225,24.2	28,4.4	21,3.8	112,13.7	39,5.5	44,6.0	42,6.1	196,21.8	43,6.2	14,2.9	36,5.0
Hg-03544	M	N	2009-11-02	2011-03-03	Y	486	3302C.NL7	15	37,5.2	35,4.6	38,5.5	98,11.8	225,22.4	28,4.4	21,3.8	112,13.3	39,5.5	44,6.0	42,6.1	196,21.7	43,6.2	14,2.9	36,5.0
Hg-03545	M	N	2009-11-02	2016-05-17	Y	2388	3302C.NL7	15	37,5.2	35,4.6	38,5.5	98,11.8	225,26.0	28,4.4	21,3.8	112,14.3	39,5.5	44,6.0	42,6.1	196,23.6	43,6.2	14,2.9	36,5.0
Hg-03546	M	N	2009-11-02	2016-05-17	Y	2388	3302C.NL7	15	37,5.2	35,4.6	38,5.5	98,11.8	225,29.1	28,4.4	21,3.8	112,14.3	39,5.5	44,6.0	42,6.1	196,26.2	43,6.2	14,2.9	36,5.0
Hg-03547	M	N	2010-01-23	2011-02-28	Y	401	3302C.NL7	34	72,4.5	70,4.5	100,9.8	38,3.7	25,2.3	59,8.2	27,3.1	16,2.3	48,3.8	55,4.0	46,3.8	53,3.9	33,3.9	44,3.9	114,12.0	65,4.4	73,4.6	61,4.2	143,15.1	58,3.7	24,2.4	37,3.7	56,3.9	26,2.8	51,4.1	54,4.1	75,4.6	19,2.2	28,3.4	52,3.9	30,3.5	47,3.8	66,4.5	32,3.9
Hg-03548	F	N	2010-04-19	2012-08-28	Y	862	3302C.NL7	20	30,3.7	52,5.1	58,5.4	21,2.7	46,4.9	60,5.5	49,5.0	31,3.8	53,5.0	14,2.1	57,5.4	23,2.8	56,5.3	24,3.0	51,5.0	44,4.8	25,3.1	28,3.5	29,3.6	50,5.0
Hg-03549	F	N	2010-04-19	2012-08-28	Y	862	3302C.NL7	20	30,3.7	52,5.1	58,5.4	21,2.7	46,4.9	60,5.5	49,5.0	31,3.8	53,5.0	14,2.1	57,5.4	23,2.8	56,5.3	24,3.0	51,5.0	44,4.8	25,3.1	28,3.5	29,3.6	50,5.0
Hg-03550	F	N	2010-04-19	2012-08-28	Y	862	3302C.NL7	20	30,3.7	52,5.1	58,5.4	21,2.7	46,4.9	60,5.5	49,5.0	31,3.8	53,5.0	14,2.1	57,5.4	23,2.8	56,5.3	24,3.0	51,5.0	44,4.8	25,3.1	28,3.5	29,3.6	50,5.0
Hg-03551	F	N	2010-04-19	2012-08-28	Y	862	3302C.NL7	20	30,3.7	52,5.1	58,5.4	21,2.7	46,4.9	60,5.5	49,5.0	31,3.8	53,5.0	14,2.1	57,5.4	23,2.8	56,5.3	24,3.0	51,5.0	44,4.8	25,3.1	28,3.5	29,3.6	50,5.0
Hg-03552	F	N	2010-04-19	2011-03-17	Y	332	3302C.NL7	20	30,3.7	52,5.1	58,5.4	21,2.7	46,4.9	60,5.5	49,5.0	31,3.8	53,5.0	14,2.1	57,5.4	23,2.8	56,5.3	24,3.0	51,5.0	44,4.8	25,3.1	28,3.5	29,3.6	50,5.0
Hg-03553	M	N	2010-04-19	2016-05-17	Y	2220	3302C.NL7	20	30,3.7	52,5.1	58,5.4	21,2.7	46,4.9	60,5.5	49,5.0	31,3.8	53,5.0	14,2.1	57,5.4	23,2.8	56,5.3	24,3.0	51,5.0	44,4.8	25,3.1	28,3.5	29,3.6	50,5.0
Hg-03554	M	N	2010-04-19	2016-05-17	Y	2220	3302C.NL7	20	30,3.7	52,5.1	58,5.4	21,2.7	46,4.9	60,5.5	49,5.0	31,3.8	53,5.0	14,2.1	57,5.4	23,2.8	56,5.3	24,3.0	51,5.0	44,4.8	25,3.1	28,3.5	29,3.6	50,5.0
Hg-03611	M	N	2009-02-15	2016-05-17	Y	2648	3304C.NL4	11	17,3.1	303,48.7	92,19.0	116,23.2	372,51.5	485,51.7	143,28.0	429,51.6	219,45.4	184,38.5	15,2.9
Hg-03612	F	N	2009-02-15	2016-05-17	Y	2648	3304C.NL4	11	17,3.1	303,54.3	92,19.0	116,23.2	372,51.8	485,56.1	143,10.4	429,53.2	219,20.5	184,16.6	15,2.9
Hg-03613	F	N	2009-02-15	2016-05-17	Y	2648	3304C.NL4	11	17,3.1	303,49.7	92,19.0	116,23.2	372,51.0	485,53.3	143,13.8	429,51.3	219,27.2	184,22.1	15,2.9
Hg-03614	F	N	2009-02-15	2016-05-17	Y	2648	3304C.NL4	8	17,3.1	15,2.9	92,19.0	116,23.2	372,46.7	485,52.6	429,47.4	303,47.3
Hg-03615	F	N	2009-02-15	2016-05-17	Y	2648	3304C.NL4	11	17,3.1	303,63.9	92,19.0	116,23.2	372,64.4	485,66.9	143,28.5	429,62.6	219,41.9	184,35.2	15,2.9
Hg-03616	M	N	2009-05-04	2016-05-17	Y	2570	3304C.NL4	9	141,31.6	14,3.1	38,7.3	294,36.3	407,42.4	65,15.4	351,36.9	106,24.3	225,31.8
Hg-03617	M	N	2009-05-04	2016-05-17	Y	2570	3304C.NL4	9	141,22.4	14,3.1	38,7.3	294,44.5	407,35.8	65,12.9	351,46.8	106,18.7	225,41.8
Hg-03618	M	N	2009-05-04	2016-05-17	Y	2570	3304C.NL4	9	141,50.2	14,3.1	38,7.3	294,31.9	407,48.3	65,31.5	351,34.0	106,43.1	225,29.8
Hg-03619	M	N	2009-05-04	2016-05-17	Y	2570	3304C.NL4	9	141,31.9	14,3.1	38,7.3	294,32.8	407,35.2	65,14.6	351,33.8	106,24.0	225,31.2
Hg-03620	F	N	2009-05-04	2016-05-17	Y	2570	3304C.NL4	9	141,41.2	14,3.1	38,7.3	294,44.6	407,46.9	65,28.1	351,44.8	106,36.8	225,42.7
Hg-03621	F	N	2009-05-04	2016-05-17	Y	2570	3304C.NL4	9	141,26.4	14,3.1	38,7.3	294,37.8	407,43.9	65,15.6	351,41.3	106,22.6	225,35.2
Hg-03622	M	N	2009-08-24	2011-03-09	Y	562	3304C.NL4	8	29,6.2	295,28.6	91,18.9	182,20.9	16,3.4	239,23.7	45,9.7	113,17.8
Hg-03623	F	N	2009-08-24	2016-05-17	Y	2458	3304C.NL4	8	29,6.2	295,38.8	91,18.9	182,30.0	16,3.4	239,34.0	45,9.7	113,25.1
Hg-03624	M	N	2009-08-24	2016-05-17	Y	2458	3304C.NL4	8	29,6.2	295,29.9	91,18.9	182,24.9	16,3.4	239,27.2	45,9.7	113,17.1
Hg-03625	F	N	2009-08-24	2016-05-17	Y	2458	3304C.NL4	8	29,6.2	295,35.0	91,18.9	182,26.1	16,3.4	239,29.6	45,9.7	113,21.9
Hg-03626	M	N	2009-08-24	2016-05-17	Y	2458	3304C.NL4	8	29,6.2	295,24.1	91,18.9	182,19.9	16,3.4	239,19.8	45,9.7	113,21.0
Hg-03627	F	N	2009-08-24	2016-05-17	Y	2458	3304C.NL4	8	29,6.2	295,29.8	91,18.9	182,25.9	16,3.4	239,28.3	45,9.7	113,21.9
Hg-03628	F	N	2009-08-24	2016-05-17	Y	2458	3304C.NL4	8	29,6.2	295,35.4	91,18.9	182,27.0	16,3.4	239,30.1	45,9.7	113,23.1
Hg-03629	F	N	2009-11-09	2011-02-28	Y	476	3304C.NL4	10	28,4.2	21,3.0	14,2.4	42,7.0	105,19.2	218,29.9	162,24.0	35,5.6	100,16.7	36,5.8
Hg-03630	M	N	2009-11-09	2012-01-20	N	802	3304C.NL4	10	28,4.2	21,3.0	14,2.4	42,7.0	105,14.7	218,28.2	162,20.8	35,5.6	100,16.7	36,5.8
Hg-03631	M	N	2009-11-09	2015-03-05	N	1942	3304C.NL4	10	28,4.2	21,3.0	14,2.4	42,7.0	105,14.6	218,23.4	162,18.6	35,5.6	100,16.7	36,5.8
Hg-03632	M	N	2009-11-09	2011-08-27	N	656	3304C.NL4	10	28,4.2	21,3.0	14,2.4	42,7.0	105,17.3	218,26.5	162,21.5	35,5.6	100,16.7	36,5.8
Hg-03633	M	N	2009-11-09	2016-05-17	Y	2381	3304C.NL4	10	28,4.2	21,3.0	14,2.4	42,7.0	105,17.6	218,26.0	162,21.3	35,5.6	100,16.7	36,5.8
Hg-03634	F	N	2009-11-09	2016-05-17	Y	2381	3304C.NL4	10	28,4.2	21,3.0	14,2.4	42,7.0	105,17.0	218,25.3	162,20.9	35,5.6	100,16.7	36,5.8
Hg-03635	F	N	2009-11-09	2016-05-17	Y	2381	3304C.NL4	10	28,4.2	21,3.0	14,2.4	42,7.0	105,21.5	218,33.5	162,25.6	35,5.6	100,16.7	36,5.8
Hg-03636	F	N	2009-11-09	2016-05-17	Y	2381	3304C.NL4	10	28,4.2	21,3.0	14,2.4	42,7.0	105,20.7	218,35.4	162,26.4	35,5.6	100,16.7	36,5.8
Hg-03637	M	N	2009-11-09	2016-05-17	Y	2381	3304C.NL4	10	28,4.2	21,3.0	14,2.4	42,7.0	105,16.4	218,21.9	162,19.3	35,5.6	100,16.7	36,5.8
Hg-03638	M	N	2009-11-09	2016-05-17	Y	2381	3304C.NL4	10	28,4.2	21,3.0	14,2.4	42,7.0	105,15.3	218,25.7	162,19.1	35,5.6	100,16.7	36,5.8
Hg-03639	M	N	2009-11-09	2016-05-17	Y	2381	3304C.NL4	10	28,4.2	21,3.0	14,2.4	42,7.0	105,15.8	218,26.1	162,20.5	35,5.6	100,16.7	36,5.8
Hg-03640	M	N	2009-11-09	2016-05-17	Y	2381	3304C.NL4	10	28,4.2	21,3.0	14,2.4	42,7.0	105,13.6	218,19.6	162,17.7	35,5.6	100,16.7	36,5.8
Hg-03641	F	N	2009-11-09	2016-05-17	Y	2381	3304C.NL4	10	28,4.2	21,3.0	14,2.4	42,7.0	105,19.1	218,30.8	162,24.6	35,5.6	100,16.7	36,5.8
Hg-03642	F	N	2010-01-20	2011-02-28	Y	404	3304C.NL4	5	33,3.6	146,19.6	28,2.8	90,12.5	110,14.0
Hg-03643	M	N	2010-01-20	2011-03-03	Y	407	3304C.NL4	5	33,3.6	146,19.6	28,2.8	90,12.5	110,14.0
Hg-03644	M	N	2010-01-20	2011-02-28	Y	404	3304C.NL4	5	33,3.6	146,19.6	28,2.8	90,12.5	110,14.0
Hg-03645	M	N	2010-01-20	2011-02-28	Y	404	3304C.NL4	5	33,3.6	146,19.6	28,2.8	90,12.5	110,14.0
Hg-03646	F	N	2010-01-20	2011-02-28	Y	404	3304C.NL4	5	33,3.6	146,19.6	28,2.8	90,12.5	110,14.0
Hg-03647	M	N	2010-01-20	2011-03-03	Y	407	3304C.NL4	5	33,3.6	146,19.6	28,2.8	90,12.5	110,14.0
Hg-03648	F	N	2010-01-20	2016-05-17	Y	2309	3304C.NL4	5	33,3.6	146,19.6	28,2.8	90,12.5	110,14.0
Hg-03649	M	N	2010-01-20	2016-05-17	Y	2309	3304C.NL4	5	33,3.6	146,19.6	28,2.8	90,12.5	110,14.0
Hg-03650	M	N	2010-01-20	2016-05-17	Y	2309	3304C.NL4	5	33,3.6	146,19.6	28,2.8	90,12.5	110,14.0
Hg-03651	F	N	2010-01-20	2016-05-17	Y	2309	3304C.NL4	5	33,3.6	146,19.6	28,2.8	90,12.5	110,14.0
Hg-03652	F	N	2010-01-20	2016-05-17	Y	2309	3304C.NL4	5	33,3.6	146,19.6	28,2.8	90,12.5	110,14.0
Hg-03653	N	N	2010-04-21	2011-02-28	Y	313	3304C.NL4	11	28,4.5	29,4.6	55,8.7	21,3.6	22,3.7	42,5.9	23,3.7	26,3.9	13,2.5	27,4.4	57,8.5
Hg-03654	M	N	2010-04-21	2016-05-17	Y	2218	3304C.NL4	11	28,4.5	29,4.6	55,8.7	21,3.6	22,3.7	42,5.9	23,3.7	26,3.9	13,2.5	27,4.4	57,8.5
Hg-03655	M	N	2010-04-21	2016-05-17	Y	2218	3304C.NL4	11	28,4.5	29,4.6	55,8.7	21,3.6	22,3.7	42,5.9	23,3.7	26,3.9	13,2.5	27,4.4	57,8.5
Hg-03656	M	N	2010-04-21	2016-05-17	Y	2218	3304C.NL4	11	28,4.5	29,4.6	55,8.7	21,3.6	22,3.7	42,5.9	23,3.7	26,3.9	13,2.5	27,4.4	57,8.5
Hg-03657	F	N	2010-04-21	2016-05-17	Y	2218	3304C.NL4	11	28,4.5	29,4.6	55,8.7	21,3.6	22,3.7	42,5.9	23,3.7	26,3.9	13,2.5	27,4.4	57,8.5
Hg-03658	M	N	2010-04-21	2016-05-17	Y	2218	3304C.NL4	11	28,4.5	29,4.6	55,8.7	21,3.6	22,3.7	42,5.9	23,3.7	26,3.9	13,2.5	27,4.4	57,8.5
Hg-03678	M	Y	2000-05-01	2011-08-17	Y	4125	3307D.MS12	11	3229,50.7	3642,50.9	2859,50.4	3327,50.9	3584,51.3	3299,47.3	3271,49.4	3173,51.8	3201,50.3	3697,46.4	3515,46.2
Hg-03687	F	N	2010-05-20	2013-11-19	N	1279	3311D.MS 10	4	21,2.7	26,3.2	14,2.4	28,3.5
Hg-03688	F	N	2010-05-20	2011-07-15	N	421	3311D.MS 10	4	21,2.7	26,3.2	14,2.4	28,3.5
Hg-03689	M	N	2010-05-20	2011-08-17	N	454	3311D.MS 10	4	21,2.7	26,3.2	14,2.4	28,3.5
Hg-03690	M	N	2010-05-20	2015-12-24	N	2044	3311D.MS 10	4	21,2.7	26,3.2	14,2.4	28,3.5
Hg-03691	M	N	2010-05-20	2012-11-08	Y	903	3311D.MS 10	4	21,2.7	26,3.2	14,2.4	28,3.5
Hg-03692	M	N	2010-05-20	2013-09-17	Y	1216	3311D.MS 10	4	21,2.7	26,3.2	14,2.4	28,3.5
Hg-03693	M	N	2010-05-20	2015-12-11	Y	2031	3311D.MS 10	4	21,2.7	26,3.2	14,2.4	28,3.5
Hg-03694	F	N	2010-05-20	2011-05-17	N	362	3311D.MS 10	4	21,2.7	26,3.2	14,2.4	28,3.5
Hg-03695	F	N	2010-05-20	2011-11-15	N	544	3311D.MS 10	4	21,2.7	26,3.2	14,2.4	28,3.5
Hg-03762	M	N	2001-05-31	2013-04-23	Y	4345	3315D.27	12	2834,54.7	3247,52.8	3159,52.7	3001,35.3	2932,52.8	3189,51.9	2904,54.4	2778,54.5	2806,54.1	3302,53.1	2517,34.5	3073,35.0
Hg-03763	M	N	2001-09-11	2013-04-23	Y	4242	3315D.27	12	2731,36.1	3144,34.9	3056,35.7	2898,83.8	2829,35.9	3086,35.6	2801,35.0	2675,31.9	2703,33.4	3199,34.5	2414,27.9	2970,77.0
Hg-03764	F	N	2003-04-29	2010-04-17	N	2545	3315D.27	10	2136,36.2	2461,38.2	2303,63.2	2234,39.1	2491,37.5	2206,37.7	2080,32.9	2108,33.9	1819,26.9	2375,63.7
Hg-03765	M	N	2007-08-21	2010-07-26	N	1070	3315D.27	12	561,36.1	974,47.2	886,44.6	728,39.8	659,39.1	916,47.2	631,36.7	505,35.4	533,38.4	1029,52.2	244,28.1	800,39.7
Hg-03766	M	N	2007-08-21	2013-04-23	Y	2072	3315D.27	10	561,33.4	974,33.9	886,33.1	659,34.3	916,34.6	631,35.2	505,31.1	533,33.3	1029,34.6	244,27.0
Hg-03767	F	N	2007-11-14	2011-02-14	N	1188	3315D.27	12	476,32.9	889,37.1	801,37.7	643,28.3	574,37.6	831,39.0	546,35.2	420,32.5	448,31.1	944,38.7	159,21.6	715,32.0
Hg-03768	M	N	2007-11-14	2012-12-08	N	1851	3315D.27	10	476,30.4	889,39.9	801,36.5	574,33.0	831,38.0	546,30.3	420,28.5	448,27.8	944,44.2	159,19.1
Hg-03769	M	N	2008-10-22	2010-08-02	N	649	3315D.27	10	133,25.6	546,36.3	458,34.7	231,26.4	488,35.2	203,25.1	77,25.6	105,24.9	601,40.2	372,19.1
Hg-03770	M	N	2009-07-03	2010-08-02	Y	395	3315D.27	8	14,2.9	204,22.8	47,7.2	95,14.7	234,24.4	292,27.2	347,30.5	118,20.8
Hg-03771	M	N	2009-07-03	2010-08-02	Y	395	3315D.27	7	14,2.9	204,30.2	95,14.7	234,33.0	292,36.9	347,41.7	47,7.2
Hg-03772	F	N	2009-07-03	2010-08-02	N	395	3315D.27	8	14,2.9	204,25.9	47,7.2	95,14.7	234,27.9	292,31.1	347,33.2	118,14.2
Hg-03773	F	N	2009-07-03	2010-08-02	N	395	3315D.27	8	14,2.9	204,22.9	47,7.2	95,14.7	234,25.6	292,26.4	347,27.4	118,17.0
Hg-03774	F	N	2009-12-11	2010-08-08	N	240	3315D.27	9	35,6.2	96,14.5	42,6.3	43,6.8	28,4.2	73,9.6	186,31.7	32,6.2	33,6.1
Hg-03787	F	Y	2005-08-15	2016-05-17	Y	3928	3316D.MS5	11	1652,55.5	1499,27.4	1275,57.5	1129,46.0	1710,45.3	1247,55.5	1404,61.6	1464,30.3	1765,58.3	1352,69.1	1373,54.3
Hg-03788	M	Y	2008-04-04	2016-05-17	Y	2965	3316D.MS5	9	334,30.2	747,25.7	432,29.2	689,25.3	404,33.6	376,33.9	278,27.5	306,24.6	802,26.4
Hg-03789	F	N	2009-07-20	2010-07-20	Y	365	3316D.MS5	7	64,13.2	90,19.6	14,2.5	217,31.4	275,34.3	330,40.5	30,4.6
Hg-03790	F	N	2009-07-20	2016-05-17	Y	2493	3316D.MS5	7	64,13.2	90,19.6	14,2.5	217,43.0	275,44.7	330,49.2	30,4.6
Hg-03791	M	N	2009-07-20	2016-05-17	Y	2493	3316D.MS5	7	64,13.2	90,19.6	14,2.5	217,28.0	275,32.1	330,35.8	30,4.6
Hg-03792	M	N	2009-07-20	2016-05-17	Y	2493	3316D.MS5	7	64,13.2	90,19.6	14,2.5	217,36.2	275,39.4	330,45.7	30,4.6
Hg-03793	F	N	2009-07-20	2016-05-17	Y	2493	3316D.MS5	7	64,13.2	90,19.6	14,2.5	217,43.0	275,49.0	330,54.0	30,4.6
Hg-03794	M	N	2009-07-20	2016-05-17	Y	2493	3316D.MS5	7	64,13.2	90,19.6	14,2.5	217,28.8	275,32.1	330,35.6	30,4.6
Hg-03795	F	N	2010-03-12	2011-07-15	N	490	3316D.MS5	5	35,6.3	40,7.4	21,3.5	52,9.1	95,6.8
Hg-03796	F	N	2010-03-12	2011-08-02	N	508	3316D.MS5	5	35,6.3	40,7.4	21,3.5	52,9.1	95,6.8
Hg-03797	F	N	2010-03-12	2016-05-17	Y	2258	3316D.MS5	5	35,6.3	40,7.4	21,3.5	52,9.1	95,6.8
Hg-03798	M	N	2010-03-12	2016-05-17	Y	2258	3316D.MS5	5	35,6.3	40,7.4	21,3.5	52,9.1	95,6.8
Hg-03799	F	N	2010-03-12	2016-05-17	Y	2258	3316D.MS5	5	35,6.3	40,7.4	21,3.5	52,9.1	95,6.8
Hg-03800	F	N	2010-03-12	2016-05-17	Y	2258	3316D.MS5	5	35,6.3	40,7.4	21,3.5	52,9.1	95,6.8
Hg-03826	F	N	2009-07-31	2011-08-17	Y	747	3318D.133	3	292,56.4	139,39.0	207,50.4
Hg-03827	M	N	2009-07-31	2011-08-17	N	747	3318D.133	3	292,53.5	139,41.1	207,49.1
Hg-03831	M	N	2008-11-19	2014-09-05	Y	2116	3319D.32	13	546,92.8	217,55.1	105,24.5	111,19.8	194,47.7	247,64.3	461,91.2	147,39.5	49,11.4	90,21.0	272,69.8	393,89.6	308,79.3
Hg-03832	M	N	2008-11-19	2014-09-05	Y	2116	3319D.32	13	546,43.8	217,31.3	105,24.5	111,29.2	194,27.2	247,33.7	461,41.6	147,24.9	49,11.4	90,21.0	272,35.0	393,43.0	308,35.8
Hg-03854	F	N	2009-09-25	2012-11-29	Y	1161	3320D.MS6	10	42,6.9	151,32.1	120,26.6	236,41.2	21,3.1	101,21.1	35,4.2	206,41.3	14,2.3	28,4.2
Hg-03855	F	N	2009-09-25	2012-11-29	Y	1161	3320D.MS6	10	42,6.9	151,35.8	120,26.6	236,42.2	21,3.1	101,21.1	35,4.2	206,42.2	14,2.3	28,4.2
Hg-03856	M	N	2009-09-25	2010-04-18	N	205	3320D.MS6	8	42,6.9	151,37.1	120,26.6	21,3.1	101,21.1	35,4.2	14,2.3	28,4.2
Hg-03857	M	N	2009-12-11	2012-11-29	Y	1084	3320D.MS6	7	35,5.8	42,3.3	28,4.7	74,15.7	24,4.0	90,18.4	129,23.5
Hg-03858	M	N	2009-12-11	2012-11-29	Y	1084	3320D.MS6	7	35,5.8	42,3.3	28,4.7	74,15.7	24,4.0	90,18.4	129,23.5
Hg-03859	M	N	2009-12-11	2012-11-29	Y	1084	3320D.MS6	7	35,5.8	42,3.3	28,4.7	74,15.7	24,4.0	90,18.4	129,23.5
Hg-03860	M	N	2009-12-11	2012-11-29	Y	1084	3320D.MS6	7	35,5.8	42,3.3	28,4.7	74,15.7	24,4.0	90,18.4	129,23.5
Hg-03861	M	N	2009-12-11	2012-11-29	Y	1084	3320D.MS6	7	35,5.8	42,3.3	28,4.7	74,15.7	24,4.0	90,18.4	129,23.5
Hg-03862	F	N	2009-12-11	2012-01-19	N	769	3320D.MS6	7	35,5.8	42,3.3	28,4.7	74,15.7	24,4.0	90,18.4	129,23.5
Hg-03863	M	N	2009-12-11	2011-04-14	N	489	3320D.MS6	7	35,5.8	42,3.3	28,4.7	74,15.7	24,4.0	90,18.4	129,23.5
Hg-03864	F	N	2009-12-11	2012-01-19	N	769	3320D.MS6	7	35,5.8	42,3.3	28,4.7	74,15.7	24,4.0	90,18.4	129,23.5
Hg-03874	M	N	2000-06-11	2012-06-21	N	4393	3322D.UCT-C	12	3629,61.5	3300,61.3	3330,60.8	3194,61.6	3176,59.5	3277,60.7	3544,61.9	3230,61.2	3132,60.5	3355,60.9	3476,61.8	3391,60.8
Hg-03875	F	Y	2000-09-01	2016-05-17	Y	5737	3323D.NL5	12	3547,51.3	3218,46.9	3248,50.3	3112,45.8	3517,51.3	3195,69.1	3462,50.3	3148,51.6	3050,49.1	3273,69.5	3394,56.9	3309,47.7
Hg-03876	F	N	2009-08-27	2013-05-06	N	1348	3323D.NL5	7	265,29.0	180,25.5	42,6.5	235,29.1	91,16.5	113,22.5	27,3.9
Hg-03877	F	N	2009-08-27	2012-09-15	N	1115	3323D.NL5	7	265,47.5	180,35.5	42,6.5	235,47.6	91,16.5	113,22.5	27,3.9
Hg-03878	F	N	2009-08-27	2013-05-06	N	1348	3323D.NL5	7	265,57.3	180,45.7	42,6.5	235,57.3	91,16.5	113,22.5	27,3.9
Hg-03879	F	N	2009-08-27	2015-07-13	N	2146	3323D.NL5	7	265,47.6	180,35.2	42,6.5	235,47.6	91,16.5	113,22.5	27,3.9
Hg-03880	F	N	2009-08-27	2010-04-18	N	234	3323D.NL5	5	180,35.2	91,16.5	42,6.5	113,22.5	27,3.9
Hg-03881	M	N	2010-01-13	2011-12-15	N	701	3323D.NL5	7	93,18.3	14,3.2	28,5.5	41,9.1	21,4.1	96,21.3	35,7.5
Hg-03882	M	N	2010-01-13	2012-01-02	N	719	3323D.NL5	7	93,18.3	14,3.2	28,5.5	41,9.1	21,4.1	96,21.3	35,7.5
Hg-03883	M	N	2010-01-13	2011-10-10	N	635	3323D.NL5	7	93,18.3	14,3.2	28,5.5	41,9.1	21,4.1	96,21.3	35,7.5
Hg-03884	M	N	2010-04-02	2013-07-19	N	1204	3323D.NL5	7	14,2.8	35,6.2	28,4.9	19,3.3	24,4.1	17,4.6	42,7.7
Hg-03885	F	N	2010-04-02	2015-08-01	N	1947	3323D.NL5	7	14,2.8	35,6.2	28,4.9	19,3.3	24,4.1	17,4.6	42,7.7
Hg-03886	F	N	2010-04-02	2015-07-13	N	1928	3323D.NL5	7	14,2.8	35,6.2	28,4.9	19,3.3	24,4.1	17,4.6	42,7.7
Hg-03896	M	Y	2007-01-24	2012-07-27	Y	2011	3324D.MS 20	14	419,41.2	1093,72.9	520,48.4	778,65.2	1147,71.3	722,60.0	1204,69.9	414,41.2	876,67.5	818,67.8	1016,69.8	848,65.8	918,69.9	948,66.1
Hg-03897	M	N	2007-11-11	2010-09-18	N	1042	3324D.AKM+4300BF	13	920,34.2	591,33.9	249,28.3	485,31.5	467,29.4	568,32.3	621,32.1	835,34.2	521,31.9	423,32.2	646,33.3	767,35.8	682,32.9
Hg-03899	F	Y	2008-02-21	2012-11-29	Y	1743	3325D.MS13	2	747,32.3	701,49.1
Hg-03912	M	N	2007-08-08	2012-07-30	Y	1818	3326D.105	12	1015,51.8	826,41.6	716,37.9	580,38.3	562,34.2	663,37.1	930,51.0	741,41.5	267,27.7	518,38.1	616,38.3	862,44.9
Hg-03913	F	N	2009-05-30	2012-07-16	Y	1143	3326D.105	8	354,50.6	90,18.1	165,33.8	269,47.0	39,6.4	80,16.0	16,2.7	201,39.8
Hg-03914	M	N	2009-05-30	2012-05-20	Y	1086	3326D.105	8	354,55.2	90,18.1	165,28.5	269,46.8	39,6.4	80,16.0	16,2.7	201,35.7
Hg-03915	M	N	2009-05-30	2012-09-12	Y	1201	3326D.105	8	354,54.4	90,18.1	165,29.9	269,47.5	39,6.4	80,16.0	16,2.7	201,37.3
Hg-03916	M	N	2009-09-12	2012-07-09	Y	1031	3326D.105	10	249,37.2	89,13.9	60,8.6	37,4.6	164,28.3	28,3.1	16,2.0	23,2.7	97,15.7	44,5.6
Hg-03928	M	N	2010-04-23	2013-11-19	N	1306	3330D.MS7	4	21,3.5	14,2.9	42,8.1	28,4.7
Hg-03929	F	N	2010-04-23	2014-05-09	Y	1477	3330D.MS7	4	21,3.5	14,2.9	42,8.1	28,4.7
Hg-03930	F	N	2010-04-23	2011-06-02	N	405	3330D.MS7	4	21,3.5	14,2.9	42,8.1	28,4.7
Hg-03931	F	N	2010-04-23	2016-05-17	Y	2216	3330D.MS7	4	21,3.5	14,2.9	42,8.1	28,4.7
Hg-03932	F	N	2010-04-23	2016-05-17	Y	2216	3330D.MS7	4	21,3.5	14,2.9	42,8.1	28,4.7
Hg-03933	F	N	2010-04-23	2016-05-17	Y	2216	3330D.MS7	4	21,3.5	14,2.9	42,8.1	28,4.7
Hg-03934	M	N	2010-04-23	2016-05-17	Y	2216	3330D.MS7	4	21,3.5	14,2.9	42,8.1	28,4.7
Hg-03994	M	N	2007-07-04	2012-05-22	Y	1784	3331D.YE4	10	1050,40.6	934,40.4	707,31.9	554,34.3	232,34.8	965,39.9	637,35.7	777,34.9	709,32.0	812,35.4
Hg-03995	M	N	2007-07-04	2012-05-22	Y	1784	3331D.YE4	10	1050,54.1	934,54.3	707,45.4	554,42.1	232,44.7	965,51.1	637,43.9	777,46.8	709,46.9	812,47.2
Hg-03996	M	N	2008-08-22	2012-05-22	Y	1369	3331D.YE4	9	635,46.4	519,45.6	292,30.4	139,21.2	550,43.1	222,28.2	362,38.4	294,36.2	397,39.2
Hg-03997	M	N	2008-08-22	2011-01-25	Y	886	3331D.YE4	9	635,44.7	519,39.7	292,25.4	139,15.9	550,41.2	222,21.4	362,34.5	294,28.1	397,35.9
Hg-04007	F	N	2004-12-27	2016-05-17	Y	4159	3332D.3200	11	1969,37.6	1528,31.7	1668,32.0	1473,29.4	1884,35.9	1655,31.6	1556,31.5	1816,35.4	1731,33.4	1628,32.2	1571,32.1
Hg-04008	M	N	2004-12-27	2016-05-17	Y	4159	3332D.3200	11	1969,54.1	1528,46.8	1668,46.9	1473,46.6	1884,51.5	1655,47.5	1556,48.1	1816,51.1	1731,48.6	1628,48.0	1571,46.3
Hg-04009	M	N	2006-11-19	2016-01-28	N	3357	3332D.3200	11	1277,34.2	836,24.2	976,26.9	781,23.5	1192,30.8	963,26.8	864,24.6	1124,30.1	1039,27.4	936,26.2	879,25.8
Hg-04010	M	N	2006-11-19	2016-05-17	Y	3467	3332D.3200	11	1277,55.5	836,40.5	976,43.1	781,38.5	1192,53.7	963,43.3	864,41.4	1124,50.0	1039,46.7	936,43.4	879,42.8
Hg-04011	M	N	2007-12-27	2016-05-17	Y	3064	3332D.3200	11	874,53.5	433,30.6	573,36.3	378,27.8	789,54.1	560,35.4	461,30.9	721,49.5	636,41.0	533,35.7	476,32.6
Hg-04012	F	N	2007-12-27	2016-05-17	Y	3064	3332D.3200	10	874,36.0	433,15.4	573,27.7	789,35.5	560,26.9	461,18.7	721,35.0	636,29.2	533,25.4	476,21.3
Hg-04013	F	N	2008-06-14	2016-05-17	Y	2894	3332D.3200	11	704,41.7	263,29.5	403,33.5	208,28.8	619,41.1	390,32.8	291,31.5	551,38.2	466,33.0	363,31.8	306,30.9
Hg-04014	F	N	2008-09-04	2016-05-17	Y	2812	3332D.3200	11	622,39.9	181,16.8	321,26.7	126,12.4	537,37.3	308,26.4	209,19.1	469,33.8	384,29.3	281,24.3	224,21.8
Hg-04015	M	N	2009-05-09	2016-05-17	Y	2565	3332D.3200	8	375,38.1	104,12.1	17,2.5	290,26.5	61,6.1	222,28.5	34,4.2	137,16.0
Hg-04016	F	N	2009-05-09	2016-05-17	Y	2565	3332D.3200	8	375,38.0	104,12.1	17,2.5	290,34.5	61,6.1	222,30.9	34,4.2	137,21.4
Hg-04017	M	N	2009-05-09	2016-05-17	Y	2565	3332D.3200	8	375,34.8	104,12.1	17,2.5	290,30.2	61,6.1	222,25.7	34,4.2	137,16.8
Hg-04018	F	N	2009-05-09	2016-05-17	Y	2565	3332D.3200	8	375,40.8	104,12.1	17,2.5	290,34.3	61,6.1	222,28.7	34,4.2	137,20.1
Hg-04019	M	N	2009-05-09	2016-05-17	Y	2565	3332D.3200	8	375,33.8	104,12.1	17,2.5	290,29.5	61,6.1	222,25.5	34,4.2	137,15.8
Hg-04020	M	N	2009-05-09	2016-05-17	Y	2565	3332D.3200	8	375,36.2	104,12.1	17,2.5	290,30.8	61,6.1	222,25.7	34,4.2	137,16.7
Hg-04021	M	N	2009-05-09	2016-05-17	Y	2565	3332D.3200	8	375,39.1	104,12.1	17,2.5	290,34.5	61,6.1	222,25.9	34,4.2	137,17.1
Hg-04022	F	N	2009-05-09	2016-05-17	Y	2565	3332D.3200	8	375,29.3	104,12.1	17,2.5	290,26.8	61,6.1	222,20.3	34,4.2	137,11.8
Hg-04023	F	N	2009-05-09	2016-05-17	Y	2565	3332D.3200	8	375,31.8	104,12.1	17,2.5	290,28.4	61,6.1	222,21.2	34,4.2	137,16.4
Hg-04024	M	N	2009-08-07	2014-08-13	Y	1832	3332D.3200	6	285,31.8	14,2.5	200,24.4	132,16.7	101,10.7	47,4.9
Hg-04025	M	N	2009-08-07	2014-08-13	Y	1832	3332D.3200	6	285,23.2	14,2.5	200,19.8	132,13.9	101,10.7	47,4.9
Hg-04026	M	N	2009-08-07	2014-08-13	Y	1832	3332D.3200	6	285,23.4	14,2.5	200,19.3	132,13.8	101,10.7	47,4.9
Hg-04027	M	N	2009-08-07	2014-08-12	Y	1831	3332D.3200	6	285,19.2	14,2.5	200,19.2	132,11.1	101,10.7	47,4.9
Hg-04028	M	N	2009-08-07	2013-04-12	N	1344	3332D.3200	6	285,20.2	14,2.5	200,15.8	132,9.4	101,10.7	47,4.9
Hg-04029	F	N	2009-08-07	2016-05-17	Y	2475	3332D.3200	6	285,28.4	14,2.5	200,23.6	132,16.6	101,10.7	47,4.9
Hg-04030	F	N	2009-08-07	2016-05-17	Y	2475	3332D.3200	6	285,26.6	14,2.5	200,21.7	132,15.0	101,10.7	47,4.9
Hg-04031	F	N	2009-08-07	2016-05-17	Y	2475	3332D.3200	6	285,33.9	14,2.5	200,27.4	132,18.9	101,10.7	47,4.9
Hg-04032	F	N	2009-08-07	2016-05-17	Y	2475	3332D.3200	6	285,33.7	14,2.5	200,27.2	132,17.5	101,10.7	47,4.9
Hg-04033	F	N	2009-08-07	2016-05-17	Y	2475	3332D.3200	6	285,23.5	14,2.5	200,16.6	132,11.8	101,10.7	47,4.9
Hg-04034	F	N	2009-08-07	2016-05-17	Y	2475	3332D.3200	6	285,21.5	14,2.5	200,17.0	132,10.9	101,10.7	47,4.9
Hg-04035	F	N	2009-08-07	2016-05-17	Y	2475	3332D.3200	6	285,24.7	14,2.5	200,20.4	132,14.3	101,10.7	47,4.9
Hg-04036	F	N	2009-08-07	2016-05-17	Y	2475	3332D.3200	6	285,25.8	14,2.5	200,21.3	132,14.2	101,10.7	47,4.9
Hg-04037	M	N	2009-11-02	2013-11-19	N	1478	3332D.3200	22	30,3.5	42,4.5	14,2.3	36,3.9	38,4.0	113,7.5	50,4.8	44,4.7	46,4.8	198,12.6	35,3.9	28,3.8	29,3.5	31,3.6	43,4.8	106,9.1	37,4.0	39,4.1	21,2.9	49,4.7	51,4.8	45,4.8
Hg-04038	M	N	2009-11-02	2011-05-05	N	549	3332D.3200	22	30,3.5	42,4.5	14,2.3	36,3.9	38,4.0	113,6.4	50,4.8	44,4.7	46,4.8	198,8.1	35,3.9	28,3.8	29,3.5	31,3.6	43,4.8	106,9.1	37,4.0	39,4.1	21,2.9	49,4.7	51,4.8	45,4.8
Hg-04039	F	N	2009-11-02	2015-09-11	N	2139	3332D.3200	22	30,3.5	42,4.5	14,2.3	36,3.9	38,4.0	113,10.0	50,4.8	44,4.7	46,4.8	198,18.0	35,3.9	28,3.8	29,3.5	31,3.6	43,4.8	106,9.1	37,4.0	39,4.1	21,2.9	49,4.7	51,4.8	45,4.8
Hg-04040	M	N	2009-11-02	2016-05-17	Y	2388	3332D.3200	22	30,3.5	42,4.5	14,2.3	36,3.9	38,4.0	113,15.3	50,4.8	44,4.7	46,4.8	198,20.1	35,3.9	28,3.8	29,3.5	31,3.6	43,4.8	106,9.1	37,4.0	39,4.1	21,2.9	49,4.7	51,4.8	45,4.8
Hg-04041	F	N	2009-11-02	2016-05-17	Y	2388	3332D.3200	22	30,3.5	42,4.5	14,2.3	36,3.9	38,4.0	113,8.9	50,4.8	44,4.7	46,4.8	198,14.9	35,3.9	28,3.8	29,3.5	31,3.6	43,4.8	106,9.1	37,4.0	39,4.1	21,2.9	49,4.7	51,4.8	45,4.8
Hg-04042	F	N	2009-11-02	2016-05-17	Y	2388	3332D.3200	22	30,3.5	42,4.5	14,2.3	36,3.9	38,4.0	113,12.5	50,4.8	44,4.7	46,4.8	198,18.3	35,3.9	28,3.8	29,3.5	31,3.6	43,4.8	106,9.1	37,4.0	39,4.1	21,2.9	49,4.7	51,4.8	45,4.8
Hg-04043	F	N	2009-11-24	2016-05-17	Y	2366	3332D.3200	3	176,34.9	91,35.1	23,31.8
Hg-04044	F	N	2010-06-02	2016-05-17	Y	2176	3332D.3200	3	16,2.5	14,2.3	15,2.4
Hg-04073	M	N	2005-01-14	2016-05-17	Y	4141	3333D.150	12	1481,14.7	1714,23.2	1635,21.4	1489,27.4	1924,28.5	1551,17.2	1579,20.7	1867,27.9	1797,23.9	1509,17.0	1453,13.5	1070,16.3
Hg-04074	M	N	2005-01-14	2016-05-17	Y	4141	3333D.150	12	1481,63.4	1714,62.1	1635,62.1	1489,63.9	1924,64.6	1551,63.6	1579,61.5	1867,65.4	1797,62.6	1509,64.3	1453,63.4	1070,56.6
Hg-04075	F	N	2005-12-07	2011-10-25	N	2148	3333D.150	12	1154,27.1	1387,33.7	1308,30.7	1162,38.2	1597,41.2	1224,29.3	1252,29.8	1540,38.1	1470,35.7	1182,29.3	1126,27.2	743,18.7
Hg-04076	F	N	2005-12-07	2011-12-12	N	2196	3333D.150	12	1154,25.7	1387,28.0	1308,27.8	1162,31.4	1597,30.9	1224,25.7	1252,26.8	1540,32.5	1470,29.1	1182,27.3	1126,27.1	743,19.3
Hg-04077	M	N	2005-12-07	2010-11-28	N	1817	3333D.150	12	1154,28.4	1387,29.5	1308,28.1	1162,24.7	1597,24.2	1224,25.9	1252,28.3	1540,24.6	1470,26.3	1182,31.1	1126,27.0	743,22.5
Hg-04078	F	Y	2005-12-07	2016-05-17	Y	3814	3333D.150	12	1154,33.6	1387,37.8	1308,36.6	1162,44.2	1597,47.2	1224,36.6	1252,34.4	1540,46.4	1470,43.5	1182,35.1	1126,33.3	743,22.9
Hg-04079	F	N	2006-10-30	2015-01-29	N	3013	3333D.150	12	827,33.5	1060,39.9	981,36.6	835,44.4	1270,49.2	897,35.4	925,35.6	1213,48.3	1143,39.8	855,34.3	799,32.7	416,24.2
Hg-04080	F	N	2006-10-30	2012-03-23	N	1971	3333D.150	12	827,39.9	1060,43.2	981,42.8	835,49.3	1270,51.0	897,42.3	925,43.0	1213,49.6	1143,46.6	855,40.4	799,39.0	416,27.9
Hg-04081	F	N	2006-10-30	2010-02-11	N	1200	3333D.150	10	827,11.9	1060,20.8	981,17.5	835,15.5	897,13.7	925,14.2	1143,20.5	855,13.1	799,12.2	416,17.7
Hg-04082	F	N	2006-10-30	2013-02-15	N	2300	3333D.150	12	827,28.0	1060,35.3	981,32.0	835,41.1	1270,43.6	897,30.1	925,30.6	1213,42.4	1143,35.3	855,30.4	799,28.7	416,16.6
Hg-04083	M	N	2006-10-30	2012-02-04	N	1923	3333D.150	12	827,28.4	1060,26.3	981,25.0	835,25.9	1270,25.8	897,26.7	925,25.5	1213,26.4	1143,24.9	855,27.9	799,29.6	416,22.5
Hg-04084	M	N	2006-10-30	2016-05-17	Y	3487	3333D.150	12	827,42.9	1060,49.0	981,48.8	835,56.2	1270,54.0	897,46.5	925,45.2	1213,56.5	1143,47.8	855,45.2	799,43.1	416,21.1
Hg-04085	M	N	2006-10-30	2016-05-17	Y	3487	3333D.150	12	827,34.4	1060,38.8	981,37.0	835,40.5	1270,39.5	897,34.7	925,37.5	1213,41.3	1143,38.4	855,36.6	799,35.4	416,27.9
Hg-04086	M	N	2006-10-30	2016-05-17	Y	3487	3333D.150	12	827,28.5	1060,33.3	981,32.2	835,35.8	1270,36.5	897,28.9	925,31.3	1213,36.4	1143,30.9	855,31.0	799,28.6	416,16.6
Hg-04087	F	N	2006-10-30	2016-05-17	Y	3487	3333D.150	12	827,47.5	1060,43.9	981,49.3	835,52.2	1270,48.7	897,51.5	925,48.3	1213,53.5	1143,50.8	855,51.4	799,34.5	416,19.9
Hg-04088	M	N	2007-10-04	2013-02-28	N	1974	3333D.150	12	488,17.6	721,17.0	642,16.6	496,16.4	931,16.7	139,13.3	558,15.8	586,18.9	874,16.1	804,15.5	516,17.2	460,15.6
Hg-04089	M	N	2007-10-04	2012-05-31	Y	1701	3333D.150	12	488,33.0	721,42.8	642,40.1	496,50.6	931,49.0	139,19.3	558,35.3	586,38.1	874,51.1	804,46.7	516,36.1	460,32.4
Hg-04090	M	N	2007-10-04	2012-08-03	N	1765	3333D.150	12	488,19.6	721,17.7	642,19.7	496,19.6	931,22.1	139,14.5	558,18.1	586,19.2	874,19.3	804,19.4	516,20.0	460,20.0
Hg-04091	M	N	2007-10-04	2016-05-17	Y	3148	3333D.150	12	488,27.6	721,34.1	642,30.6	496,48.3	931,47.7	139,15.2	558,28.1	586,28.3	874,48.6	804,39.0	516,28.1	460,26.8
Hg-04092	F	N	2007-10-04	2016-05-17	Y	3148	3333D.150	12	488,23.8	721,29.0	642,25.7	496,30.3	931,31.3	139,18.1	558,21.4	586,25.3	874,30.8	804,27.2	516,25.4	460,24.8
Hg-04093	F	N	2007-10-04	2016-05-17	Y	3148	3333D.150	12	488,25.6	721,31.8	642,29.7	496,36.5	931,35.7	139,12.8	558,27.3	586,29.5	874,37.1	804,33.3	516,27.1	460,25.0
Hg-04094	F	N	2007-10-04	2016-05-17	Y	3148	3333D.150	12	488,25.2	721,35.9	642,34.4	496,39.3	931,43.6	139,13.2	558,29.9	586,31.6	874,41.1	804,37.2	516,27.8	460,26.0
Hg-04095	F	N	2007-10-04	2016-05-17	Y	3148	3333D.150	12	488,23.6	721,26.6	642,25.6	496,29.6	931,31.1	139,14.5	558,24.4	586,25.3	874,29.3	804,27.8	516,25.0	460,24.2
Hg-04096	M	N	2007-10-04	2016-05-17	Y	3148	3333D.150	12	488,25.4	721,32.7	642,29.4	496,41.6	931,43.2	139,16.5	558,26.6	586,28.4	874,42.5	804,36.1	516,27.2	460,24.8
Hg-04097	M	N	2007-10-04	2016-05-17	Y	3148	3333D.150	12	488,25.6	721,24.4	642,24.2	496,22.8	931,20.2	139,13.9	558,26.5	586,27.7	874,23.2	804,22.7	516,25.6	460,25.1
Hg-04098	F	N	2007-10-04	2016-05-17	Y	3148	3333D.150	12	488,28.9	721,39.9	642,34.5	496,53.5	931,53.7	139,16.6	558,30.5	586,32.5	874,53.7	804,47.3	516,30.2	460,29.5
Hg-04099	M	N	2007-10-04	2016-05-17	Y	3148	3333D.150	12	488,28.3	721,28.3	642,27.6	496,31.0	931,31.9	139,12.6	558,27.3	586,27.3	874,30.7	804,29.3	516,28.7	460,28.2
Hg-04100	M	N	2008-01-21	2012-05-31	Y	1592	3333D.150	12	379,18.6	612,28.9	238,16.4	533,24.3	387,37.1	822,44.1	449,19.0	477,21.2	765,39.9	695,35.6	407,18.3	351,19.8
Hg-04101	M	N	2008-01-21	2012-05-31	Y	1592	3333D.150	12	379,18.6	612,19.6	238,14.8	533,20.6	387,26.6	822,32.1	449,16.5	477,17.9	765,29.3	695,19.2	407,17.3	351,18.8
Hg-04102	M	N	2008-01-21	2013-06-26	Y	1983	3333D.150	12	379,19.5	612,24.8	238,18.2	533,23.0	387,29.7	822,28.6	449,20.6	477,22.7	765,29.2	695,25.5	407,21.3	351,20.5
Hg-04103	M	N	2008-01-21	2012-10-23	N	1737	3333D.150	11	379,23.4	612,22.2	533,23.1	387,21.8	822,20.8	449,23.3	477,24.5	765,21.5	695,20.6	407,24.1	351,22.6
Hg-04104	F	N	2008-01-21	2016-05-17	Y	3039	3333D.150	12	379,18.0	612,26.4	238,17.0	533,21.3	387,35.9	822,36.9	449,18.1	477,18.8	765,35.7	695,30.5	407,20.0	351,19.3
Hg-04105	F	N	2008-01-21	2016-05-17	Y	3039	3333D.150	12	379,23.4	612,29.7	238,19.4	533,27.2	387,34.4	822,36.5	449,25.3	477,25.6	765,33.1	695,31.0	407,24.2	351,23.5
Hg-04106	F	N	2008-01-21	2016-05-17	Y	3039	3333D.150	12	379,26.8	612,34.2	238,20.8	533,32.3	387,35.0	822,38.1	449,28.9	477,33.4	765,37.3	695,36.5	407,30.6	351,25.9
Hg-04107	F	N	2008-04-25	2010-05-15	N	750	3333D.150	12	284,17.0	517,18.9	143,11.2	438,18.8	292,14.5	727,14.9	354,16.8	382,17.8	670,13.4	600,15.7	312,18.0	256,17.5
Hg-04108	M	N	2008-04-25	2016-05-17	Y	2944	3333D.150	12	284,14.9	517,20.4	143,12.3	438,18.8	292,21.6	727,22.5	354,15.1	382,16.0	670,21.8	600,19.8	312,15.4	256,15.8
Hg-04109	M	N	2008-07-15	2012-05-31	Y	1416	3333D.150	12	203,8.4	436,18.8	62,7.3	357,15.1	211,23.2	646,25.2	273,10.7	301,13.4	589,24.0	519,20.1	231,10.2	175,7.6
Hg-04110	M	N	2008-07-15	2016-05-17	Y	2863	3333D.150	12	203,11.7	436,16.5	62,9.3	357,12.8	211,19.2	646,21.4	273,17.5	301,14.3	589,19.4	519,16.8	231,13.6	175,12.4
Hg-04111	F	N	2008-07-15	2016-05-17	Y	2863	3333D.150	12	203,11.2	436,18.0	62,8.8	357,16.1	211,19.7	646,21.6	273,13.2	301,16.6	589,20.7	519,18.8	231,13.1	175,11.0
Hg-04112	F	N	2008-07-15	2016-05-17	Y	2863	3333D.150	12	203,22.7	436,35.7	62,10.2	357,30.8	211,43.7	646,49.9	273,28.7	301,29.2	589,45.5	519,38.1	231,26.1	175,20.1
Hg-04113	F	N	2008-07-15	2016-05-17	Y	2863	3333D.150	12	203,18.7	436,26.4	62,10.0	357,23.9	211,27.8	646,31.1	273,19.9	301,23.1	589,28.9	519,25.8	231,21.6	175,18.6
Hg-04114	F	N	2008-07-15	2016-05-17	Y	2863	3333D.150	12	203,21.0	436,31.1	62,7.1	357,28.6	211,41.5	646,37.3	273,24.7	301,27.9	589,40.9	519,40.9	231,23.0	175,20.0
Hg-04115	M	N	2009-03-09	2011-08-17	Y	891	3333D.150	7	199,23.5	409,40.4	36,6.0	14,2.7	352,37.3	282,30.8	98,13.1
Hg-04116	M	N	2009-03-09	2011-08-17	Y	891	3333D.150	7	199,20.9	409,29.9	36,6.0	14,2.7	352,30.2	282,25.9	98,13.1
Hg-04117	F	N	2009-03-09	2011-05-19	N	801	3333D.150	7	199,19.4	409,32.1	36,6.0	14,2.7	352,30.5	282,24.3	98,13.1
Hg-04118	F	N	2009-03-09	2016-05-17	Y	2626	3333D.150	7	199,15.6	409,19.2	36,6.0	14,2.7	352,17.9	282,15.2	98,13.1
Hg-04119	F	N	2009-03-09	2016-05-17	Y	2626	3333D.150	7	199,22.8	409,27.9	36,6.0	14,2.7	352,26.6	282,25.3	98,13.1
Hg-04120	M	N	2009-05-31	2013-06-26	Y	1487	3333D.150	7	116,16.4	89,14.5	326,27.1	37,5.4	269,24.9	199,17.5	15,3.0
Hg-04121	M	N	2009-05-31	2011-08-17	Y	808	3333D.150	7	116,15.5	89,14.5	326,35.8	37,5.4	269,32.1	199,22.1	15,3.0
Hg-04122	F	N	2009-05-31	2016-05-17	Y	2543	3333D.150	7	116,18.1	89,14.5	326,27.5	37,5.4	269,27.2	199,22.0	15,3.0
Hg-04123	M	N	2009-08-14	2011-07-08	N	693	3333D.150	5	41,6.8	14,2.5	251,15.8	194,15.1	124,12.1
Hg-04124	M	N	2009-08-14	2013-06-26	Y	1412	3333D.150	5	41,6.8	14,2.5	251,24.6	194,21.7	124,16.6
Hg-04125	M	N	2009-08-14	2013-06-26	Y	1412	3333D.150	5	41,6.8	14,2.5	251,21.2	194,16.7	124,14.3
Hg-04126	M	N	2009-08-14	2013-06-26	Y	1412	3333D.150	5	41,6.8	14,2.5	251,18.1	194,17.7	124,13.8
Hg-04127	M	N	2009-08-14	2013-06-26	Y	1412	3333D.150	5	41,6.8	14,2.5	251,20.0	194,17.6	124,14.4
Hg-04128	M	N	2009-08-14	2013-06-26	Y	1412	3333D.150	5	41,6.8	14,2.5	251,23.3	194,19.7	124,14.3
Hg-04129	F	N	2009-08-14	2016-05-17	Y	2468	3333D.150	5	41,6.8	14,2.5	251,25.5	194,21.7	124,13.8
Hg-04161	M	N	2004-09-04	2011-06-21	Y	2481	3335D.140	12	1847,68.8	1967,71.5	1587,76.4	1713,68.5	1769,60.7	2060,74.9	2000,72.6	1501,77.2	1643,74.0	1810,62.7	1742,70.4	1685,69.8
Hg-04162	M	N	2004-09-04	2011-06-21	Y	2481	3335D.140	12	1847,44.1	1967,42.8	1587,46.0	1713,45.4	1769,39.5	2060,45.8	2000,45.7	1501,46.3	1643,48.1	1810,41.5	1742,47.1	1685,46.6
Hg-04163	F	N	2006-08-25	2011-06-21	Y	1761	3335D.140	12	1127,30.5	1247,31.1	867,29.1	993,27.9	1049,28.0	1340,33.0	1280,32.2	781,37.8	923,33.5	1090,29.8	1022,30.9	965,30.2
Hg-04164	F	N	2006-08-25	2011-05-12	Y	1721	3335D.140	12	1127,40.6	1247,46.0	867,38.3	993,39.7	1049,36.9	1340,46.5	1280,46.2	781,26.0	923,40.2	1090,38.5	1022,40.8	965,40.0
Hg-04165	F	N	2007-10-04	2011-05-10	Y	1314	3335D.140	12	722,32.8	842,29.5	462,31.3	588,29.2	644,27.4	935,33.0	875,31.3	376,28.2	518,31.1	685,30.3	617,30.2	560,29.6
Hg-04166	F	N	2007-10-04	2011-05-10	Y	1314	3335D.140	12	722,27.5	842,31.5	462,28.9	588,26.9	644,24.3	935,33.1	875,32.1	376,28.9	518,28.6	685,26.5	617,26.7	560,28.9
Hg-04167	M	N	2007-10-04	2011-05-10	Y	1314	3335D.140	12	722,32.2	842,38.6	462,31.5	588,32.3	644,29.6	935,42.2	875,40.4	376,31.1	518,32.3	685,31.4	617,33.6	560,32.7
Hg-04168	F	N	2007-10-04	2011-05-10	Y	1314	3335D.140	12	722,28.5	842,29.9	462,27.6	588,25.5	644,24.1	935,29.7	875,31.6	376,29.5	518,27.2	685,26.5	617,26.8	560,25.3
Hg-04169	M	N	2007-10-04	2011-05-10	Y	1314	3335D.140	12	722,33.7	842,41.2	462,26.7	588,26.6	644,25.3	935,43.6	875,43.7	376,26.9	518,27.1	685,29.9	617,27.6	560,27.2
Hg-04170	F	N	2007-10-04	2011-05-10	Y	1314	3335D.140	12	722,51.0	842,66.1	462,43.4	588,45.3	644,42.1	935,75.5	875,69.9	376,42.6	518,44.3	685,47.2	617,40.8	560,44.1
Hg-04171	M	N	2007-10-04	2011-05-10	Y	1314	3335D.140	12	722,32.9	842,36.5	462,26.7	588,29.2	644,27.8	935,39.1	875,39.1	376,27.9	518,28.9	685,30.0	617,32.4	560,28.9
Hg-04172	F	N	2007-10-04	2011-05-10	Y	1314	3335D.140	12	722,27.7	842,29.4	462,28.3	588,26.2	644,23.8	935,30.5	875,31.3	376,29.7	518,27.8	685,26.7	617,25.3	560,25.4
Hg-04173	F	N	2007-10-04	2011-05-10	Y	1314	3335D.140	12	722,35.6	842,42.0	462,35.3	588,33.6	644,31.9	935,42.2	875,42.1	376,36.3	518,35.6	685,34.6	617,35.6	560,35.4
Hg-04174	M	N	2007-10-04	2011-05-10	Y	1314	3335D.140	12	722,30.8	842,41.6	462,26.9	588,28.0	644,26.7	935,40.3	875,41.8	376,28.9	518,27.6	685,30.3	617,28.8	560,28.0
Hg-04175	F	N	2007-10-04	2010-08-02	N	1033	3335D.140	12	722,31.3	842,31.4	462,28.0	588,28.6	644,25.6	935,36.6	875,33.6	376,28.9	518,28.6	685,28.5	617,27.8	560,28.0
Hg-04176	M	N	2007-12-18	2011-05-10	Y	1239	3335D.140	12	647,25.1	767,30.9	387,25.2	513,24.8	569,23.2	860,32.0	800,32.5	301,24.3	443,25.4	610,24.5	542,24.8	485,25.2
Hg-04177	F	N	2007-12-18	2011-05-10	Y	1239	3335D.140	12	647,26.7	767,30.0	387,22.9	513,23.2	569,21.9	860,34.2	800,31.9	301,23.3	443,23.7	610,24.1	542,24.4	485,23.7
Hg-04178	M	N	2007-12-18	2011-05-10	Y	1239	3335D.140	12	647,22.9	767,25.9	387,20.0	513,21.5	569,20.7	860,29.3	800,27.3	301,21.4	443,20.0	610,21.7	542,21.4	485,20.0
Hg-04179	M	N	2007-12-18	2011-05-10	Y	1239	3335D.140	12	647,22.9	767,26.5	387,20.4	513,22.0	569,20.5	860,27.7	800,27.0	301,20.6	443,22.0	610,21.6	542,23.2	485,21.6
Hg-04180	F	N	2007-12-18	2011-05-10	Y	1239	3335D.140	12	647,26.8	767,27.0	387,24.3	513,24.2	569,22.4	860,29.7	800,29.7	301,24.5	443,25.4	610,24.9	542,24.1	485,24.4
Hg-04181	M	N	2007-12-18	2011-05-10	Y	1239	3335D.140	12	647,26.5	767,31.1	387,25.8	513,23.4	569,21.8	860,33.9	800,34.1	301,25.7	443,24.0	610,25.1	542,24.6	485,23.4
Hg-04182	M	N	2007-12-18	2011-05-10	Y	1239	3335D.140	12	647,28.8	767,31.1	387,26.2	513,27.9	569,25.0	860,28.3	800,31.5	301,26.3	443,26.0	610,27.1	542,29.1	485,27.5
Hg-04183	M	N	2008-11-26	2010-12-16	Y	750	3335D.140	13	303,22.1	423,26.0	43,6.7	169,18.2	198,19.5	516,29.6	456,28.0	225,18.3	83,12.9	99,15.2	266,20.3	90,14.1	141,17.8
Hg-04184	F	N	2008-11-26	2010-12-16	Y	750	3335D.140	13	303,21.1	423,22.1	43,6.7	169,17.5	198,18.7	516,26.9	456,26.4	225,15.7	83,12.9	99,15.2	266,18.5	90,14.1	141,16.9
Hg-04185	M	N	2008-11-26	2011-05-10	Y	895	3335D.140	13	303,28.3	423,31.8	43,6.7	169,21.9	198,23.8	516,34.6	456,33.3	225,20.8	83,12.9	99,15.2	266,23.9	90,14.1	141,20.6
Hg-04186	F	N	2008-11-26	2011-05-10	Y	895	3335D.140	13	303,20.7	423,26.9	43,6.7	169,21.8	198,22.6	516,26.7	456,27.5	225,21.8	83,12.9	99,15.2	266,22.7	90,14.1	141,20.1
Hg-04187	F	N	2008-11-26	2010-12-16	N	750	3335D.140	13	303,19.6	423,24.6	43,6.7	169,17.1	198,17.9	516,25.4	456,24.6	225,15.8	83,12.9	99,15.2	266,18.3	90,14.1	141,15.9
Hg-04188	M	N	2008-11-26	2010-12-16	N	750	3335D.140	13	303,27.3	423,33.1	43,6.7	169,20.3	198,22.5	516,35.3	456,35.1	225,19.7	83,12.9	99,15.2	266,22.8	90,14.1	141,18.2
Hg-04189	M	N	2008-11-26	2010-06-28	N	579	3335D.140	13	303,25.1	423,31.8	43,6.7	169,20.5	198,21.2	516,37.4	456,33.3	225,18.9	83,12.9	99,15.2	266,22.2	90,14.1	141,17.9
Hg-04190	M	N	2009-02-03	2011-05-10	Y	826	3335D.140	12	234,18.9	354,23.5	100,13.4	156,15.8	99,13.0	447,25.7	387,25.2	14,2.0	30,3.5	197,17.7	129,17.3	72,9.7
Hg-04191	M	N	2009-04-29	2011-05-10	Y	741	3335D.140	11	149,20.3	269,27.2	15,2.5	71,7.7	14,2.5	362,30.4	302,28.8	90,9.3	44,6.5	82,8.5	113,12.1
Hg-04192	M	N	2009-04-29	2011-05-10	Y	741	3335D.140	11	149,16.4	269,22.1	15,2.5	71,7.7	14,2.5	362,24.9	302,23.6	90,9.3	44,6.5	82,8.5	113,12.1
Hg-04193	M	N	2009-04-29	2011-05-10	Y	741	3335D.140	11	149,16.0	269,20.8	15,2.5	71,7.7	14,2.5	362,21.9	302,21.1	90,9.3	44,6.5	82,8.5	113,12.1
Hg-04194	M	N	2009-04-29	2011-05-10	Y	741	3335D.140	11	149,17.9	269,23.8	15,2.5	71,7.7	14,2.5	362,29.1	302,26.7	90,9.3	44,6.5	82,8.5	113,12.1
Hg-04195	F	N	2009-04-29	2011-05-10	Y	741	3335D.140	11	149,15.9	269,26.4	15,2.5	71,7.7	14,2.5	362,29.3	302,28.6	90,9.3	44,6.5	82,8.5	113,12.1
Hg-04196	M	N	2009-04-29	2011-05-10	Y	741	3335D.140	11	149,13.6	269,22.0	15,2.5	71,7.7	14,2.5	362,23.7	302,23.2	90,9.3	44,6.5	82,8.5	113,12.1
Hg-04197	M	N	2009-04-29	2011-05-10	Y	741	3335D.140	11	149,13.4	269,19.3	15,2.5	71,7.7	14,2.5	362,22.8	302,21.5	90,9.3	44,6.5	82,8.5	113,12.1
Hg-04201	F	Y	2004-02-02	2016-05-17	Y	4488	3336D.BA3	11	2062,77.9	2025,63.0	2146,83.0	1928,54.8	1984,56.8	2215,63.8	2296,59.0	1858,54.2	1830,50.9	1957,57.4	1900,72.9
Hg-04202	M	N	2008-02-18	2016-05-17	Y	3011	3336D.BA3	11	585,62.1	548,59.0	669,45.0	451,57.1	507,55.9	738,69.2	819,72.4	381,45.9	353,43.2	480,53.9	423,49.5
Hg-04203	M	N	2008-02-18	2016-05-17	Y	3011	3336D.BA3	11	585,58.6	548,55.7	669,60.2	451,48.3	507,51.1	738,53.4	819,50.0	381,41.9	353,41.3	480,51.5	423,45.5
Hg-04204	M	N	2008-02-18	2016-05-17	Y	3011	3336D.BA3	11	585,63.8	548,60.5	669,66.1	451,54.6	507,58.5	738,68.8	819,74.1	381,50.1	353,48.9	480,57.5	423,53.7
Hg-04205	M	N	2008-07-28	2015-07-13	N	2541	3336D.BA3	11	424,49.7	387,44.2	508,54.5	290,38.1	346,40.0	577,59.5	658,66.8	220,30.9	192,27.3	319,40.6	262,35.8
Hg-04206	M	N	2008-10-15	2015-07-26	N	2475	3336D.BA3	11	345,42.4	308,38.9	429,45.5	211,29.9	267,34.2	498,50.5	579,56.8	141,21.6	113,18.5	240,32.8	183,27.1
Hg-04207	M	N	2008-10-15	2015-07-23	N	2472	3336D.BA3	11	345,34.7	308,33.0	429,37.9	211,28.0	267,30.7	498,40.3	579,48.4	141,21.6	113,18.5	240,29.8	183,26.2
Hg-04208	F	N	2009-01-03	2014-10-08	N	2104	3336D.BA3	12	265,47.8	349,54.5	131,25.5	187,34.3	37,6.2	418,64.0	90,16.0	499,70.7	61,9.4	228,42.1	160,31.2	103,16.4
Hg-04209	F	N	2009-01-03	2016-05-17	Y	2691	3336D.BA3	12	265,34.9	349,42.5	131,14.8	187,21.2	37,6.2	418,49.0	90,16.0	499,53.4	61,9.4	228,27.4	160,19.1	103,16.4
Hg-04210	M	N	2009-01-03	2016-05-17	Y	2691	3336D.BA3	12	265,34.8	349,41.1	131,20.0	187,25.4	37,6.2	418,45.3	90,16.0	499,55.1	61,9.4	228,31.0	160,23.1	103,16.4
Hg-04211	F	N	2009-01-03	2016-05-17	Y	2691	3336D.BA3	12	265,37.9	349,39.8	131,21.7	187,27.1	37,6.2	418,44.6	90,16.0	499,51.2	61,9.4	228,33.0	160,24.7	103,16.4
Hg-04212	M	N	2009-04-25	2015-10-19	N	2368	3336D.BA3	9	13,2.9	153,27.0	237,37.8	19,3.4	75,12.9	306,44.0	387,55.4	116,21.2	48,8.6
Hg-04213	F	N	2009-04-25	2016-05-17	Y	2579	3336D.BA3	9	13,2.9	153,26.7	237,30.6	19,3.4	75,14.0	306,35.3	387,43.8	116,20.3	48,8.6
Hg-04214	F	N	2009-04-25	2016-05-17	Y	2579	3336D.BA3	9	13,2.9	153,28.3	237,34.3	19,3.4	75,16.4	306,40.5	387,51.8	116,23.2	48,8.6
Hg-04215	F	N	2009-04-25	2016-05-17	Y	2579	3336D.BA3	9	13,2.9	153,27.7	237,32.4	19,3.4	75,15.6	306,38.6	387,43.0	116,22.3	48,8.6
Hg-04216	M	N	2009-04-25	2016-05-17	Y	2579	3336D.BA3	9	13,2.9	153,29.6	237,34.3	19,3.4	75,14.0	306,41.3	387,51.7	116,23.0	48,8.6
Hg-04217	M	N	2009-10-13	2011-10-26	Y	743	3336D.BA3	9	14,2.5	29,4.3	21,3.0	135,22.0	42,6.4	216,32.8	35,5.2	98,16.4	66,11.4
Hg-04218	M	N	2009-10-13	2011-10-26	Y	743	3336D.BA3	9	14,2.5	29,4.3	21,3.0	135,79.8	42,6.4	216,27.7	35,5.2	98,16.4	66,11.4
Hg-04219	M	N	2009-10-13	2011-10-26	Y	743	3336D.BA3	9	14,2.5	29,4.3	21,3.0	135,22.9	42,6.4	216,34.5	35,5.2	98,16.4	66,11.4
Hg-04220	M	N	2009-10-13	2011-10-26	Y	743	3336D.BA3	9	14,2.5	29,4.3	21,3.0	135,21.5	42,6.4	216,31.4	35,5.2	98,16.4	66,11.4
Hg-04221	M	N	2009-10-13	2011-10-26	Y	743	3336D.BA3	9	14,2.5	29,4.3	21,3.0	135,22.6	42,6.4	216,35.0	35,5.2	98,16.4	66,11.4
Hg-04222	M	N	2009-10-13	2011-10-26	Y	743	3336D.BA3	9	14,2.5	29,4.3	21,3.0	135,17.7	42,6.4	216,26.7	35,5.2	98,16.4	66,11.4
Hg-04223	M	N	2009-10-13	2011-10-26	Y	743	3336D.BA3	9	14,2.5	29,4.3	21,3.0	135,23.4	42,6.4	216,34.2	35,5.2	98,16.4	66,11.4
Hg-04224	M	N	2009-10-13	2011-10-26	Y	743	3336D.BA3	9	14,2.5	29,4.3	21,3.0	135,22.6	42,6.4	216,33.4	35,5.2	98,16.4	66,11.4
Hg-04225	M	N	2009-10-13	2011-10-26	Y	743	3336D.BA3	9	14,2.5	29,4.3	21,3.0	135,21.1	42,6.4	216,33.0	35,5.2	98,16.4	66,11.4
Hg-04226	F	N	2009-10-13	2016-05-17	Y	2408	3336D.BA3	9	14,2.5	29,4.3	21,3.0	135,23.1	42,6.4	216,34.2	35,5.2	98,16.4	66,11.4
Hg-04227	M	N	2009-10-13	2016-05-17	Y	2408	3336D.BA3	9	14,2.5	29,4.3	21,3.0	135,22.6	42,6.4	216,32.0	35,5.2	98,16.4	66,11.4
Hg-04228	M	N	2010-01-02	2016-05-17	Y	2327	3336D.BA3	7	37,6.4	90,19.5	30,4.9	54,10.7	135,27.8	17,2.9	23,3.7
Hg-04229	F	N	2010-01-02	2016-05-17	Y	2327	3336D.BA3	7	37,6.4	90,19.5	30,4.9	54,10.7	135,22.4	17,2.9	23,3.7
Hg-04230	F	N	2010-01-02	2016-05-17	Y	2327	3336D.BA3	7	37,6.4	90,19.5	30,4.9	54,10.7	135,22.4	17,2.9	23,3.7
Hg-04231	F	N	2010-01-02	2016-05-17	Y	2327	3336D.BA3	7	37,6.4	90,19.5	30,4.9	54,10.7	135,27.0	17,2.9	23,3.7
Hg-04232	F	N	2010-01-02	2016-05-17	Y	2327	3336D.BA3	7	37,6.4	90,19.5	30,4.9	54,10.7	135,23.7	17,2.9	23,3.7
Hg-04233	M	N	2010-01-02	2016-05-17	Y	2327	3336D.BA3	7	37,6.4	90,19.5	30,4.9	54,10.7	135,26.3	17,2.9	23,3.7
Hg-04234	F	N	2010-01-02	2016-05-17	Y	2327	3336D.BA3	7	37,6.4	90,19.5	30,4.9	54,10.7	135,33.9	17,2.9	23,3.7
Hg-04235	F	N	2010-01-02	2016-05-17	Y	2327	3336D.BA3	7	37,6.4	90,19.5	30,4.9	54,10.7	135,23.6	17,2.9	23,3.7
Hg-04236	M	N	2010-01-02	2016-05-17	Y	2327	3336D.BA3	7	37,6.4	90,19.5	30,4.9	54,10.7	135,26.9	17,2.9	23,3.7
Hg-04237	M	N	2010-04-26	2014-12-27	Y	1706	3336D.BA3	4	37,6.6	42,7.6	16,3.4	14,2.7
Hg-04238	M	N	2010-04-26	2013-12-20	Y	1334	3336D.BA3	4	37,6.6	42,7.6	16,3.4	14,2.7
Hg-04239	M	N	2010-04-26	2013-12-20	Y	1334	3336D.BA3	4	37,6.6	42,7.6	16,3.4	14,2.7
Hg-04240	M	N	2010-04-26	2014-12-27	Y	1706	3336D.BA3	4	37,6.6	42,7.6	16,3.4	14,2.7
Hg-04241	M	N	2010-04-26	2014-12-27	Y	1706	3336D.BA3	4	37,6.6	42,7.6	16,3.4	14,2.7
Hg-04242	M	N	2010-04-26	2014-12-27	Y	1706	3336D.BA3	4	37,6.6	42,7.6	16,3.4	14,2.7
Hg-04243	F	N	2010-04-26	2016-05-17	Y	2213	3336D.BA3	4	37,6.6	42,7.6	16,3.4	14,2.7
Hg-04244	F	N	2010-04-26	2016-05-17	Y	2213	3336D.BA3	4	37,6.6	42,7.6	16,3.4	14,2.7
Hg-04251	M	Y	2001-06-23	2015-05-01	Y	5060	3337D.54	13	2782,39.7	3184,40.4	2853,38.8	2910,39.4	2936,39.8	3229,41.0	2880,40.3	3103,40.0	2977,39.2	2628,39.1	2810,37.5	2754,40.4	3048,38.7
Hg-04252	M	N	2002-04-29	2016-05-17	Y	5132	3337D.54	13	2472,55.2	2874,57.8	2543,54.4	2600,55.4	2626,54.7	2919,58.8	2570,55.3	2793,58.4	2667,54.8	2318,53.0	2500,52.0	2444,56.1	2738,58.0
Hg-04253	M	N	2002-04-29	2016-05-17	Y	5132	3337D.54	13	2472,38.5	2874,49.0	2543,39.8	2600,37.6	2626,39.7	2919,48.6	2570,35.9	2793,47.7	2667,42.8	2318,44.5	2500,41.8	2444,43.6	2738,45.3
Hg-04254	F	N	2002-04-29	2016-05-17	Y	5132	3337D.54	13	2472,43.4	2874,48.5	2543,42.1	2600,44.0	2626,42.9	2919,49.2	2570,43.7	2793,46.7	2667,43.7	2318,43.7	2500,43.5	2444,35.2	2738,45.3
Hg-04255	M	N	2002-12-28	2016-05-17	Y	4889	3337D.54	13	2229,49.2	2631,52.7	2300,48.8	2357,51.5	2383,51.6	2676,51.0	2327,51.1	2550,54.8	2424,50.0	2075,47.5	2257,49.4	2201,52.0	2495,52.2
Hg-04256	M	N	2003-08-12	2016-05-17	Y	4662	3337D.54	13	2002,46.3	2404,56.5	2073,46.7	2130,47.2	2156,49.2	2449,57.5	2100,47.2	2323,56.3	2197,48.5	1848,44.1	2030,46.1	1974,46.9	2268,51.3
Hg-04257	F	N	2003-08-12	2016-05-17	Y	4662	3337D.54	13	2002,34.0	2404,39.0	2073,34.8	2130,34.0	2156,33.8	2449,41.7	2100,33.8	2323,36.1	2197,34.1	1848,34.4	2030,34.8	1974,35.2	2268,35.3
Hg-04258	M	N	2003-08-12	2016-05-17	Y	4662	3337D.54	13	2002,52.2	2404,55.7	2073,53.0	2130,54.5	2156,53.9	2449,55.6	2100,54.2	2323,55.0	2197,54.1	1848,51.1	2030,52.7	1974,54.0	2268,53.8
Hg-04259	M	N	2003-08-12	2016-05-17	Y	4662	3337D.54	13	2002,32.5	2404,38.3	2073,33.7	2130,33.9	2156,33.5	2449,38.1	2100,33.6	2323,36.4	2197,33.8	1848,35.5	2030,33.3	1974,35.6	2268,34.5
Hg-04260	F	N	2003-08-12	2016-05-17	Y	4662	3337D.54	13	2002,33.7	2404,38.9	2073,33.8	2130,33.2	2156,34.0	2449,39.8	2100,33.9	2323,37.5	2197,33.4	1848,34.3	2030,33.6	1974,35.0	2268,35.4
Hg-04261	F	N	2003-08-12	2016-05-17	Y	4662	3337D.54	13	2002,42.6	2404,47.1	2073,43.8	2130,44.2	2156,44.7	2449,48.3	2100,43.5	2323,46.9	2197,44.3	1848,39.0	2030,42.2	1974,34.2	2268,42.8
Hg-04262	M	N	2003-08-12	2016-05-17	Y	4662	3337D.54	13	2002,52.7	2404,61.2	2073,53.3	2130,54.8	2156,55.5	2449,62.3	2100,54.7	2323,59.9	2197,55.8	1848,47.7	2030,52.9	1974,53.4	2268,57.0
Hg-04263	F	N	2004-08-03	2016-05-17	Y	4305	3337D.54	13	1645,28.7	2047,33.3	1716,28.4	1773,28.0	1799,28.0	2092,34.3	1743,28.6	1966,31.7	1840,27.9	1491,30.3	1673,28.3	1617,29.9	1911,29.1
Hg-04264	M	N	2004-08-03	2016-05-17	Y	4305	3337D.54	13	1645,33.4	2047,40.9	1716,32.3	1773,32.4	1799,33.3	2092,43.5	1743,33.7	1966,38.8	1840,33.5	1491,34.5	1673,33.9	1617,34.5	1911,34.8
Hg-04265	M	N	2004-11-01	2016-05-17	Y	4215	3337D.54	13	1555,50.6	1957,67.1	1626,51.2	1683,56.1	1709,55.6	2002,67.0	1653,52.7	1876,64.4	1750,58.3	1401,45.8	1583,49.5	1527,50.2	1821,59.9
Hg-04266	F	N	2004-11-01	2016-05-17	Y	4215	3337D.54	13	1555,23.5	1957,32.7	1626,25.2	1683,28.2	1709,28.5	2002,33.0	1653,27.2	1876,32.0	1750,28.5	1401,28.8	1583,24.9	1527,24.8	1821,31.6
Hg-04267	M	N	2004-11-01	2016-05-17	Y	4215	3337D.54	13	1555,43.3	1957,46.9	1626,43.4	1683,45.0	1709,45.0	2002,47.1	1653,44.4	1876,44.2	1750,45.5	1401,41.7	1583,41.1	1527,44.0	1821,45.6
Hg-04268	M	N	2004-11-01	2016-05-17	Y	4215	3337D.54	13	1555,28.6	1957,35.6	1626,29.4	1683,30.4	1709,30.0	2002,37.6	1653,30.9	1876,33.5	1750,31.6	1401,31.6	1583,29.1	1527,32.5	1821,30.9
Hg-04269	M	N	2004-11-01	2016-05-17	Y	4215	3337D.54	13	1555,40.6	1957,51.2	1626,42.3	1683,42.3	1709,42.1	2002,53.6	1653,41.5	1876,48.2	1750,40.8	1401,40.7	1583,40.6	1527,41.4	1821,44.3
Hg-04270	M	N	2005-02-09	2012-02-15	N	2562	3337D.54	13	1455,23.6	1857,22.3	1526,20.9	1583,19.9	1609,18.3	1902,23.3	1553,18.9	1776,22.3	1650,18.9	1301,30.0	1483,22.0	1427,25.0	1721,22.5
Hg-04271	M	N	2005-02-09	2016-05-17	Y	4115	3337D.54	13	1455,41.9	1857,52.8	1526,44.4	1583,43.1	1609,43.1	1902,52.2	1553,44.0	1776,49.8	1650,43.4	1301,43.1	1483,41.1	1427,44.4	1721,47.1
Hg-04272	M	N	2005-02-09	2016-05-17	Y	4115	3337D.54	13	1455,37.2	1857,46.6	1526,38.9	1583,40.4	1609,38.8	1902,45.6	1553,38.4	1776,44.6	1650,39.4	1301,35.6	1483,37.3	1427,37.8	1721,41.0
Hg-04273	F	N	2007-11-12	2016-05-17	Y	3109	3337D.54	13	449,27.7	851,37.1	520,29.9	577,30.3	603,31.0	896,37.8	547,29.7	770,33.5	644,31.4	295,25.1	477,28.3	421,28.5	715,31.0
Hg-04274	M	N	2007-11-12	2016-05-17	Y	3109	3337D.54	13	449,31.8	851,41.0	520,31.8	577,33.7	603,33.4	896,42.9	547,33.6	770,37.8	644,34.5	295,28.2	477,31.5	421,33.0	715,36.6
Hg-04275	M	N	2007-11-12	2016-05-17	Y	3109	3337D.54	13	449,30.7	851,41.1	520,31.3	577,32.3	603,32.3	896,46.9	547,33.2	770,39.2	644,32.5	295,28.1	477,30.0	421,32.1	715,35.5
Hg-04276	F	N	2008-01-29	2016-05-17	Y	3031	3337D.54	13	371,28.6	773,41.1	442,31.2	499,33.6	525,33.8	818,42.9	469,30.5	692,38.1	566,32.4	217,21.9	399,28.5	343,30.7	637,35.4
Hg-04277	F	N	2008-01-29	2016-05-17	Y	3031	3337D.54	13	371,28.1	773,36.9	442,29.8	499,30.0	525,30.7	818,38.5	469,28.9	692,36.7	566,31.5	217,22.5	399,27.7	343,30.1	637,33.6
Hg-04278	M	N	2008-04-19	2010-02-08	N	660	3337D.54	11	290,17.9	361,20.9	418,22.0	444,22.6	388,18.8	611,25.1	485,24.2	136,14.9	318,19.6	262,20.0	556,25.9
Hg-04279	M	N	2008-07-09	2013-07-06	Y	1823	3337D.54	13	209,23.3	611,37.7	280,26.0	337,27.5	363,27.8	656,39.3	307,27.0	530,34.3	404,28.6	55,19.8	237,25.3	181,24.0	475,31.3
Hg-04280	M	N	2008-07-09	2016-05-17	Y	2869	3337D.54	13	209,19.2	611,35.6	280,22.1	337,24.0	363,25.2	656,37.5	307,23.3	530,33.5	404,25.8	55,15.9	237,21.2	181,20.5	475,28.1
Hg-04281	M	N	2008-07-09	2016-05-17	Y	2869	3337D.54	13	209,21.6	611,35.3	280,23.2	337,25.8	363,26.0	656,37.4	307,25.2	530,31.1	404,26.7	55,18.1	237,23.1	181,22.1	475,29.8
Hg-04282	F	N	2008-07-09	2016-05-17	Y	2869	3337D.54	13	209,23.4	611,34.1	280,25.7	337,27.5	363,26.5	656,34.1	307,26.3	530,30.7	404,28.1	55,21.6	237,24.5	181,24.0	475,29.8
Hg-04283	M	N	2008-07-09	2016-05-17	Y	2869	3337D.54	13	209,23.0	611,39.1	280,28.0	337,29.9	363,30.3	656,42.6	307,28.9	530,34.7	404,29.8	55,21.0	237,25.4	181,23.0	475,33.4
Hg-04284	M	N	2008-09-26	2013-07-06	Y	1744	3337D.54	12	130,14.1	532,27.9	201,17.7	258,20.4	284,20.6	577,29.4	228,19.2	451,26.1	325,21.1	158,15.2	102,12.8	396,24.1
Hg-04285	M	N	2008-09-26	2013-07-06	Y	1744	3337D.54	12	130,16.8	532,42.5	201,23.7	258,27.1	284,28.7	577,46.1	228,24.8	451,37.1	325,30.5	158,19.9	102,16.7	396,33.9
Hg-04286	M	N	2008-09-26	2016-05-17	Y	2790	3337D.54	12	130,18.3	532,34.5	201,21.3	258,24.8	284,25.9	577,35.9	228,23.6	451,31.9	325,26.0	158,18.1	102,16.7	396,29.2
Hg-04287	M	N	2008-12-16	2013-07-06	Y	1663	3337D.54	11	315,34.4	90,10.8	451,37.6	120,15.4	177,22.9	203,24.8	496,40.5	147,18.6	370,36.6	244,28.6	50,4.3
Hg-04288	M	N	2009-02-05	2009-06-25	N	140	3337D.54	4	69,26.5	126,27.3	96,25.5	26,25.7
Hg-04289	M	N	2009-06-23	2014-07-10	N	1843	3337D.54	6	126,19.2	262,26.6	181,20.4	97,16.8	14,3.0	307,28.2
Hg-04290	F	N	2009-06-23	2014-12-09	Y	1995	3337D.54	6	126,20.8	262,30.8	181,24.6	97,16.8	14,3.0	307,33.2
Hg-04291	F	N	2009-06-23	2014-04-08	Y	1750	3337D.54	6	126,20.4	262,26.7	181,23.4	97,16.8	14,3.0	307,28.9
Hg-04292	M	N	2009-06-23	2013-07-06	Y	1474	3337D.54	6	126,19.6	262,29.9	181,24.2	97,16.8	14,3.0	307,33.4
Hg-04293	M	N	2009-06-23	2013-07-06	Y	1474	3337D.54	6	126,20.1	262,26.6	181,21.8	97,16.8	14,3.0	307,29.3
Hg-04294	M	N	2009-09-13	2013-07-06	Y	1392	3337D.54	10	44,8.6	180,25.6	36,7.0	99,18.5	27,5.3	15,3.5	225,30.6	22,4.6	93,18.0	43,8.5
Hg-04295	F	N	2009-09-13	2014-04-08	Y	1668	3337D.54	10	44,8.6	180,25.9	36,7.0	99,18.5	27,5.3	15,3.5	225,30.1	22,4.6	93,18.0	43,8.5
Hg-04296	M	N	2009-09-13	2011-11-20	Y	798	3337D.54	10	44,8.6	180,27.3	36,7.0	99,18.5	27,5.3	15,3.5	225,32.0	22,4.6	93,18.0	43,8.5
Hg-04297	F	N	2009-09-13	2011-11-20	Y	798	3337D.54	10	44,8.6	180,25.0	36,7.0	99,18.5	27,5.3	15,3.5	225,28.7	22,4.6	93,18.0	43,8.5
Hg-04298	F	N	2009-09-13	2014-04-08	Y	1668	3337D.54	10	44,8.6	180,31.8	36,7.0	99,18.5	27,5.3	15,3.5	225,37.8	22,4.6	93,18.0	43,8.5
Hg-04299	F	N	2009-09-13	2014-04-08	Y	1668	3337D.54	10	44,8.6	180,27.0	36,7.0	99,18.5	27,5.3	15,3.5	225,32.2	22,4.6	93,18.0	43,8.5
Hg-04300	M	N	2010-02-20	2013-07-06	Y	1232	3337D.54	7	42,5.2	20,2.2	89,15.2	65,9.4	16,2.1	30,3.4	37,4.6
Hg-04321	M	N	2007-06-20	2009-05-25	N	705	3338D.116	4	569,16.2	667,15.1	597,17.9	695,13.2
Hg-04322	F	N	2008-02-29	2009-07-13	N	500	3338D.116	7	413,28.6	315,25.9	441,29.2	343,28.6	497,21.6	52,15.7	469,29.3
Hg-04323	F	N	2008-02-29	2009-06-25	N	482	3338D.116	6	413,14.8	315,18.4	441,13.8	343,17.0	52,15.4	469,12.7
Hg-04324	F	N	2008-02-29	2009-11-05	N	615	3338D.116	7	413,37.7	315,29.0	441,37.8	343,30.7	497,35.0	52,20.4	469,41.0
Hg-04325	M	N	2008-02-29	2009-11-05	N	615	3338D.116	7	413,31.2	315,26.5	441,30.4	343,28.4	497,28.3	52,18.2	469,33.2
Hg-04326	F	N	2008-02-29	2009-11-05	N	615	3338D.116	7	413,25.0	315,24.1	441,23.3	343,27.0	497,21.5	52,18.4	469,24.0
Hg-04327	M	N	2008-02-29	2009-11-05	N	615	3338D.116	7	413,28.2	315,25.7	441,27.2	343,26.4	497,27.6	52,18.2	469,31.5
Hg-04328	M	N	2008-02-29	2009-11-05	N	615	3338D.116	7	413,30.8	315,25.3	441,31.0	343,27.6	497,27.2	52,17.1	469,31.4
Hg-04329	M	N	2008-02-29	2009-02-19	N	356	3338D.116	3	343,14.0	315,16.1	52,13.5
Hg-04330	F	N	2008-02-29	2009-02-26	N	363	3338D.116	3	343,19.6	315,18.4	52,15.2
Hg-04332	M	N	2008-06-20	2009-06-30	N	375	3338D.116	5	301,24.7	203,22.3	329,23.6	231,25.6	357,24.2
Hg-04334	F	N	2008-06-20	2009-07-05	N	380	3338D.116	5	301,23.3	203,20.1	329,24.5	231,23.5	357,25.2
Hg-04335	M	N	2008-10-18	2009-06-16	N	241	3338D.116	5	83,10.2	181,13.3	111,12.9	237,14.0	209,13.9
Hg-04336	F	N	2008-10-18	2009-11-05	N	383	3338D.116	6	181,19.3	83,13.8	209,19.2	111,17.1	265,17.2	237,19.2
Hg-04337	F	N	2008-10-18	2009-11-06	N	384	3338D.116	6	181,19.8	83,14.0	209,22.6	111,17.5	265,22.5	237,25.0
Hg-04338	M	N	2008-10-18	2009-08-11	N	297	3338D.116	6	181,21.8	83,13.2	209,18.8	111,16.7	265,15.7	237,19.8
Hg-04339	F	N	2008-10-18	2009-11-05	N	383	3338D.116	6	181,22.7	83,12.4	209,22.9	111,16.8	265,20.6	237,23.6
Hg-04340	F	N	2008-10-18	2009-08-11	N	297	3338D.116	6	181,19.9	83,13.2	209,20.4	111,16.7	265,18.6	237,20.5
Hg-04341	F	N	2008-10-18	2009-11-05	N	383	3338D.116	6	181,21.8	83,13.9	209,22.4	111,18.4	265,19.7	237,22.1
Hg-04342	M	N	2008-10-18	2009-11-05	N	383	3338D.116	6	181,18.7	83,13.9	209,19.2	111,16.6	265,18.0	237,19.5
Hg-04343	M	N	2008-10-18	2009-04-22	N	186	3338D.116	2	83,13.1	111,15.3
Hg-04344	M	N	2008-10-18	2009-04-10	N	174	3338D.116	2	83,13.7	111,16.1
Hg-04345	M	N	2009-02-26	2009-11-06	N	253	3338D.116	3	134,18.7	78,17.1	106,20.0
Hg-04346	M	N	2009-02-26	2009-11-06	N	253	3338D.116	3	134,20.6	78,16.1	106,21.8
Hg-04347	F	N	2009-02-26	2009-11-06	N	253	3338D.116	3	134,21.2	78,15.9	106,22.1
Hg-04348	F	N	2009-02-26	2009-11-06	N	253	3338D.116	3	134,19.7	78,18.4	106,22.7
Hg-04349	M	N	2009-02-26	2009-11-05	N	252	3338D.116	3	134,20.8	78,16.0	106,21.9
Hg-04350	M	N	2009-02-26	2009-11-05	N	252	3338D.116	3	134,15.7	78,13.8	106,17.4
Hg-04351	M	N	2009-02-26	2009-11-06	N	253	3338D.116	3	134,21.3	78,17.4	106,21.3
Hg-04352	F	N	2009-02-26	2009-11-05	N	252	3338D.116	3	134,15.5	78,13.2	106,17.1
Hg-04353	F	N	2009-02-26	2009-07-05	N	129	3338D.116	2	78,15.6	106,17.1
Hg-04359	F	Y	2001-10-04	2012-11-29	Y	4074	3339D.AK	14	3070,72.4	2478,65.7	2710,66.6	2654,83.1	2780,60.1	2752,61.3	3000,73.5	3127,74.1	2.68211e+06	2836,61.6	2946,69.8	3178,77.1	2808,61.9	2877,64.9
Hg-04360	M	Y	2007-11-11	2012-11-29	Y	1845	3339D.AK	14	841,54.1	249,34.8	481,41.8	425,43.3	551,42.8	523,41.9	771,53.5	898,55.3	453,42.5	607,45.3	717,52.1	949,57.0	579,43.4	648,47.9
Hg-04362	F	N	2008-01-29	2012-11-29	Y	1766	3339D.AK	14	762,52.4	170,26.7	402,50.8	346,46.0	472,49.7	444,49.7	692,51.8	819,52.9	374,49.7	528,49.3	638,51.1	870,54.1	500,49.6	569,51.0
Hg-04363	F	N	2008-01-29	2012-11-29	Y	1766	3339D.AK	14	762,46.7	170,24.5	402,41.2	346,38.2	472,41.0	444,41.4	692,45.9	819,47.6	374,40.2	528,42.4	638,46.6	870,48.4	500,41.6	569,44.6
Hg-04364	M	N	2008-01-29	2012-11-29	Y	1766	3339D.AK	14	762,52.5	170,26.4	402,39.2	346,38.3	472,41.9	444,40.9	692,52.6	819,52.0	374,39.4	528,44.0	638,51.1	870,54.1	500,43.7	569,47.9
Hg-04365	M	N	2008-04-16	2012-09-18	Y	1616	3339D.AK	14	684,54.7	92,17.5	324,40.6	268,41.6	394,44.1	366,44.1	614,56.1	741,56.5	296,39.9	450,46.0	560,54.0	792,55.9	422,45.4	491,49.2
Hg-04366	M	N	2008-04-16	2012-09-18	Y	1616	3339D.AK	14	684,51.3	92,15.9	324,40.8	268,38.8	394,41.7	366,41.7	614,51.1	741,50.6	296,41.8	450,43.1	560,50.0	792,52.0	422,43.2	491,47.1
Hg-04367	F	N	2008-04-16	2012-11-29	Y	1688	3339D.AK	14	684,51.9	92,17.1	324,44.0	268,41.7	394,39.3	366,40.3	614,52.7	741,54.6	296,41.9	450,42.7	560,50.2	792,55.6	422,41.3	491,46.9
Hg-04368	F	N	2008-04-16	2012-11-29	Y	1688	3339D.AK	14	684,43.7	92,17.6	324,38.8	268,38.0	394,36.7	366,37.1	614,44.5	741,42.9	296,36.8	450,37.0	560,43.8	792,43.3	422,37.9	491,41.0
Hg-04369	F	N	2008-04-16	2012-11-29	Y	1688	3339D.AK	14	684,50.2	92,18.9	324,44.7	268,44.4	394,46.5	366,48.4	614,51.1	741,51.5	296,45.0	450,48.2	560,51.6	792,55.1	422,48.2	491,50.9
Hg-04370	M	N	2008-07-03	2012-09-18	Y	1538	3339D.AK	14	606,38.8	288,25.8	246,24.7	190,22.6	316,26.8	536,36.9	663,38.7	218,23.7	482,36.1	372,29.0	138,19.9	714,40.5	344,28.4	413,31.9
Hg-04371	F	N	2008-07-03	2012-02-17	Y	1324	3339D.AK	14	606,39.0	288,28.2	246,26.3	190,24.7	316,27.7	536,38.9	663,40.2	218,26.1	482,38.8	372,30.2	138,20.4	714,41.7	344,29.4	413,36.0
Hg-04372	F	N	2008-07-03	2012-11-29	Y	1610	3339D.AK	14	606,40.7	288,28.8	246,27.5	190,24.7	316,29.9	536,39.5	663,42.3	218,27.0	482,37.6	372,30.8	138,20.6	714,42.4	344,30.6	413,34.7
Hg-04373	F	N	2008-07-03	2012-11-29	Y	1610	3339D.AK	14	606,33.0	288,27.3	246,27.0	190,25.9	316,27.7	536,32.5	663,33.0	218,26.7	482,32.0	372,28.4	138,20.7	714,34.9	344,28.2	413,29.4
Hg-04374	M	N	2009-02-17	2011-12-07	N	1023	3339D.AK	6	377,27.5	307,26.9	434,30.1	253,25.5	184,21.5	485,30.9
Hg-04375	M	N	2009-02-17	2012-07-19	Y	1248	3339D.AK	6	377,41.4	307,40.6	434,41.2	253,37.6	184,30.6	485,44.0
Hg-04376	M	N	2009-02-17	2012-09-18	Y	1309	3339D.AK	6	377,44.4	307,41.9	434,48.1	253,38.1	184,30.5	485,50.5
Hg-04377	F	N	2009-02-17	2012-11-29	Y	1381	3339D.AK	6	377,49.8	307,47.3	434,53.6	253,42.5	184,34.9	485,56.6
Hg-04378	F	N	2009-02-17	2012-11-29	Y	1381	3339D.AK	6	377,34.8	307,33.4	434,35.2	253,30.5	184,25.4	485,35.5
Hg-04379	F	N	2009-02-17	2009-12-31	N	317	3339D.AK	3	253,22.3	307,23.0	184,22.0
Hg-04381	M	N	1987-12-19	2016-05-17	Y	10377	3340D.25	13	8108,45.2	7985,47.1	7914,50.9	7747,58.3	7691,59.0	7817,58.0	7873,53.7	8038,47.5	8167,47.3	7429,50.1	7719,58.3	7846,58.6	7789,59.0
Hg-04382	F	N	1993-01-01	2014-01-29	Y	7698	3340D.25	13	6268,47.6	6145,46.6	6074,48.3	5907,47.4	5851,46.2	5977,50.3	6033,48.8	6198,47.8	6327,46.9	5589,44.3	5879,45.9	6006,49.5	5949,49.5
Hg-04383	M	N	1993-01-01	2016-05-17	Y	8537	3340D.25	13	6268,49.5	6145,47.2	6074,47.8	5907,48.0	5851,48.0	5977,47.6	6033,47.9	6198,49.5	6327,49.8	5589,45.0	5879,46.9	6006,47.5	5949,48.0
Hg-04384	M	N	2007-10-10	2012-07-14	N	1739	3340D.25	13	873,33.9	750,29.9	679,30.1	512,28.3	456,27.4	582,29.2	638,27.8	803,33.0	932,38.4	194,20.5	484,27.7	611,30.3	554,28.7
Hg-04385	M	N	2009-07-30	2011-04-07	N	616	3340D.25	7	214,23.3	273,24.4	144,19.2	90,14.1	14,4.3	91,13.7	21,4.8
Hg-04386	M	N	2009-07-30	2015-09-28	N	2251	3340D.25	7	214,19.0	273,21.9	144,17.1	90,14.1	14,4.3	91,13.6	21,4.8
Hg-04387	M	N	2009-07-30	2011-04-27	N	636	3340D.25	7	214,25.5	273,31.4	144,21.4	90,14.1	14,4.3	91,14.6	21,4.8
Hg-04409	F	N	2007-12-10	2016-05-17	Y	3081	3341D.UCTE	13	812,31.0	494,25.4	452,23.5	396,22.6	522,26.3	742,29.7	424,22.4	702,28.8	578,27.3	871,33.2	133,11.6	550,26.8	619,28.5
Hg-04410	F	N	2007-12-10	2016-05-17	Y	3081	3341D.UCTE	13	812,37.4	494,31.0	452,28.8	396,27.0	522,31.1	742,36.0	424,29.4	702,33.5	578,32.9	871,38.4	133,13.1	550,31.7	619,31.0
Hg-04411	F	N	2007-12-10	2016-05-17	Y	3081	3341D.UCTE	13	812,33.1	494,26.5	452,23.6	396,22.4	522,27.3	742,31.5	424,23.3	702,31.3	578,28.9	871,33.2	133,14.3	550,28.3	619,29.8
Hg-04412	M	N	2008-01-18	2009-04-27	N	465	3341D.UCTE	5	243,15.0	357,19.2	455,23.4	385,20.3	413,21.4
Hg-04413	F	N	2008-01-18	2016-05-17	Y	3042	3341D.UCTE	13	773,34.6	455,28.6	413,26.5	357,24.7	483,29.3	703,32.5	243,19.1	385,25.8	663,30.7	539,30.3	832,36.5	511,30.3	580,32.1
Hg-04414	M	N	2008-01-18	2016-05-17	Y	3042	3341D.UCTE	13	773,34.4	455,29.3	413,26.0	357,22.6	483,30.0	703,33.3	243,17.6	385,24.7	663,32.0	539,31.3	832,37.0	511,32.5	580,32.6
Hg-04415	M	N	2008-01-18	2016-05-17	Y	3042	3341D.UCTE	13	773,39.1	455,22.8	413,30.1	357,26.7	483,33.9	703,35.0	385,29.8	663,35.4	539,36.7	832,42.4	94,9.1	511,35.3	580,35.2
Hg-04416	M	N	2008-01-18	2016-05-17	Y	3042	3341D.UCTE	13	773,36.8	455,31.2	413,27.8	357,26.7	483,30.7	703,34.6	385,28.0	663,34.6	539,32.2	832,37.1	94,10.2	511,32.0	580,33.5
Hg-04417	F	N	2008-09-06	2016-05-17	Y	2810	3341D.UCTE	12	541,34.2	223,27.5	181,21.8	125,14.9	251,29.0	471,31.2	153,18.6	431,30.2	307,31.3	600,37.5	279,31.1	348,25.2
Hg-04418	F	N	2008-09-06	2016-05-17	Y	2810	3341D.UCTE	12	541,38.7	223,24.0	181,18.3	125,11.6	251,26.6	471,38.7	153,11.8	431,35.2	307,30.6	600,41.4	279,30.1	348,32.0
Hg-04419	M	N	2009-08-07	2011-12-23	N	868	3341D.UCTE	7	91,20.7	206,28.9	14,3.9	96,25.3	136,30.6	59,15.2	265,28.9
Hg-04420	F	N	2009-08-07	2015-08-25	N	2209	3341D.UCTE	7	91,20.7	206,31.4	14,3.9	96,22.0	136,25.5	59,15.2	265,35.2
Hg-04421	F	N	2009-08-07	2016-05-17	Y	2475	3341D.UCTE	7	91,20.7	206,36.5	14,3.9	96,18.3	136,24.3	59,15.2	265,40.4
Hg-04422	F	N	2009-08-07	2016-05-17	Y	2475	3341D.UCTE	7	91,20.7	206,36.3	14,3.9	96,21.8	136,26.7	59,15.2	265,41.1
Hg-04423	M	N	2009-09-17	2013-03-07	N	1267	3341D.UCTE	11	50,10.7	165,20.6	28,6.3	55,11.4	95,18.7	18,3.9	21,4.6	68,13.5	90,17.9	224,27.7	35,7.7
Hg-04424	F	N	2009-09-17	2015-05-27	N	2078	3341D.UCTE	11	50,10.7	165,26.5	28,6.3	55,11.4	95,18.7	18,3.9	21,4.6	68,13.5	90,17.9	224,34.5	35,7.7
Hg-04425	F	N	2009-09-17	2013-03-07	N	1267	3341D.UCTE	11	50,10.7	165,27.4	28,6.3	55,11.4	95,18.7	18,3.9	21,4.6	68,13.5	90,17.9	224,36.2	35,7.7
Hg-04426	M	N	2009-09-17	2011-10-10	N	753	3341D.UCTE	11	50,10.7	165,20.2	28,6.3	55,11.4	95,18.7	18,3.9	21,4.6	68,13.5	90,17.9	224,28.2	35,7.7
Hg-04427	M	N	2009-10-23	2013-03-07	N	1231	3341D.UCTE	9	14,2.8	129,22.2	45,8.6	19,3.2	28,5.0	59,11.9	32,5.8	54,10.7	188,23.2
Hg-04428	M	N	2009-10-23	2013-03-07	N	1231	3341D.UCTE	9	14,2.8	129,17.8	45,8.6	19,3.2	28,5.0	59,11.9	32,5.8	54,10.7	188,28.2
Hg-04429	F	N	2010-01-25	2012-02-21	N	757	3341D.UCTE	13	35,5.4	95,16.7	14,2.5	91,15.8	44,7.2	28,4.3	45,7.4	31,5.0	42,6.2	36,5.5	43,6.6	33,5.1	22,3.2
Hg-04430	F	N	2010-01-25	2015-10-12	N	2086	3341D.UCTE	13	35,5.4	95,16.7	14,2.5	91,15.8	44,7.2	28,4.3	45,7.4	31,5.0	42,6.2	36,5.5	43,6.6	33,5.1	22,3.2
Hg-04431	F	N	2010-01-25	2016-05-17	Y	2304	3341D.UCTE	13	35,5.4	95,16.7	14,2.5	91,15.8	44,7.2	28,4.3	45,7.4	31,5.0	42,6.2	36,5.5	43,6.6	33,5.1	22,3.2
Hg-04432	F	N	2010-01-25	2016-05-17	Y	2304	3341D.UCTE	13	35,5.4	95,16.7	14,2.5	91,15.8	44,7.2	28,4.3	45,7.4	31,5.0	42,6.2	36,5.5	43,6.6	33,5.1	22,3.2
Hg-04433	F	N	2010-01-25	2016-05-17	Y	2304	3341D.UCTE	13	35,5.4	95,16.7	14,2.5	91,15.8	44,7.2	28,4.3	45,7.4	31,5.0	42,6.2	36,5.5	43,6.6	33,5.1	22,3.2
Hg-04446	F	N	2003-10-31	2008-06-08	N	1682	3342D.15	1	1581,43.7
Hg-04447	F	N	2004-01-28	2008-06-05	N	1590	3342D.15	1	1492,35.3
Hg-04448	F	N	2005-05-06	2008-07-24	N	1175	3342D.15	1	1028,38.7
Hg-04449	F	N	2005-05-06	2008-03-16	N	1045	3342D.15	1	1028,41.2
Hg-04450	M	N	2007-07-04	2013-04-23	Y	2120	3342D.15	13	653,49.5	239,13.6	1032,51.2	681,46.5	901,50.8	611,48.5	583,46.5	972,51.2	737,44.9	849,49.0	1079,52.8	709,46.8	778,46.8
Hg-04451	M	N	2007-07-04	2013-04-23	Y	2120	3342D.15	13	653,47.3	239,27.2	1032,60.0	681,47.6	901,56.2	611,43.8	583,41.4	972,58.7	737,48.6	849,53.9	1079,60.6	709,49.2	778,51.6
Hg-04453	M	N	2007-10-04	2013-04-23	Y	2028	3342D.15	13	561,61.1	147,24.8	940,72.7	589,62.7	809,70.2	519,57.8	491,52.6	880,70.2	645,64.5	757,67.4	987,74.5	617,64.7	686,66.3
Hg-04454	M	N	2009-01-02	2013-03-05	Y	1523	3342D.15	13	87,21.0	105,24.1	63,13.3	484,60.6	133,27.5	353,56.7	38,6.9	301,50.5	424,59.7	189,36.5	531,62.9	161,33.5	230,43.9
Hg-04455	F	N	2009-01-02	2013-04-23	Y	1572	3342D.15	13	87,21.0	105,24.1	63,13.3	484,49.6	133,26.3	353,46.3	38,6.9	301,42.0	424,47.2	189,34.6	531,51.9	161,32.0	230,37.9
Hg-04456	F	N	2009-01-02	2013-04-23	Y	1572	3342D.15	13	87,21.0	105,24.1	63,13.3	484,47.6	133,25.3	353,35.1	38,6.9	301,34.8	424,44.8	189,33.1	531,48.1	161,30.8	230,38.5
Hg-04457	F	N	2009-01-02	2013-04-23	Y	1572	3342D.15	13	87,21.0	105,24.1	63,13.3	484,73.3	133,31.7	353,65.9	38,6.9	301,59.6	424,69.7	189,43.1	531,74.7	161,39.3	230,49.9
Hg-04458	F	N	2009-01-02	2013-04-23	Y	1572	3342D.15	13	87,21.0	105,24.1	63,13.3	484,72.0	133,32.4	353,64.1	38,6.9	301,59.4	424,68.8	189,44.7	531,73.8	161,40.0	230,51.2
Hg-04459	F	N	2009-01-02	2013-04-23	Y	1572	3342D.15	13	87,21.0	105,24.1	63,13.3	484,51.0	133,24.6	353,49.2	38,6.9	301,43.9	424,51.4	189,32.5	531,52.6	161,30.7	230,38.1
Hg-04460	F	N	2009-01-02	2013-04-23	Y	1572	3342D.15	13	87,21.0	105,24.1	63,13.3	484,49.2	133,27.8	353,47.7	38,6.9	301,45.0	424,47.5	189,34.6	531,51.9	161,32.7	230,37.6
Hg-04461	M	N	2009-01-02	2011-01-19	N	747	3342D.15	13	87,21.0	105,24.1	63,13.3	484,66.5	133,30.4	353,61.1	38,6.9	301,57.9	424,65.4	189,42.1	531,68.1	161,38.0	230,48.3
Hg-04462	M	N	2009-01-02	2011-01-14	N	742	3342D.15	13	87,21.0	105,24.1	63,13.3	484,58.9	133,29.3	353,48.9	38,6.9	301,48.9	424,58.0	189,38.1	531,61.2	161,36.1	230,44.7
Hg-04467	M	N	2007-09-07	2011-04-19	Y	1320	3343D.VM-1	13	588,38.5	546,36.8	616,37.4	836,46.7	518,34.2	234,22.4	907,48.7	672,40.5	784,43.9	983,49.6	1014,51.5	644,41.1	713,35.8
Hg-04468	M	N	2007-09-07	2011-04-19	Y	1320	3343D.VM-1	13	588,61.4	546,59.2	616,59.2	836,63.7	518,56.6	234,29.7	907,63.3	672,61.5	784,62.1	983,68.0	1014,66.7	644,62.7	713,55.3
Hg-04469	M	N	2007-09-07	2011-04-19	Y	1320	3343D.VM-1	13	588,54.4	546,54.3	616,55.2	836,67.7	518,50.1	234,33.3	907,68.7	672,60.1	784,67.4	983,70.3	1014,73.7	644,57.0	713,55.2
Hg-04470	M	N	2008-08-30	2011-04-19	Y	962	3343D.VM-1	12	230,26.0	188,23.5	258,25.5	478,33.9	160,21.2	549,34.6	314,28.7	426,31.6	625,35.4	656,36.8	286,27.5	355,27.0
Hg-04471	M	N	2008-08-30	2011-03-24	Y	936	3343D.VM-1	12	230,30.5	188,28.5	258,30.9	478,44.6	160,24.6	549,45.3	314,39.3	426,42.7	625,48.1	656,50.3	286,35.8	355,36.3
Hg-04472	M	N	2008-08-30	2011-04-19	Y	962	3343D.VM-1	12	230,24.4	188,23.0	258,27.3	478,40.5	160,21.2	549,41.5	314,32.9	426,37.2	625,44.1	656,46.8	286,30.7	355,31.0
Hg-04473	F	N	2008-08-30	2011-03-17	Y	929	3343D.VM-1	12	230,29.0	188,26.9	258,29.8	478,43.9	160,24.3	549,45.7	314,34.4	426,40.2	625,49.6	656,52.9	286,33.4	355,34.1
Hg-04474	F	N	2008-08-30	2009-09-08	N	374	3343D.VM-1	7	230,28.3	188,26.1	258,29.2	160,24.2	314,35.4	286,32.7	355,35.8
Hg-04475	M	N	2009-03-16	2011-04-19	Y	764	3343D.VM-1	7	280,29.9	228,28.9	351,35.2	116,20.9	427,36.9	458,40.6	157,22.4
Hg-04476	M	N	2009-03-16	2011-03-18	Y	732	3343D.VM-1	7	280,38.5	228,32.3	351,41.3	116,22.0	427,44.6	458,46.7	157,23.6
Hg-04477	M	N	2009-03-16	2011-03-18	Y	732	3343D.VM-1	7	280,31.2	228,28.8	351,35.1	116,17.9	427,35.3	458,35.9	157,20.8
Hg-04478	F	N	2009-03-16	2011-03-17	Y	731	3343D.VM-1	7	280,28.5	228,26.5	351,28.9	116,21.4	427,30.0	458,32.0	157,21.4
Hg-04479	F	N	2009-03-16	2011-03-17	Y	731	3343D.VM-1	7	280,37.5	228,33.2	351,40.1	116,23.4	427,43.9	458,45.3	157,25.2
Hg-04480	M	N	2009-03-16	2011-03-18	Y	732	3343D.VM-1	7	280,41.0	228,34.7	351,43.8	116,23.6	427,49.8	458,52.2	157,26.1
Hg-04487	F	N	2005-06-28	2010-07-06	Y	1834	3344D.117	11	1347,39.3	1291,37.1	1417,38.7	1637,39.3	1319,37.6	1708,41.0	1473,38.7	1585,41.1	1784,42.2	1445,37.8	1815,40.4
Hg-04488	M	Y	2007-08-08	2012-11-29	Y	1940	3344D.117	11	576,32.4	520,32.7	646,32.9	866,32.3	548,31.7	937,32.0	702,31.7	814,32.9	1013,32.6	674,32.2	1044,29.5
Hg-04489	M	N	2008-02-18	2011-06-16	Y	1214	3344D.117	11	382,25.9	326,22.1	452,26.3	672,29.3	354,24.3	743,28.6	508,27.8	620,32.2	819,29.6	480,28.6	850,28.6
Hg-04490	F	N	2008-02-18	2012-11-29	Y	1746	3344D.117	11	382,34.6	326,31.4	452,32.7	672,38.2	354,33.3	743,38.1	508,34.0	620,40.3	819,36.4	480,33.6	850,37.3
Hg-04491	F	N	2008-02-18	2012-11-29	Y	1746	3344D.117	11	382,32.0	326,28.7	452,29.8	672,34.2	354,29.8	743,34.5	508,31.8	620,34.7	819,34.2	480,31.3	850,31.3
Hg-04492	F	N	2008-05-27	2012-11-29	Y	1647	3344D.117	11	283,27.7	227,20.1	353,28.3	573,35.8	255,23.6	644,37.7	409,31.8	521,37.8	720,34.5	381,31.0	751,35.0
Hg-04493	M	N	2008-09-04	2011-06-16	Y	1015	3344D.117	11	183,18.6	127,12.9	253,21.6	473,23.7	155,16.2	544,27.2	309,22.9	421,24.8	620,27.7	281,21.9	651,26.1
Hg-04494	M	N	2008-09-04	2011-06-16	Y	1015	3344D.117	11	183,20.5	127,13.0	253,19.7	473,27.7	155,17.5	544,30.6	309,23.9	421,28.5	620,33.0	281,24.8	651,29.0
Hg-04495	F	N	2008-09-04	2012-11-29	Y	1547	3344D.117	11	183,22.3	127,15.2	253,24.5	473,30.2	155,19.3	544,29.9	309,26.4	421,31.3	620,31.0	281,25.1	651,30.2
Hg-04496	M	N	2009-04-04	2011-06-16	Y	803	3344D.117	9	41,5.2	261,20.4	209,20.0	16,2.6	332,23.9	97,12.1	408,24.8	69,9.3	439,23.9
Hg-04497	F	N	2009-04-04	2012-11-29	Y	1335	3344D.117	9	41,5.2	261,27.2	209,26.8	16,2.6	332,28.5	97,15.1	408,29.6	69,9.3	439,28.3
Hg-04498	F	N	2009-08-14	2012-11-29	Y	1203	3344D.117	7	14,2.8	129,15.3	90,10.9	77,9.2	200,22.5	276,29.0	307,29.5
Hg-04499	F	N	2009-08-14	2012-11-29	Y	1203	3344D.117	7	14,2.8	129,14.2	90,10.9	77,9.2	200,24.7	276,34.1	307,35.0
Hg-04500	M	N	2009-08-14	2012-11-29	Y	1203	3344D.117	7	14,2.8	129,13.4	90,10.9	77,9.2	200,17.3	276,21.6	307,21.9
Hg-04505	M	Y	2005-05-06	2012-07-27	Y	2639	3345D.MS 11	13	1442,54.4	1028,40.4	1821,49.6	1470,52.9	1690,52.4	1400,55.2	1372,55.6	1761,50.6	1526,54.2	1638,54.0	1868,50.0	1498,53.5	1567,53.8
Hg-04510	M	Y	1997-03-26	2016-05-17	Y	6992	3349D.Beauregard	3	4686,48.2	4723,47.2	4782,48.2
Hg-04511	F	Y	2000-09-10	2016-05-17	Y	5728	3349D.Beauregard	3	3422,59.2	3459,70.3	3518,71.3
Hg-04512	M	N	2004-06-23	2012-10-30	N	3051	3349D.Beauregard	3	2040,43.4	2077,42.3	2136,41.9
Hg-04513	M	N	2004-06-23	2016-05-17	Y	4346	3349D.Beauregard	3	2040,39.6	2077,39.2	2136,37.4
Hg-04514	M	N	2004-07-04	2016-05-17	Y	4335	3349D.Beauregard	3	2029,52.5	2066,53.1	2125,53.4
Hg-04515	M	N	2007-11-12	2016-05-17	Y	3109	3349D.Beauregard	3	803,59.0	840,60.5	899,62.2
Hg-04516	F	N	2007-11-12	2016-05-17	Y	3109	3349D.Beauregard	3	803,39.4	840,41.2	899,45.8
Hg-04517	F	N	2007-11-12	2016-05-17	Y	3109	3349D.Beauregard	3	803,46.3	840,47.4	899,49.5
Hg-04518	M	N	2008-01-28	2016-05-17	Y	3032	3349D.Beauregard	3	726,53.4	763,54.8	822,55.6
Hg-04519	F	N	2008-04-14	2016-05-17	Y	2955	3349D.Beauregard	3	649,50.2	686,53.9	745,60.6
Hg-04520	F	N	2008-04-14	2016-05-17	Y	2955	3349D.Beauregard	3	649,28.5	686,30.1	745,32.3
Hg-04521	M	N	2008-06-30	2016-05-17	Y	2878	3349D.Beauregard	3	572,44.7	609,43.8	668,43.4
Hg-04522	M	N	2008-06-30	2016-05-17	Y	2878	3349D.Beauregard	3	572,46.8	609,47.8	668,47.1
Hg-04523	F	N	2009-07-17	2011-07-01	Y	714	3349D.Beauregard	3	190,28.7	227,30.7	286,34.0
Hg-04524	M	N	2009-07-17	2011-07-01	Y	714	3349D.Beauregard	3	190,32.0	227,34.5	286,39.0
Hg-04525	M	N	2009-12-23	2016-05-17	Y	2337	3349D.Beauregard	9	68,10.8	35,4.7	31,3.9	127,21.4	100,18.0	16,2.1	42,5.6	21,2.7	28,3.6
Hg-04526	M	N	2010-03-14	2016-05-17	Y	2256	3349D.Beauregard	8	22,4.3	47,9.8	19,4.5	43,8.8	36,7.3	29,5.8	89,17.2	95,18.0
Hg-04527	F	N	2010-03-14	2016-05-17	Y	2256	3349D.Beauregard	8	22,4.3	47,9.8	19,4.5	43,8.8	36,7.3	29,5.8	89,17.2	95,18.0
Hg-04528	F	N	2010-03-14	2016-05-17	Y	2256	3349D.Beauregard	8	22,4.3	47,9.8	19,4.5	43,8.8	36,7.3	29,5.8	89,17.2	95,18.0
Hg-04529	M	N	2010-03-14	2016-05-17	Y	2256	3349D.Beauregard	8	22,4.3	47,9.8	19,4.5	43,8.8	36,7.3	29,5.8	89,17.2	95,18.0
Hg-04530	M	N	2010-03-14	2016-05-17	Y	2256	3349D.Beauregard	8	22,4.3	47,9.8	19,4.5	43,8.8	36,7.3	29,5.8	89,17.2	95,18.0
Hg-04532	M	N	2010-05-28	2016-05-17	Y	2181	3349D.Beauregard	2	14,2.7	20,3.4
Hg-04533	M	N	2010-05-28	2016-05-17	Y	2181	3349D.Beauregard	2	14,2.7	20,3.4
Hg-04534	F	N	2010-05-28	2016-05-17	Y	2181	3349D.Beauregard	2	14,2.7	20,3.4
Hg-04535	M	N	2010-05-28	2016-05-17	Y	2181	3349D.Beauregard	2	14,2.7	20,3.4
Hg-04536	F	N	2010-05-28	2016-05-17	Y	2181	3349D.Beauregard	2	14,2.7	20,3.4
Hg-04537	M	N	2010-05-28	2016-05-17	Y	2181	3349D.Beauregard	2	14,2.7	20,3.4
Hg-04574	F	Y	1994-02-14	2011-12-31	N	6529	3350D.Shalimar	4	5822,52.6	5920,55.8	5967,56.5	5860,56.5
Hg-04575	M	Y	1995-03-16	2013-04-23	Y	6613	3350D.Shalimar	4	5427,37.6	5525,38.2	5572,38.7	5465,37.4
Hg-04576	F	Y	2005-11-30	2013-04-23	Y	2701	3350D.Shalimar	4	1515,49.1	1613,50.1	1660,51.5	1553,49.7
Hg-04577	F	N	2008-06-25	2013-04-23	Y	1763	3350D.Shalimar	4	577,72.8	675,72.2	722,74.5	615,72.0
Hg-04578	M	N	2008-06-25	2013-04-23	Y	1763	3350D.Shalimar	4	577,68.3	675,74.2	722,75.9	615,70.7
Hg-04579	F	N	2008-06-25	2013-04-23	Y	1763	3350D.Shalimar	4	577,72.4	675,75.7	722,78.2	615,75.1
Hg-04580	M	N	2008-06-25	2013-04-23	Y	1763	3350D.Shalimar	4	577,53.3	675,54.8	722,59.2	615,56.8
Hg-04581	F	N	2008-06-25	2013-04-23	Y	1763	3350D.Shalimar	4	577,73.3	675,76.1	722,78.5	615,76.5
Hg-04582	M	N	2008-06-25	2013-04-23	Y	1763	3350D.Shalimar	4	577,62.0	675,61.0	722,64.5	615,60.8
Hg-04583	F	N	2008-09-10	2011-11-19	Y	1165	3350D.Shalimar	4	500,51.6	598,50.3	645,51.3	538,51.3
Hg-04584	M	N	2008-09-10	2011-11-20	Y	1166	3350D.Shalimar	4	500,40.4	598,41.5	645,42.0	538,40.5
Hg-04585	F	N	2008-09-10	2013-04-23	Y	1686	3350D.Shalimar	4	500,45.2	598,45.5	645,46.1	538,45.4
Hg-04586	M	N	2010-04-05	2013-04-21	Y	1112	3350D.Shalimar	5	73,14.9	21,3.6	42,7.7	26,4.1	14,2.6
Hg-04588	M	N	2004-10-27	2016-05-17	Y	4220	3351D.Lysistrata	4	1914,41.9	1951,42.1	2059,43.6	2008,43.9
Hg-04589	M	N	2007-11-14	2016-05-17	Y	3107	3351D.Lysistrata	4	801,50.7	838,56.4	946,62.8	895,59.4
Hg-04590	M	N	2007-11-14	2016-05-17	Y	3107	3351D.Lysistrata	4	801,44.9	838,46.7	946,46.4	895,47.2
Hg-04591	M	N	2007-11-14	2016-05-17	Y	3107	3351D.Lysistrata	4	801,51.7	838,54.2	946,56.1	895,54.0
Hg-04592	M	N	2007-11-14	2016-05-17	Y	3107	3351D.Lysistrata	4	801,57.1	838,57.5	946,62.4	895,61.3
Hg-04593	M	N	2007-11-14	2016-05-17	Y	3107	3351D.Lysistrata	4	801,41.5	838,44.8	946,49.8	895,46.8
Hg-04594	M	N	2007-11-14	2016-05-17	Y	3107	3351D.Lysistrata	4	801,59.9	838,53.8	946,68.3	895,65.3
Hg-04595	M	N	2008-05-11	2016-05-17	Y	2928	3351D.Lysistrata	4	622,53.7	659,57.3	767,66.2	716,58.9
Hg-04596	M	N	2008-05-11	2016-05-17	Y	2928	3351D.Lysistrata	4	622,43.8	659,44.9	767,50.9	716,48.0
Hg-04597	M	N	2008-05-11	2016-05-17	Y	2928	3351D.Lysistrata	4	622,26.9	659,27.6	767,32.4	716,30.4
Hg-04598	M	N	2008-05-11	2016-05-17	Y	2928	3351D.Lysistrata	4	622,43.8	659,48.4	767,51.0	716,50.2
Hg-04599	F	Y	2008-05-11	2016-05-17	Y	2928	3351D.Lysistrata	4	622,44.5	659,45.0	767,49.3	716,47.7
Hg-04600	F	N	2008-08-13	2015-08-27	N	2570	3351D.Lysistrata	4	528,30.1	565,31.2	673,35.3	622,34.0
Hg-04601	F	N	2008-08-13	2016-05-17	Y	2834	3351D.Lysistrata	4	528,37.4	565,41.5	673,47.1	622,42.1
Hg-04602	M	N	2008-08-13	2016-05-17	Y	2834	3351D.Lysistrata	4	528,36.8	565,39.0	673,42.8	622,42.2
Hg-04603	F	N	2008-08-13	2016-05-17	Y	2834	3351D.Lysistrata	4	528,30.3	565,32.1	673,36.7	622,35.1
Hg-04604	M	N	2008-08-13	2016-05-17	Y	2834	3351D.Lysistrata	4	528,34.9	565,36.2	673,43.3	622,37.9
Hg-04605	M	N	2008-08-13	2016-05-17	Y	2834	3351D.Lysistrata	4	528,35.5	565,36.4	673,41.8	622,38.6
Hg-04606	M	N	2008-08-13	2016-05-17	Y	2834	3351D.Lysistrata	4	528,34.5	565,35.0	673,41.8	622,39.5
Hg-04607	F	N	2009-12-24	2015-08-06	N	2051	3351D.Lysistrata	10	22,2.3	67,10.5	29,3.0	30,3.2	36,4.1	15,2.0	124,19.8	43,5.3	104,18.0	175,23.7
Hg-04608	M	N	2009-12-24	2016-05-17	Y	2336	3351D.Lysistrata	10	22,2.3	67,10.5	29,3.0	30,3.2	36,4.1	15,2.0	124,18.1	43,5.3	104,18.0	175,22.6
Hg-04609	M	N	2009-12-24	2016-05-17	Y	2336	3351D.Lysistrata	10	22,2.3	67,10.5	29,3.0	30,3.2	36,4.1	15,2.0	124,18.0	43,5.3	104,18.0	175,21.8
Hg-04610	M	N	2009-12-24	2016-05-17	Y	2336	3351D.Lysistrata	10	22,2.3	67,10.5	29,3.0	30,3.2	36,4.1	15,2.0	124,24.6	43,5.3	104,18.0	175,32.2
Hg-04611	F	N	2009-12-24	2016-05-17	Y	2336	3351D.Lysistrata	10	22,2.3	67,10.5	29,3.0	30,3.2	36,4.1	15,2.0	124,20.5	43,5.3	104,18.0	175,23.9
Hg-04612	M	N	2009-12-24	2016-05-17	Y	2336	3351D.Lysistrata	10	22,2.3	67,10.5	29,3.0	30,3.2	36,4.1	15,2.0	124,20.8	43,5.3	104,18.0	175,26.6
Hg-04613	M	N	2009-12-24	2016-05-17	Y	2336	3351D.Lysistrata	10	22,2.3	67,10.5	29,3.0	30,3.2	36,4.1	15,2.0	124,19.3	43,5.3	104,18.0	175,22.9
Hg-04614	M	N	2009-12-24	2016-05-17	Y	2336	3351D.Lysistrata	10	22,2.3	67,10.5	29,3.0	30,3.2	36,4.1	15,2.0	124,23.1	43,5.3	104,18.0	175,25.7
Hg-04615	F	N	2010-03-24	2015-08-06	N	1961	3351D.Lysistrata	6	41,6.9	34,5.7	26,4.2	20,2.9	14,2.5	85,17.0
Hg-04616	M	N	2010-03-24	2016-05-17	Y	2246	3351D.Lysistrata	6	41,6.9	34,5.7	26,4.2	20,2.9	14,2.5	85,17.0
Hg-04617	M	N	2010-03-24	2016-05-17	Y	2246	3351D.Lysistrata	6	41,6.9	34,5.7	26,4.2	20,2.9	14,2.5	85,17.0
Hg-04618	F	N	2010-03-24	2016-05-17	Y	2246	3351D.Lysistrata	6	41,6.9	34,5.7	26,4.2	20,2.9	14,2.5	85,17.0
Hg-04619	M	N	2010-03-24	2016-05-17	Y	2246	3351D.Lysistrata	6	41,6.9	34,5.7	26,4.2	20,2.9	14,2.5	85,17.0
Hg-04620	M	N	2010-03-24	2016-05-17	Y	2246	3351D.Lysistrata	6	41,6.9	34,5.7	26,4.2	20,2.9	14,2.5	85,17.0
Hg-04621	M	N	2010-03-24	2016-05-17	Y	2246	3351D.Lysistrata	6	41,6.9	34,5.7	26,4.2	20,2.9	14,2.5	85,17.0
Hg-04622	M	N	2010-03-24	2016-05-17	Y	2246	3351D.Lysistrata	6	41,6.9	34,5.7	26,4.2	20,2.9	14,2.5	85,17.0
Hg-04623	F	N	2010-03-24	2016-05-17	Y	2246	3351D.Lysistrata	6	41,6.9	34,5.7	26,4.2	20,2.9	14,2.5	85,17.0
Hg-04624	M	N	2010-03-24	2016-05-17	Y	2246	3351D.Lysistrata	6	41,6.9	34,5.7	26,4.2	20,2.9	14,2.5	85,17.0
Hg-04625	M	N	2010-03-24	2016-05-17	Y	2246	3351D.Lysistrata	6	41,6.9	34,5.7	26,4.2	20,2.9	14,2.5	85,17.0
Hg-04626	M	N	2010-03-24	2016-05-17	Y	2246	3351D.Lysistrata	6	41,6.9	34,5.7	26,4.2	20,2.9	14,2.5	85,17.0
Hg-04627	M	N	2010-03-24	2016-05-17	Y	2246	3351D.Lysistrata	6	41,6.9	34,5.7	26,4.2	20,2.9	14,2.5	85,17.0
Hg-04657	M	Y	2001-09-11	2011-08-17	Y	3627	3353D.MS17	10	2731,60.7	3144,69.3	3056,66.1	2829,51.5	3086,70.2	2801,61.5	2675,59.3	2703,58.4	3199,71.4	2414,59.5
Hg-04661	F	Y	2006-08-25	2012-07-25	Y	2161	3355D.MS 23	12	1127,34.6	1247,38.6	867,33.3	993,34.5	1049,30.4	1340,39.9	1280,39.9	781,34.2	923,34.7	1090,32.3	1022,34.0	965,33.5
Hg-04664	F	N	2010-06-01	2013-07-20	Y	1145	3356D.KL 1	1	16,29.1
Hg-04666	M	Y	2000-06-29	2014-05-13	Y	5066	3358D.KG 4	24	3176,32.6	3116,34.2	3259,33.1	3144,33.1	3533,35.4	3312,33.3	3422,33.6	3526,35.1	3337,33.9	3609,37.3	3339,34.3	3611,35.4	3158,33.4	2863,34.6	2860,32.6	3298,33.6	3214,33.3	2800,34.1	3242,33.9	3462,35.1	3212,34.2	3114,34.1	3458,34.3	2853,33.4
Hg-04697	M	Y	2007-12-24	2016-05-17	Y	3067	3361D.MS 33	10	821,39.8	893,45.0	520,30.2	707,35.6	451,28.6	396,27.6	497,28.5	774,40.4	295,22.1	550,32.5
Hg-04707	M	Y	2008-09-06	2016-05-17	Y	2810	3364D.MS 45	12	541,35.4	223,22.0	181,18.9	125,11.2	251,19.6	471,33.2	153,15.3	431,28.8	307,24.0	600,38.4	279,23.5	348,26.5
Hg-04709	F	Y	2008-02-13	2016-05-17	Y	3016	3365D.MS 46	4	710,43.7	747,46.1	855,51.4	804,49.5
Hg-04710	M	Y	2008-02-18	2016-05-17	Y	3011	3365D.MS 46	11	585,67.0	548,65.3	669,71.9	451,56.6	507,60.9	738,78.0	819,81.9	381,48.6	353,47.2	480,59.5	423,52.9
Hg-04711	F	Y	2007-11-14	2016-05-17	Y	3107	3366D.MS 47	4	801,67.1	838,68.8	946,74.9	895,69.2
Hg-04712	M	Y	2008-07-28	2016-05-17	Y	2850	3366D.MS 47	11	424,47.4	387,44.0	508,49.9	290,36.8	346,40.9	577,54.5	658,61.2	220,31.0	192,29.4	319,39.0	262,35.3
Hg-04713	M	Y	2005-09-08	2016-05-17	Y	3904	3367D.MS 48	13	1520,41.7	1450,41.3	1352,38.4	1226,36.1	963,29.2	1282,37.6	1023,30.9	1380,37.0	1231,41.2	1645,41.5	1707,40.5	1321,39.2	1422,40.1
Hg-04714	F	Y	2008-08-13	2016-05-17	Y	2834	3367D.MS 48	4	528,35.9	565,36.3	673,38.6	622,37.8
Hg-04715	M	Y	2007-08-27	2016-05-17	Y	3186	3368D.MS 49	12	802,35.1	732,35.3	508,32.5	603,35.0	564,34.5	305,25.1	662,33.0	513,35.3	927,35.6	989,34.3	634,33.8	704,34.3
Hg-04716	F	Y	2008-02-13	2016-05-17	Y	3016	3368D.MS 49	4	710,37.9	747,41.7	855,44.1	804,43.4
Hg-04717	F	Y	2008-05-11	2016-05-17	Y	2928	3369D.MS 50	4	622,54.7	659,56.1	767,57.2	716,56.2
Hg-04718	M	Y	2008-09-06	2016-05-17	Y	2810	3369D.MS 50	12	541,38.0	223,26.1	181,21.5	125,19.7	251,28.1	471,34.2	153,18.8	431,32.1	307,29.1	600,41.9	279,30.5	348,30.3
Hg-04719	M	Y	2004-11-01	2016-05-17	Y	4215	3370D.MS 51	13	1555,50.2	1957,60.5	1626,50.6	1683,50.0	1709,50.2	2002,61.5	1653,47.9	1876,56.8	1750,51.7	1401,47.6	1583,50.3	1527,52.1	1821,54.4
Hg-04720	F	Y	2008-05-11	2016-05-17	Y	2928	3370D.MS 51	4	622,55.3	659,59.6	767,64.6	716,62.5
Hg-04735	M	N	2009-08-27	2015-12-11	N	2297	3374D.VC 1	7	265,40.9	180,32.3	42,6.5	235,40.9	91,16.5	113,22.5	27,3.9
Hg-04736	M	N	2009-08-27	2016-05-17	Y	2455	3374D.VC 1	7	265,35.8	180,28.9	42,6.5	235,35.8	91,16.5	113,22.5	27,3.9
Hg-04737	M	N	2010-01-13	2016-02-16	N	2225	3374D.VC 1	7	93,18.3	14,3.2	28,5.5	41,9.1	21,4.1	96,21.3	35,7.5
Hg-04738	M	N	2010-01-13	2016-02-07	N	2216	3374D.VC 1	7	93,18.3	14,3.2	28,5.5	41,9.1	21,4.1	96,21.3	35,7.5
Hg-04739	M	N	2010-01-13	2016-05-17	Y	2316	3374D.VC 1	7	93,18.3	14,3.2	28,5.5	41,9.1	21,4.1	96,21.3	35,7.5
Hg-04740	M	N	2010-04-02	2016-05-17	Y	2237	3374D.VC 1	7	14,2.8	35,6.2	28,4.9	19,3.3	24,4.1	17,4.6	42,7.7
Hg-04741	M	N	2010-04-02	2016-05-17	Y	2237	3374D.VC 1	7	14,2.8	35,6.2	28,4.9	19,3.3	24,4.1	17,4.6	42,7.7
Hg-04749	M	N	2009-08-07	2016-05-17	Y	2475	3375D.VC 2	4	206,27.4	96,19.4	136,23.1	265,31.6
Hg-04750	M	N	2009-08-07	2016-05-17	Y	2475	3375D.VC 2	4	206,29.2	96,21.2	136,25.9	265,33.2
Hg-04751	M	N	2009-09-17	2016-05-17	Y	2434	3375D.VC 2	2	165,31.2	224,36.1
Hg-04752	M	N	2009-09-17	2016-05-17	Y	2434	3375D.VC 2	2	165,28.5	224,34.5
Hg-04753	M	N	2009-10-23	2016-05-17	Y	2398	3375D.VC 2	9	14,2.8	129,20.5	45,8.6	19,3.2	28,5.0	59,11.9	32,5.8	54,10.7	188,26.5
Hg-04754	M	N	2009-10-23	2016-05-17	Y	2398	3375D.VC 2	9	14,2.8	129,24.6	45,8.6	19,3.2	28,5.0	59,11.9	32,5.8	54,10.7	188,34.9
Hg-04755	M	N	2009-10-23	2016-05-17	Y	2398	3375D.VC 2	9	14,2.8	129,25.2	45,8.6	19,3.2	28,5.0	59,11.9	32,5.8	54,10.7	188,32.8
Hg-04756	M	N	2009-10-23	2016-05-17	Y	2398	3375D.VC 2	9	14,2.8	129,13.1	45,8.6	19,3.2	28,5.0	59,11.9	32,5.8	54,10.7	188,15.8
Hg-04757	M	N	2010-01-25	2015-12-11	N	2146	3375D.VC 2	13	35,5.4	95,16.7	14,2.5	91,15.8	44,7.2	28,4.3	45,7.4	31,5.0	42,6.2	36,5.5	43,6.6	33,5.1	22,3.2
Hg-04758	M	N	2010-01-25	2015-12-11	N	2146	3375D.VC 2	13	35,5.4	95,16.7	14,2.5	91,15.8	44,7.2	28,4.3	45,7.4	31,5.0	42,6.2	36,5.5	43,6.6	33,5.1	22,3.2
Hg-04759	M	N	2010-01-25	2016-05-17	Y	2304	3375D.VC 2	13	35,5.4	95,16.7	14,2.5	91,15.8	44,7.2	28,4.3	45,7.4	31,5.0	42,6.2	36,5.5	43,6.6	33,5.1	22,3.2
Hg-04760	M	N	2010-01-25	2016-05-17	Y	2304	3375D.VC 2	13	35,5.4	95,16.7	14,2.5	91,15.8	44,7.2	28,4.3	45,7.4	31,5.0	42,6.2	36,5.5	43,6.6	33,5.1	22,3.2
Hg-04761	M	N	2010-01-25	2016-05-17	Y	2304	3375D.VC 2	13	35,5.4	95,16.7	14,2.5	91,15.8	44,7.2	28,4.3	45,7.4	31,5.0	42,6.2	36,5.5	43,6.6	33,5.1	22,3.2
Hg-04762	M	N	2010-01-25	2016-05-17	Y	2304	3375D.VC 2	13	35,5.4	95,16.7	14,2.5	91,15.8	44,7.2	28,4.3	45,7.4	31,5.0	42,6.2	36,5.5	43,6.6	33,5.1	22,3.2
Hg-04763	M	N	2010-01-25	2016-05-17	Y	2304	3375D.VC 2	13	35,5.4	95,16.7	14,2.5	91,15.8	44,7.2	28,4.3	45,7.4	31,5.0	42,6.2	36,5.5	43,6.6	33,5.1	22,3.2
Hg-04764	M	N	2010-01-25	2016-05-17	Y	2304	3375D.VC 2	13	35,5.4	95,16.7	14,2.5	91,15.8	44,7.2	28,4.3	45,7.4	31,5.0	42,6.2	36,5.5	43,6.6	33,5.1	22,3.2
Hg-04765	M	N	2010-01-25	2016-05-17	Y	2304	3375D.VC 2	13	35,5.4	95,16.7	14,2.5	91,15.8	44,7.2	28,4.3	45,7.4	31,5.0	42,6.2	36,5.5	43,6.6	33,5.1	22,3.2
Hg-04769	M	N	2010-03-12	2016-05-17	Y	2258	3377D.VC 6	5	35,6.3	40,7.4	21,3.5	52,9.1	95,6.8
Hg-04785	M	N	2010-03-12	2016-05-17	Y	2258	3378D.VC 5	5	35,6.3	40,7.4	21,3.5	52,9.1	95,6.8
Hg-04786	M	N	2010-03-12	2016-05-17	Y	2258	3378D.VC 5	5	35,6.3	40,7.4	21,3.5	52,9.1	95,6.8
Hg-04802	M	Y	2008-02-18	2016-05-17	Y	3011	3379D.MS 52	11	585,64.8	548,61.3	669,68.6	451,51.8	507,59.4	738,71.2	819,77.1	381,45.3	353,42.9	480,56.2	423,53.0
Hg-04804	F	Y	2008-02-13	2016-05-17	Y	3016	3380D.MS 53	4	710,39.4	747,42.8	855,47.4	804,45.2
Hg-04805	M	Y	2008-09-06	2016-05-17	Y	2810	3380D.MS 53	12	541,36.1	223,23.3	181,20.7	125,15.1	251,24.2	471,33.2	153,18.5	431,33.5	307,26.8	600,40.5	279,25.8	348,28.9
Hg-04808	M	N	2009-08-27	2016-05-17	Y	2455	3382D.RB 1	3	265,53.6	180,38.9	235,53.6
Hg-04812	F	Y	2008-10-15	2016-05-17	Y	2771	3384D.RB 3	9	345,50.3	429,58.5	211,31.1	267,37.7	498,66.9	579,72.3	308,44.6	240,35.5	183,27.9
Hg-04813	M	Y	2010-01-16	2016-05-17	Y	2313	3384D.RB 3	4	13,21.0	7,16.7	93,40.0	32,28.6
Hg-04816	M	N	2007-11-14	2012-11-29	Y	1842	602C.KG 2	20	801,40.6	476,36.4	574,36.5	546,34.2	106,34.5	643,34.3	548,38.0	768,40.6	889,43.9	831,44.8	478,36.5	450,34.2	166,36.4	420,34.5	604,38.6	448,35.7	915,43.9	159,25.4	715,34.9	944,46.4
Hg-04818	M	N	2008-05-19	2012-11-29	Y	1655	604C.Jabba	13	333,57.1	235,58.9	712,82.7	361,60.6	581,77.9	291,51.3	759,83.4	263,58.5	652,81.7	417,69.4	529,77.6	389,66.3	458,73.3
Hg-04819	F	N	2009-08-27	2012-11-29	Y	1190	604C.Jabba	3	265,64.8	180,49.3	235,64.8
Hg-04820	M	Y	2001-09-11	2012-11-29	Y	4097	605C.KG 5	18	3056,49.4	2731,50.9	2829,49.6	2801,49.2	2361,46.9	2803,47.8	3023,49.4	3144,52.1	3086,51.1	2733,49.6	2705,49.2	2421,50.9	2675,46.9	2859,47.5	2703,46.6	3170,52.1	2414,46.6	3199,55.8
Hg-04822	F	N	1993-01-01	2010-08-02	N	6422	0.25	11	6268,51.3	6145,59.7	6074,61.5	5851,59.4	5977,61.9	6033,61.2	6198,61.9	6327,53.6	5907,63.0	5879,61.0	5949,60.3
Hg-04823	F	N	2001-09-11	2011-01-25	N	3423	0.27	12	2731,59.6	3144,65.7	3056,61.5	2898,49.3	2829,63.4	3086,61.3	2801,60.4	2675,55.4	2703,55.4	3199,66.6	2414,57.3	2970,50.6
Hg-04824	F	N	2003-12-08	2011-10-21	N	2874	0.54	13	1884,29.3	2286,33.1	1955,28.3	2012,28.6	2038,29.2	2331,34.5	1982,29.7	2205,31.2	2079,29.1	1730,31.9	1912,28.2	1856,31.9	2150,29.4
Hg-04825	F	N	2004-05-14	2011-01-25	N	2447	0.27	12	1755,50.6	2168,60.7	2080,61.6	1922,57.2	1853,55.4	2110,59.8	1825,54.4	1699,45.4	1727,46.0	2223,66.0	1438,37.9	1994,59.5
Hg-04826	F	N	2005-12-07	2010-10-14	N	1772	0.15	12	1154,36.7	1387,43.9	1308,44.2	1162,52.5	1597,57.1	1224,40.7	1252,41.4	1540,52.6	1470,44.6	1182,38.6	1126,39.4	743,26.3
Hg-04827	F	N	2005-12-07	2011-01-25	N	1875	0.15	12	1154,33.4	1387,37.5	1308,36.1	1162,43.0	1597,45.5	1224,34.6	1252,36.6	1540,43.3	1470,38.8	1182,36.3	1126,32.5	743,21.8
Hg-04828	F	N	2008-05-11	2015-08-06	Y	2643	.Lysistrata	4	622,38.9	659,39.6	767,46.2	716,43.4
Hg-04829	M	N	2008-08-13	2010-10-14	N	792	.Lysistrata	4	528,27.9	565,29.6	673,33.2	622,31.0
Hg-04830	M	N	2009-08-27	2011-01-25	N	516	.NL5	3	265,32.3	180,24.4	235,32.0
Hg-04831	F	N	2009-08-27	2012-02-02	Y	889	.NL5	3	265,50.5	180,41.0	235,50.5
Hg-04832	F	N	2009-08-27	2015-09-02	N	2197	.NL5 B	3	265,38.9	180,28.7	235,38.9
Hg-04845	M	N	2009-02-05	2016-05-17	Y	2658	.VC 1	8	468,54.7	139,23.6	169,25.8	383,48.2	438,54.7	194,29.7	315,42.1	230,31.0
Hg-04848	M	N	2008-08-13	2016-05-17	Y	2834	.Lysistrata	4	528,47.1	565,48.2	673,51.4	622,49.7
Hg-01002	M	N	2010-03-22	2010-12-05	N	258	.40-B	0	N/A
Hg-01003	F	N	2011-05-17	2015-03-04	Y	1387	.MS 19	0	N/A
Hg-01059	F	N	2010-08-20	2013-04-23	Y	977	3104.13	0	N/A
Hg-01060	M	N	2010-08-20	2013-04-23	Y	977	3104.13	0	N/A
Hg-01061	F	N	2011-01-27	2013-04-23	Y	817	3104.13	0	N/A
Hg-01062	M	N	2011-01-27	2013-04-23	Y	817	3104.13	0	N/A
Hg-01063	F	N	2011-01-27	2012-10-08	N	620	3104.13	0	N/A
Hg-01064	M	N	2011-01-27	2013-04-23	Y	817	3104.13	0	N/A
Hg-01065	F	N	2011-03-15	2013-04-23	Y	770	3104.13	0	N/A
Hg-01066	F	N	2011-01-27	2012-07-05	N	525	3104.13	0	N/A
Hg-01067	M	N	2011-07-07	2013-04-23	Y	656	3104.13	0	N/A
Hg-01068	M	N	2011-07-07	2013-04-23	Y	656	3104.13	0	N/A
Hg-01069	F	N	2011-07-07	2013-04-23	Y	656	3104.13	0	N/A
Hg-01070	M	N	2011-07-07	2013-04-23	Y	656	3104.13	0	N/A
Hg-01071	F	N	2011-07-07	2013-04-23	Y	656	3104.13	0	N/A
Hg-01073	M	N	2011-12-16	2013-04-23	Y	494	3104.13	0	N/A
Hg-01074	M	N	2011-12-16	2013-04-23	Y	494	3104.13	0	N/A
Hg-01075	M	N	2011-07-07	2013-04-23	Y	656	3104.13	0	N/A
Hg-01082	F	N	2015-03-15	2015-11-25	N	255	3106B.STOCKHOLM	0	N/A
Hg-01083	F	N	2015-03-15	2016-02-25	N	347	3106B.STOCKHOLM	0	N/A
Hg-01087	M	N	2012-06-16	2014-09-24	N	830	3109B.BRONX 1	0	N/A
Hg-01093	M	N	2014-10-27	2016-01-29	N	459	3109B.BRONX 1	0	N/A
Hg-01094	M	N	2014-10-27	2015-12-01	N	400	3109B.BRONX 1	0	N/A
Hg-01107	M	N	2010-09-19	2014-02-08	Y	1238	3109B.BRONX 1	0	N/A
Hg-01108	M	N	2010-09-19	2014-02-07	Y	1237	3109B.BRONX 1	0	N/A
Hg-01109	M	N	2010-09-19	2014-02-06	Y	1236	3109B.BRONX 1	0	N/A
Hg-01110	F	N	2010-09-19	2014-02-07	Y	1237	3109B.BRONX 1	0	N/A
Hg-01111	M	N	2011-05-17	2014-09-18	Y	1220	3109B.BRONX 1	0	N/A
Hg-01112	M	N	2011-05-17	2014-09-18	Y	1220	3109B.BRONX 1	0	N/A
Hg-01113	M	N	2011-05-17	2014-09-18	Y	1220	3109B.BRONX 1	0	N/A
Hg-01114	F	N	2011-10-03	2012-01-30	Y	119	3109B.BRONX 1	0	N/A
Hg-01125	N	N	2007-09-20	2008-11-20	N	427	3110B.9002 (LONDON)	0	N/A
Hg-01130	M	N	2010-07-17	2012-04-04	N	627	3111B.144	0	N/A
Hg-01131	M	N	2010-10-05	2011-02-17	N	135	3111B.144	0	N/A
Hg-01132	M	N	2010-12-23	2014-08-30	N	1346	3111B.144	0	N/A
Hg-01150	F	N	2010-11-30	2013-09-11	N	1016	3112B.120	0	N/A
Hg-01151	M	N	2010-11-30	2013-12-20	Y	1116	3112B.120	0	N/A
Hg-01152	M	N	2011-05-11	2014-03-21	Y	1045	3112B.120	0	N/A
Hg-01153	M	N	2011-05-11	2014-03-21	Y	1045	3112B.120	0	N/A
Hg-01154	M	N	2011-05-11	2014-03-21	Y	1045	3112B.120	0	N/A
Hg-01155	M	N	2011-05-11	2014-03-21	Y	1045	3112B.120	0	N/A
Hg-01156	M	N	2011-05-11	2015-07-09	Y	1520	3112B.120	0	N/A
Hg-01157	M	N	2011-05-11	2015-07-09	Y	1520	3112B.120	0	N/A
Hg-01158	M	N	2011-05-11	2014-12-05	Y	1304	3112B.120	0	N/A
Hg-01169	M	N	2010-09-07	2011-04-19	Y	224	3113.6	0	N/A
Hg-01171	M	N	2010-09-07	2011-04-19	Y	224	3113.6	0	N/A
Hg-01172	M	N	2010-08-08	2012-11-29	Y	844	3113.6	0	N/A
Hg-01173	F	N	2013-07-02	2015-05-05	Y	672	3114.7	0	N/A
Hg-01174	M	N	2013-09-23	2015-05-01	Y	585	3114.7	0	N/A
Hg-01183	M	N	2013-09-23	2015-05-05	Y	589	3114.7	0	N/A
Hg-01194	F	N	2010-08-09	2014-02-07	Y	1278	3114.7	0	N/A
Hg-01195	F	N	2010-08-09	2014-02-07	Y	1278	3114.7	0	N/A
Hg-01196	M	N	2011-04-09	2014-02-07	Y	1035	3114.7	0	N/A
Hg-01203	M	N	2002-02-12	2015-12-11	Y	5050	3114B.7	0	N/A
Hg-01206	M	N	2011-04-09	2015-12-11	Y	1707	3114B.7	0	N/A
Hg-01207	F	N	2011-04-09	2015-12-11	Y	1707	3114B.7	0	N/A
Hg-01208	F	N	2011-04-09	2015-12-11	Y	1707	3114B.7	0	N/A
Hg-01209	F	N	2011-09-18	2015-12-11	Y	1545	3114B.7	0	N/A
Hg-01210	M	N	2011-09-18	2015-12-11	Y	1545	3114B.7	0	N/A
[truncated: 1,330 more rows]
