# Supplementary material for: Five years later, with double the demographic data, naked mole-rat mortality rates continue to defy Gompertzian laws by not increasing with age
Source: GeroScience. 2024 May 21;46(5):5321–41. doi: 10.1007/s11357-024-01201-4 (PMC11336006; doi:10.1007/s11357-024-01201-4)
Supplement: Supplementary file 6 — (XLSX 39 kb) [file 11357_2024_1201_MOESM6_ESM.xlsx]

## Sheet: suppTable3_230219
ID	Sex	Breeder	BirthDate	Death/Cen.Date	Censored?	Obs.life(days)	Comment
Fd-00001	M	N	2012-04-04	2021-03-15	Y	3267
Fd-00002	F	N	2013-06-11	2021-03-15	Y	2834
Fd-00003	M	N	2013-02-25	2021-03-15	Y	2940
Fd-00004	F	N	2015-08-25	2021-03-15	Y	2029
Fd-00005	F	N	2015-08-25	2021-03-15	Y	2029
Fd-00006	M	N	2011-02-09	2021-03-15	Y	3687
Fd-00007	M	N	2011-02-09	2021-03-15	Y	3687
Fd-00008	M	N	2011-05-24	2021-03-15	Y	3583
Fd-00009	M	N	2011-05-24	2021-03-15	Y	3583
Fd-00010	M	N	2011-09-07	2021-03-15	Y	3477
Fd-00011	F	N	2011-05-24	2021-03-15	Y	3583
Fd-00012	M	N	2020-02-08	2021-03-15	Y	401
Fd-00013	M	N	2011-12-21	2021-03-15	Y	3372
Fd-00014	M	N	2011-12-21	2021-03-15	Y	3372
Fd-00015	F	N	2016-10-23	2021-03-15	Y	1604
Fd-00016	M	N	2014-02-03	2021-03-15	Y	2597
Fd-00017	F	Y	2012-04-04	2021-03-15	Y	3267
Fd-00018	M	N	2011-09-20	2021-03-15	Y	3464
Fd-00019	F	N	2019-12-14	2021-03-15	Y	457
Fd-00020	F	N	2020-03-28	2021-03-15	Y	352
Fd-00021	M	N	2019-12-14	2021-03-15	Y	457
Fd-00022	M	N	2019-12-14	2021-03-15	Y	457
Fd-00023	M	N	2020-07-16	2021-03-15	Y	242
Fd-00024	M	N	2020-07-16	2021-03-15	Y	242
Fd-00025	M	N	2020-10-29	2021-03-15	Y	137
Fd-00026	F	N	2020-07-16	2021-03-15	Y	242
Fd-00027	M	N	2020-10-29	2021-03-15	Y	137
Fd-00028	F	Y	2015-05-05	2021-03-15	Y	2141
Fd-00029	M	N	2011-12-29	2021-03-15	Y	3364
Fd-00030	F	N	2012-04-02	2021-03-15	Y	3269
Fd-00031	F	N	2012-08-31	2021-03-15	Y	3118
Fd-00032	F	N	2013-04-12	2021-03-15	Y	2894
Fd-00033	F	N	2013-01-03	2021-03-15	Y	2993
Fd-00034	F	N	2012-04-02	2021-03-15	Y	3269
Fd-00035	M	N	2012-08-31	2021-03-15	Y	3118
Fd-00036	M	N	2013-01-03	2021-03-15	Y	2993
Fd-00037	F	N	2013-07-30	2021-03-15	Y	2785
Fd-00038	F	N	2012-08-31	2021-03-15	Y	3118
Fd-00039	M	N	2012-04-02	2021-03-15	Y	3269
Fd-00040	M	N	2013-04-12	2021-03-15	Y	2894
Fd-00041	F	N	2013-07-30	2021-03-15	Y	2785
Fd-00042	F	N	2014-06-01	2021-03-15	Y	2479
Fd-00043	M	N	2014-06-01	2021-03-15	Y	2479
Fd-00044	M	N	2014-02-21	2021-03-15	Y	2579
Fd-00045	F	N	2014-09-18	2021-03-15	Y	2370
Fd-00046	M	N	2015-10-23	2021-03-15	Y	1970
Fd-00047	F	N	2015-10-23	2021-03-15	Y	1970
Fd-00048	F	N	2015-01-22	2021-03-15	Y	2244
Fd-00049	M	N	2014-09-18	2021-03-15	Y	2370
Fd-00050	M	N	2016-02-18	2021-03-15	Y	1852
Fd-00051	M	N	2015-01-22	2021-03-15	Y	2244
Fd-00052	M	N	2015-10-23	2021-03-15	Y	1970
Fd-00053	F	N	2015-01-22	2021-03-15	Y	2244
Fd-00054	F	N	2017-01-01	2021-03-15	Y	1534
Fd-00055	M	N	2011-09-03	2021-03-15	Y	3481
Fd-00056	F	N	2011-05-15	2021-03-15	Y	3592
Fd-00057	M	N	2011-12-18	2021-03-15	Y	3375
Fd-00058	M	N	2010-11-29	2021-03-15	Y	3759
Fd-00059	M	N	2010-11-29	2021-03-15	Y	3759
Fd-00060	M	N	2017-05-17	2021-03-15	Y	1398
Fd-00061	M	N	2017-05-17	2021-03-15	Y	1398
Fd-00062	M	N	2017-05-17	2021-03-15	Y	1398
Fd-00063	F	N	2015-07-03	2021-03-15	Y	2082
Fd-00064	F	N	2012-07-21	2021-03-15	Y	3159
Fd-00065	F	N	2014-03-19	2021-03-15	Y	2553
Fd-00066	M	N	2014-03-19	2021-03-15	Y	2553
Fd-00067	F	N	2014-03-19	2021-03-15	Y	2553
Fd-00068	M	N	2009-12-08	2021-03-15	Y	4115
Fd-00069	F	N	2009-12-08	2021-03-15	Y	4115
Fd-00070	F	N	2009-12-08	2021-03-15	Y	4115
Fd-00071	M	N	2010-03-16	2021-03-15	Y	4017
Fd-00072	F	N	2010-07-12	2021-03-15	Y	3899
Fd-00073	M	N	2010-07-12	2021-03-15	Y	3899
Fd-00074	F	N	2010-03-16	2021-03-15	Y	4017
Fd-00075	M	Y	2008-05-28	2021-03-15	Y	4674
Fd-00076	M	N	2013-06-08	2021-03-15	Y	2837
Fd-00077	M	N	2013-06-08	2021-03-15	Y	2837
Fd-00078	M	N	2013-10-07	2021-03-15	Y	2716
Fd-00079	F	N	2013-06-08	2021-03-15	Y	2837
Fd-00080	M	N	2013-06-08	2021-03-15	Y	2837
Fd-00081	M	N	2014-01-18	2021-03-15	Y	2613
Fd-00082	M	N	2014-01-18	2021-03-15	Y	2613
Fd-00083	M	N	2014-05-10	2021-03-15	Y	2501
Fd-00084	M	N	2014-01-18	2021-03-15	Y	2613
Fd-00085	F	N	2014-01-18	2021-03-15	Y	2613
Fd-00086	F	Y	2009-01-20	2021-03-15	Y	4437
Fd-00087	M	N	2015-08-02	2021-03-15	Y	2052
Fd-00088	M	N	2014-08-23	2021-03-15	Y	2396
Fd-00089	M	N	2014-08-23	2021-03-15	Y	2396
Fd-00090	M	N	2014-12-16	2021-03-15	Y	2281
Fd-00091	M	N	2014-12-16	2021-03-15	Y	2281
Fd-00092	F	N	2014-12-16	2021-03-15	Y	2281
Fd-00093	M	N	2015-04-03	2021-03-15	Y	2173
Fd-00094	F	N	2015-04-03	2021-03-15	Y	2173
Fd-00095	F	N	2014-12-16	2021-03-15	Y	2281
Fd-00096	F	N	2015-11-13	2021-03-15	Y	1949
Fd-00097	M	N	2015-11-13	2021-03-15	Y	1949
Fd-00098	M	N	2015-11-13	2021-03-15	Y	1949
Fd-00099	F	N	2016-02-20	2021-03-15	Y	1850
Fd-00100	M	N	2010-10-22	2021-03-15	Y	3797
Fd-00101	M	N	2011-02-02	2021-03-15	Y	3694
Fd-00102	F	N	2011-02-02	2021-03-15	Y	3694
Fd-00103	M	N	2011-02-02	2021-03-15	Y	3694
Fd-00104	M	N	2011-05-20	2021-03-15	Y	3587
Fd-00105	M	N	2011-09-06	2021-03-15	Y	3478
Fd-00106	M	N	2011-09-06	2021-03-15	Y	3478
Fd-00107	M	N	2011-09-06	2021-03-15	Y	3478
Fd-00108	M	N	2012-07-23	2021-03-15	Y	3157
Fd-00109	F	N	2012-07-23	2021-03-15	Y	3157
Fd-00110	M	N	2012-04-06	2021-03-15	Y	3265
Fd-00111	F	N	2012-11-05	2021-03-15	Y	3052
Fd-00112	M	N	2012-07-23	2021-03-15	Y	3157
Fd-00113	M	N	2018-08-09	2021-03-15	Y	949
Fd-00114	M	N	2019-03-24	2021-03-15	Y	722
Fd-00115	M	N	2013-02-28	2021-03-15	Y	2937
Fd-00116	M	N	2013-02-28	2021-03-15	Y	2937
Fd-00117	F	N	2011-12-22	2021-03-15	Y	3371
Fd-00118	M	N	2011-12-22	2021-03-15	Y	3371
Fd-00119	M	N	2011-12-22	2021-03-15	Y	3371
Fd-00120	F	N	2017-12-16	2021-03-15	Y	1185
Fd-00121	M	N	2017-05-03	2021-03-15	Y	1412
Fd-00122	M	N	2017-05-03	2021-03-15	Y	1412
Fd-00123	M	N	2017-08-25	2021-03-15	Y	1298
Fd-00124	M	N	2012-01-09	2021-03-15	Y	3353
Fd-00125	F	Y	2015-07-03	2021-03-15	Y	2082
Fd-00126	F	N	2017-01-21	2021-03-15	Y	1514
Fd-00127	M	N	2017-01-21	2021-03-15	Y	1514
Fd-00128	M	N	2017-01-21	2021-03-15	Y	1514
Fd-00129	F	N	2017-01-21	2021-03-15	Y	1514
Fd-00130	M	Y	2011-01-31	2021-03-15	Y	3696
Fd-00131	F	Y	2011-09-07	2021-03-15	Y	3477
Fd-00132	M	N	2016-05-18	2021-03-15	Y	1762
Fd-00133	F	N	2016-05-18	2021-03-15	Y	1762
Fd-00134	M	N	2016-08-30	2021-03-15	Y	1658
Fd-00135	M	N	2016-08-30	2021-03-15	Y	1658
Fd-00136	F	N	2018-10-22	2021-03-15	Y	875
Fd-00137	F	Y	2014-06-11	2021-03-15	Y	2469
Fd-00138	F	N	2016-10-28	2021-03-15	Y	1599
Fd-00139	M	N	2017-02-13	2021-03-15	Y	1491
Fd-00140	M	N	2017-02-13	2021-03-15	Y	1491
Fd-00141	M	Y	2012-07-23	2021-03-15	Y	3157
Fd-00142	M	N	2017-06-07	2021-03-15	Y	1377
Fd-00143	M	N	2017-09-16	2021-03-15	Y	1276
Fd-00144	F	N	2017-09-16	2021-03-15	Y	1276
Fd-00145	F	N	2018-01-04	2021-03-15	Y	1166
Fd-00146	M	N	2018-01-04	2021-03-15	Y	1166
Fd-00147	M	N	2019-09-18	2021-03-15	Y	544
Fd-00148	M	N	2019-09-18	2021-03-15	Y	544
Fd-00149	F	N	2020-05-31	2021-03-15	Y	288
Fd-00150	F	N	2020-10-23	2021-03-15	Y	143
Fd-00151	M	N	2020-05-31	2021-03-15	Y	288
Fd-00152	F	N	2018-08-11	2021-03-15	Y	947
Fd-00153	M	N	2018-01-20	2021-03-15	Y	1150
Fd-00154	F	N	2019-05-10	2021-03-15	Y	675
Fd-00155	F	N	2019-05-10	2021-03-15	Y	675
Fd-00156	M	N	2019-05-10	2021-03-15	Y	675
Fd-00157	F	N	2018-04-27	2021-03-15	Y	1053
Fd-00158	F	Y	2010-10-22	2021-03-15	Y	3797
Fd-00159	M	Y	2011-10-13	2021-03-15	Y	3441
Fd-00160	F	N	2020-02-10	2021-03-15	Y	399
Fd-00161	M	N	2020-02-10	2021-03-15	Y	399
Fd-00162	F	N	2020-06-20	2021-03-15	Y	268
Fd-00163	M	N	2019-03-12	2021-03-15	Y	734
Fd-00164	F	N	2019-07-07	2021-03-15	Y	617
Fd-00165	F	Y	2014-02-26	2021-03-15	Y	2574
Fd-00166	M	Y	2010-04-25	2021-03-15	Y	3977
Fd-00167	F	N	2020-06-13	2021-03-15	Y	275
Fd-00168	F	N	2019-09-21	2021-03-15	Y	541
Fd-00169	F	Y	2014-09-28	2021-03-15	Y	2360
Fd-00170	M	Y	2010-11-21	2021-03-15	Y	3767
Fd-00171	M	N	2019-08-06	2021-03-15	Y	587
Fd-00172	M	N	2019-08-06	2021-03-15	Y	587
Fd-00173	F	N	2020-11-24	2021-03-15	Y	111
Fd-00174	M	N	2020-03-15	2021-03-15	Y	365
Fd-00175	F	N	2019-08-06	2021-03-15	Y	587
Fd-00176	F	N	2020-11-24	2021-03-15	Y	111
Fd-00177	F	N	2019-08-06	2021-03-15	Y	587
Fd-00178	F	N	2020-06-25	2021-03-15	Y	263
Fd-00179	M	N	2020-06-25	2021-03-15	Y	263
Fd-00180	F	N	2020-10-08	2021-03-15	Y	158
Fd-00181	M	N	2020-10-08	2021-03-15	Y	158
Fd-00182	F	Y	2013-06-25	2021-03-15	Y	2820
Fd-00183	M	Y	2012-01-09	2021-03-15	Y	3353
Fd-00184	F	N	2019-12-16	2021-03-15	Y	455
Fd-00185	M	N	2020-04-01	2021-03-15	Y	348
Fd-00186	F	N	2020-04-01	2021-03-15	Y	348
Fd-00187	M	N	2019-12-16	2021-03-15	Y	455
Fd-00188	F	N	2020-04-01	2021-03-15	Y	348
Fd-00189	M	N	2020-04-01	2021-03-15	Y	348
Fd-00190	F	Y	2011-01-31	2021-03-15	Y	3696
Fd-00191	M	Y	2012-04-15	2021-03-15	Y	3256
Fd-00192	F	N	2020-06-04	2021-03-15	Y	284
Fd-00193	F	N	2020-06-04	2021-03-15	Y	284
Fd-00194	F	N	2020-06-04	2021-03-15	Y	284
Fd-00195	F	N	2020-06-04	2021-03-15	Y	284
Fd-00196	F	N	2020-06-04	2021-03-15	Y	284
Fd-00197	M	N	2020-06-04	2021-03-15	Y	284
Fd-00198	F	Y	2013-07-15	2021-03-15	Y	2800
Fd-00199	M	Y	2013-03-07	2021-03-15	Y	2930
Fd-00200	F	Y	2015-08-21	2021-03-15	Y	2033
Fd-00201	M	Y	2012-05-01	2021-03-15	Y	3240
Fd-00202	F	N	2020-04-02	2021-03-15	Y	347
Fd-00203	M	N	2020-11-12	2021-03-15	Y	123
Fd-00204	M	N	2020-04-02	2021-03-15	Y	347
Fd-00205	M	N	2019-12-16	2021-03-15	Y	455
Fd-00206	M	N	2019-12-16	2021-03-15	Y	455
Fd-00207	F	Y	2013-10-09	2021-03-15	Y	2714
Fd-00208	M	Y	2015-05-05	2021-03-15	Y	2141
Fd-00209	F	N	2020-05-15	2021-03-15	Y	304
Fd-00210	F	N	2020-05-15	2021-03-15	Y	304
Fd-00211	F	N	2020-05-15	2021-03-15	Y	304
Fd-00212	F	Y	2014-02-26	2021-03-15	Y	2574
Fd-00213	F	Y	2014-11-10	2021-03-15	Y	2317
Fd-00214	M	N	2020-08-18	2021-03-15	Y	209
Fd-00215	M	N	2020-05-01	2021-03-15	Y	318
Fd-00216	F	N	2020-08-18	2021-03-15	Y	209
Fd-00217	M	N	2019-12-22	2021-03-15	Y	449
Fd-00218	F	N	2020-08-18	2021-03-15	Y	209
Fd-00219	M	Y	2014-09-28	2021-03-15	Y	2360
Fd-00220	F	Y	2012-08-19	2021-03-15	Y	3130
Fd-00221	M	N	2020-02-01	2021-03-15	Y	408
Fd-00222	M	N	2020-02-01	2021-03-15	Y	408
Fd-00223	F	Y	2013-04-03	2021-03-15	Y	2903
Fd-00224	M	Y	2015-05-05	2021-03-15	Y	2141
Fd-00225	M	N	2020-08-28	2021-03-15	Y	199
Fd-00226	M	N	2020-04-04	2021-03-15	Y	345
Fd-00227	F	N	2019-12-19	2021-03-15	Y	452
Fd-00228	F	N	2020-08-28	2021-03-15	Y	199
Fd-00229	M	N	2019-12-19	2021-03-15	Y	452
Fd-00230	M	N	2020-08-28	2021-03-15	Y	199
Fd-00231	F	Y	2013-10-09	2021-03-15	Y	2714
Fd-00232	M	Y	2015-01-20	2021-03-15	Y	2246
Fd-00233	M	Y	2014-06-11	2021-03-15	Y	2469
Fd-00234	F	N	2020-04-10	2021-03-15	Y	339
Fd-00235	F	N	2020-04-10	2021-03-15	Y	339
Fd-00236	M	N	2020-07-30	2021-03-15	Y	228
Fd-00237	M	N	2020-07-30	2021-03-15	Y	228
Fd-00238	F	N	2020-07-30	2021-03-15	Y	228
Fd-00239	F	Y	2014-12-27	2021-03-15	Y	2270
Fd-00240	M	Y	2014-06-11	2021-03-15	Y	2469
Fd-00241	F	Y	2014-05-19	2021-03-15	Y	2492
Fd-00242	F	N	2020-05-23	2021-03-15	Y	296
Fd-00243	F	N	2020-05-23	2021-03-15	Y	296
Fd-00244	F	N	2020-09-19	2021-03-15	Y	177
Fd-00245	F	Y	2015-04-17	2021-03-15	Y	2159
Fd-00246	M	Y	2011-01-31	2021-03-15	Y	3696
Fd-00247	F	N	2020-03-01	2021-03-15	Y	379
Fd-00248	F	N	2020-08-08	2021-03-15	Y	219
Fd-00249	M	N	2020-08-08	2021-03-15	Y	219
Fd-00250	F	N	2020-03-01	2021-03-15	Y	379
Fd-00251	M	N	2020-08-08	2021-03-15	Y	219
Fd-00252	F	Y	2014-11-10	2021-03-15	Y	2317
Fd-00253	M	Y	2012-01-11	2021-03-15	Y	3351
Fd-00254	F	N	2020-09-25	2021-03-15	Y	171
Fd-00255	F	N	2020-06-13	2021-03-15	Y	275
Fd-00256	M	N	2020-06-13	2021-03-15	Y	275
Fd-00257	M	N	2020-09-25	2021-03-15	Y	171
Fd-00258	F	N	2020-06-13	2021-03-15	Y	275
Fd-00259	F	Y	2014-03-12	2021-03-15	Y	2560
Fd-00260	M	Y	2012-01-11	2021-03-15	Y	3351
Fd-00261	M	N	2020-09-13	2021-03-15	Y	183
Fd-00262	M	N	2020-09-13	2021-03-15	Y	183
Fd-00263	F	N	2020-09-13	2021-03-15	Y	183
Fd-00264	M	N	2020-09-13	2021-03-15	Y	183
Fd-00265	M	Y	2014-03-12	2021-03-15	Y	2560
Fd-00266	M	N	2020-04-04	2021-03-15	Y	345
Fd-00267	F	Y	2013-10-11	2021-03-15	Y	2712
Fd-00268	M	Y	2014-02-26	2021-03-15	Y	2574
Fd-00269	M	N	2020-11-03	2021-03-15	Y	132
Fd-00270	M	N	2020-07-11	2021-03-15	Y	247
Fd-00271	F	N	2020-07-11	2021-03-15	Y	247
Fd-00272	F	N	2020-11-03	2021-03-15	Y	132
Fd-00273	M	N	2020-07-11	2021-03-15	Y	247
Fd-00274	M	Y	2014-03-12	2021-03-15	Y	2560
Fd-00275	F	N	2020-08-16	2021-03-15	Y	211
Fd-00276	F	Y	2011-09-14	2021-03-15	Y	3470
Fd-00277	M	N	2020-08-16	2021-03-15	Y	211
Fd-00278	M	N	2020-05-03	2021-03-15	Y	316
Fd-00279	M	N	2020-05-03	2021-03-15	Y	316
Fd-00280	F	Y	2009-05-20	2021-03-15	Y	4317
Fd-00281	M	Y	2012-01-09	2021-03-15	Y	3353
Fd-00282	M	N	2020-07-30	2021-03-15	Y	228
Fd-00283	F	N	2020-03-28	2021-03-15	Y	352
Fd-00284	M	N	2020-03-28	2021-03-15	Y	352
Fd-00285	F	N	2020-03-28	2021-03-15	Y	352
Fd-00286	F	Y	2014-11-10	2021-03-15	Y	2317
Fd-00287	M	Y	2012-11-09	2021-03-15	Y	3048
Fd-00288	M	N	2020-07-09	2021-03-15	Y	249
Fd-00289	M	N	2020-04-02	2021-03-15	Y	347
Fd-00290	M	N	2020-10-29	2021-03-15	Y	137
Fd-00291	M	N	2020-10-29	2021-03-15	Y	137
Fd-00292	M	N	2020-10-29	2021-03-15	Y	137
Fd-00293	M	N	2020-07-09	2021-03-15	Y	249
Fd-00294	M	N	2020-07-09	2021-03-15	Y	249
Fd-00295	M	N	2020-04-02	2021-03-15	Y	347
Fd-00296	M	N	2012-11-09	2021-03-15	Y	3048
Fd-00297	F	N	2017-06-13	2021-03-15	Y	1371
Fd-00298	F	N	2017-06-13	2021-03-15	Y	1371
Fd-00299	F	N	2020-03-20	2021-03-15	Y	360
Fd-00300	F	N	2020-03-20	2021-03-15	Y	360
Fd-00301	M	N	2020-03-20	2021-03-15	Y	360
Fd-00302	F	N	2020-11-22	2021-03-15	Y	113
Fd-00303	M	N	2020-08-06	2021-03-15	Y	221
Fd-00304	M	N	2020-08-06	2021-03-15	Y	221
Fd-00305	M	N	2020-11-22	2021-03-15	Y	113
Fd-00306	F	N	2013-07-15	2021-03-15	Y	2800
Fd-00307	F	N	2011-05-31	2021-03-15	Y	3576
Fd-00308	F	N	2012-12-19	2021-03-15	Y	3008
Fd-00309	F	N	2012-05-01	2021-03-15	Y	3240
Fd-00310	F	N	2008-04-12	2009-09-17	N	523
Fd-00311	N	N	2008-06-19	2010-08-24	N	796	euthanized for illness
Fd-00312	M	N	2008-06-20	2010-10-14	N	846
Fd-00313	F	N	2007-10-09	2011-01-28	N	1207
Fd-00314	F	N	2010-11-29	2011-03-09	N	100
Fd-00315	F	N	2009-09-25	2011-06-28	N	641
Fd-00316	F	N	2010-01-12	2011-06-28	N	532
Fd-00317	F	N	2010-04-22	2011-06-28	N	432
Fd-00318	F	N	2009-04-20	2011-06-28	N	799
Fd-00319	M	N	2009-11-28	2011-07-07	N	586	euthanized for fighting
Fd-00320	M	N	2009-10-31	2011-10-21	N	720
Fd-00321	M	N	2009-09-25	2011-10-21	N	756
Fd-00322	F	N	2010-02-06	2011-11-11	N	643
Fd-00323	F	N	2011-12-22	2012-01-09	Y	18	kfr
Fd-00324	M	N	2011-09-14	2012-01-21	N	129
Fd-00325	F	N	2010-07-12	2012-03-12	N	609	euthanized for fighting
Fd-00326	M	N	2007-11-20	2012-03-12	Y	1574	kfr
Fd-00327	F	N	2009-01-03	2012-05-01	N	1214
Fd-00328	F	N	2009-04-20	2012-05-08	N	1114
Fd-00329	F	N	2011-04-22	2012-07-02	N	437
Fd-00330	F	Y	2008-11-13	2012-07-26	N	1351
Fd-00331	M	N	2008-11-13	2012-07-26	Y	1351	kfr
Fd-00332	M	N	2010-08-30	2012-07-26	Y	696	kfr
Fd-00333	M	Y	2009-06-12	2012-07-26	N	1140
Fd-00334	F	Y	2010-04-25	2012-07-26	N	823
Fd-00335	M	Y	2009-10-13	2012-07-26	N	1017
Fd-00336	F	N	2010-09-23	2012-07-26	N	672
Fd-00337	F	N	2010-11-07	2012-07-26	N	627
Fd-00338	N	N	2012-01-22	2012-11-09	N	292
Fd-00339	F	N	2008-05-28	2012-12-13	N	1660	euthanized for illness
Fd-00340	M	N	2009-08-25	2013-01-03	N	1227
Fd-00341	F	N	2011-05-20	2013-01-17	N	608
Fd-00342	M	Y	1993-01-15	2013-02-06	N	7327
Fd-00343	F	N	2010-06-25	2013-02-28	N	979
Fd-00344	F	N	2012-05-01	2013-03-14	N	317	euthanized for illness
Fd-00345	F	N	2010-11-07	2013-05-10	N	915	euthanized for fighting
Fd-00346	F	N	2010-11-07	2013-05-11	N	916
Fd-00347	F	N	2011-03-31	2013-05-24	N	785
Fd-00348	F	N	2010-07-19	2013-06-28	N	1075	euthanized for fighting
Fd-00349	M	N	2010-11-07	2013-06-28	Y	964	kfr
Fd-00350	M	N	2011-03-31	2013-06-28	Y	820	kfr
Fd-00351	F	N	2011-03-31	2013-06-28	Y	820	kfr
Fd-00352	F	N	2011-03-31	2013-06-28	Y	820	kfr
Fd-00353	M	N	2011-07-15	2013-06-28	Y	714	kfr
Fd-00354	M	N	2011-07-15	2013-06-28	Y	714	kfr
Fd-00355	M	N	2011-07-15	2013-06-28	Y	714	kfr
Fd-00356	M	N	2011-07-15	2013-06-28	Y	714	kfr
Fd-00357	F	N	2011-07-15	2013-06-28	Y	714	kfr
Fd-00358	F	N	2011-11-02	2013-06-28	Y	604	kfr
Fd-00359	M	N	2011-11-02	2013-06-28	Y	604	kfr
Fd-00360	M	N	2012-02-15	2013-06-28	Y	499	kfr
Fd-00361	F	N	2012-02-15	2013-06-28	Y	499	kfr
Fd-00362	M	N	2012-02-15	2013-06-28	Y	499	kfr
Fd-00363	F	N	2012-02-15	2013-06-28	Y	499	kfr
Fd-00364	F	N	2012-02-15	2013-06-28	Y	499	kfr
Fd-00365	F	N	2012-06-05	2013-06-28	Y	388	kfr
Fd-00366	F	N	2012-06-05	2013-06-28	Y	388	kfr
Fd-00367	F	Y	2005-04-14	2013-06-28	N	2997
Fd-00368	M	Y	2009-06-12	2013-07-01	N	1480
Fd-00369	F	N	2010-11-02	2013-07-01	Y	972	kfr
Fd-00370	M	N	2010-11-02	2013-07-01	Y	972	kfr
Fd-00371	M	N	2011-02-16	2013-07-01	Y	866	kfr
Fd-00372	F	N	2011-02-16	2013-07-01	Y	866	kfr
Fd-00373	F	N	2011-06-03	2013-07-01	Y	759	kfr
Fd-00374	F	N	2011-06-03	2013-07-01	Y	759	kfr
Fd-00375	F	N	2011-06-03	2013-07-01	Y	759	kfr
Fd-00376	M	N	2011-09-19	2013-07-01	Y	651	kfr
Fd-00377	F	N	2011-09-19	2013-07-01	Y	651	kfr
Fd-00378	F	N	2011-09-19	2013-07-01	Y	651	kfr
Fd-00379	M	N	2011-01-07	2013-07-01	Y	906	kfr
Fd-00380	M	N	2011-01-07	2013-07-01	Y	906	kfr
Fd-00381	F	N	2011-01-07	2013-07-01	Y	906	kfr
Fd-00382	F	N	2011-01-07	2013-07-01	Y	906	kfr
Fd-00383	F	N	2012-08-16	2013-07-01	Y	319	kfr
Fd-00384	M	N	2012-08-16	2013-07-01	Y	319	kfr
Fd-00385	M	N	2012-08-16	2013-07-01	Y	319	kfr
Fd-00386	M	N	2012-12-08	2013-07-01	Y	205	kfr
Fd-00387	M	N	2012-12-08	2013-07-01	Y	205	kfr
Fd-00388	N	N	2013-03-26	2013-07-01	Y	97	kfr
Fd-00389	N	N	2013-03-26	2013-07-01	Y	97	kfr
Fd-00390	N	N	2013-03-26	2013-07-01	Y	97	kfr
Fd-00391	M	N	2009-03-03	2013-07-02	Y	1582	kfr
Fd-00392	M	N	2009-12-21	2013-07-02	Y	1289	kfr
Fd-00393	M	N	2010-06-08	2013-07-02	Y	1120	kfr
Fd-00394	F	N	2010-06-08	2013-07-02	Y	1120	kfr
Fd-00395	F	N	2012-05-19	2013-07-02	Y	409	kfr
Fd-00396	F	N	2008-05-28	2013-07-03	N	1862	euthanized for illness
Fd-00397	F	N	2008-11-17	2013-07-03	N	1689	euthanized for illness
Fd-00398	F	N	2011-08-08	2013-07-10	N	702
Fd-00399	M	N	2010-05-23	2013-07-15	N	1149	euthanized for fighting
Fd-00400	M	N	2011-07-20	2013-07-15	N	726	euthanized for fighting
Fd-00401	M	N	2011-11-04	2013-07-15	N	619	euthanized for fighting
Fd-00402	M	N	2011-11-04	2013-07-15	N	619	euthanized for fighting
Fd-00403	M	N	2010-12-22	2013-07-16	N	937
Fd-00404	F	N	2009-06-02	2013-07-18	N	1507	euthanized for fighting
Fd-00405	M	N	2010-12-22	2013-07-18	N	939	euthanized for fighting
Fd-00406	F	N	2011-04-06	2013-07-20	N	836	euthanized for illness
Fd-00407	F	N	2010-05-23	2013-07-20	N	1154	euthanized for illness
Fd-00408	M	N	2012-03-27	2013-07-20	N	480	euthanized for illness
Fd-00409	M	N	2011-07-20	2013-07-20	N	731	euthanized for illness
Fd-00410	M	N	2011-04-06	2013-07-20	N	836	euthanized for illness
Fd-00411	M	N	2011-10-25	2013-07-20	Y	634	kfr
Fd-00412	M	N	2011-09-01	2013-07-22	N	690	euthanized for fighting
Fd-00413	F	Y	2007-10-09	2013-08-16	N	2138
Fd-00414	F	N	2011-05-04	2013-08-16	N	835	euthanized for fighting
Fd-00415	F	N	2012-01-22	2013-08-19	Y	575	kfr
Fd-00416	M	N	2012-05-08	2013-08-19	Y	468	kfr
Fd-00417	M	N	2012-12-11	2013-08-19	Y	251	kfr
Fd-00418	F	N	2012-12-11	2013-08-19	Y	251	kfr
Fd-00419	F	N	2012-12-11	2013-08-19	Y	251	kfr
Fd-00420	F	N	2012-01-22	2013-08-19	Y	575	kfr
Fd-00421	M	N	2012-12-11	2013-08-19	Y	251	kfr
Fd-00422	F	N	2011-10-10	2013-08-19	Y	679	kfr
Fd-00423	F	N	2012-05-08	2013-08-19	Y	468	kfr
Fd-00424	F	N	2012-05-08	2013-08-19	Y	468	kfr
Fd-00425	M	N	2012-08-21	2013-08-19	Y	363	kfr
Fd-00426	M	N	2012-08-21	2013-08-19	Y	363	kfr
Fd-00427	F	N	2012-08-21	2013-08-19	Y	363	kfr
Fd-00428	F	N	2008-10-20	2013-08-20	N	1765
Fd-00429	M	N	2010-12-05	2013-08-20	Y	989	kfr
Fd-00430	F	N	2010-03-26	2013-08-20	Y	1243	kfr
Fd-00431	M	N	2011-07-06	2013-08-20	Y	776	kfr
Fd-00432	M	N	2008-10-20	2013-08-20	Y	1765	kfr
Fd-00433	M	N	2011-07-06	2013-08-20	Y	776	kfr
Fd-00434	M	N	2012-11-19	2013-08-20	Y	274	kfr
Fd-00435	F	N	2012-06-22	2013-08-20	Y	424	kfr
Fd-00436	F	N	2010-12-05	2013-08-20	Y	989	kfr
Fd-00437	F	N	2011-10-20	2013-08-20	Y	670	kfr
Fd-00438	M	N	2009-12-07	2013-09-04	Y	1367	kfr
Fd-00439	M	N	2009-12-07	2013-09-04	Y	1367	kfr
Fd-00440	M	N	2010-04-26	2013-09-04	Y	1227	kfr
Fd-00441	M	N	2010-07-09	2013-09-04	Y	1153	kfr
Fd-00442	F	N	2011-01-11	2013-09-04	Y	967	kfr
Fd-00443	M	N	2011-01-11	2013-09-04	Y	967	kfr
Fd-00444	F	N	2011-08-09	2013-09-04	Y	757	kfr
Fd-00445	F	N	2012-06-18	2013-09-04	Y	443	kfr
Fd-00446	M	N	2012-06-18	2013-09-04	Y	443	kfr
Fd-00447	F	N	2012-10-04	2013-09-04	Y	335	kfr
Fd-00448	M	Y	2008-02-19	2013-09-04	N	2024
Fd-00449	F	N	2012-01-11	2014-02-02	Y	753	kfr
Fd-00450	F	N	2007-11-29	2014-02-06	Y	2261	kfr
Fd-00451	M	N	2009-12-01	2014-02-06	Y	1528	kfr
Fd-00452	F	N	2009-12-01	2014-02-06	Y	1528	kfr
Fd-00453	M	N	2010-12-16	2014-02-06	Y	1148	kfr
Fd-00454	F	N	2011-10-25	2014-02-06	Y	835	kfr
Fd-00455	F	N	2011-07-20	2014-02-06	Y	932	kfr
Fd-00456	M	N	2011-07-20	2014-02-06	Y	932	kfr
Fd-00457	F	N	2011-11-04	2014-02-06	Y	825	kfr
Fd-00458	M	N	2012-08-21	2014-02-06	Y	534	kfr
Fd-00459	M	N	2010-02-06	2014-02-07	Y	1462	kfr
Fd-00460	F	N	2010-05-23	2014-02-07	Y	1356	kfr
Fd-00461	F	N	2010-05-23	2014-02-07	Y	1356	kfr
Fd-00462	F	N	2010-05-23	2014-02-07	Y	1356	kfr
Fd-00463	M	N	2011-04-06	2014-02-07	Y	1038	kfr
Fd-00464	F	N	2011-07-20	2014-02-07	Y	933	kfr
Fd-00465	F	N	2012-03-27	2014-02-07	Y	682	kfr
Fd-00466	F	N	2012-12-08	2014-02-07	Y	426	kfr
Fd-00467	F	N	2012-12-08	2014-02-07	Y	426	kfr
Fd-00468	F	N	2012-12-08	2014-02-07	Y	426	kfr
Fd-00469	F	N	2013-04-09	2014-02-07	Y	304	kfr
Fd-00470	M	Y	2008-05-03	2014-03-04	N	2131
Fd-00471	F	N	2012-01-11	2014-03-18	N	797	euthanized for fighting
Fd-00472	F	N	2011-08-18	2014-03-18	N	943	euthanized for fighting
Fd-00473	F	N	2012-04-28	2014-03-18	N	689	euthanized for fighting
Fd-00474	F	N	2012-04-28	2014-03-18	N	689	euthanized for fighting
Fd-00475	F	N	2011-05-17	2014-03-24	N	1042	euthanized for fighting
Fd-00476	F	N	2010-10-11	2014-04-11	N	1278	euthanized for fighting
Fd-00477	M	N	2011-08-31	2014-04-19	Y	962	kfr
Fd-00478	M	N	2010-06-25	2014-04-21	Y	1396	kfr
Fd-00479	M	N	2011-05-09	2014-04-21	Y	1078	kfr
Fd-00480	M	N	2011-05-09	2014-04-21	Y	1078	kfr
Fd-00481	M	N	2011-08-18	2014-04-21	Y	977	kfr
Fd-00482	M	N	2009-01-20	2014-04-21	Y	1917	kfr
Fd-00483	M	N	2009-01-20	2014-04-21	Y	1917	kfr
Fd-00484	M	N	2009-01-13	2014-04-21	Y	1924	kfr
Fd-00485	M	N	2009-01-20	2014-04-21	Y	1917	kfr
Fd-00486	M	N	2011-10-05	2014-04-23	Y	931	kfr
Fd-00487	M	N	2013-10-11	2014-04-23	Y	194	kfr
Fd-00488	M	N	2013-03-19	2014-04-23	Y	400	kfr
Fd-00489	M	N	2013-10-11	2014-04-23	Y	194	kfr
Fd-00490	N	N	2011-11-23	2014-04-23	Y	882	kfr
Fd-00491	M	N	2011-08-08	2014-04-23	Y	989	kfr
Fd-00492	M	N	2011-12-20	2014-05-16	N	878	euthanized for illness
Fd-00493	F	N	2011-11-23	2014-06-05	N	925	euthanized for fighting
Fd-00494	F	N	2012-03-12	2014-06-05	Y	815	kfr
Fd-00495	F	N	2012-03-12	2014-06-05	Y	815	kfr
Fd-00496	F	Y	2008-01-22	2014-06-05	Y	2326	kfr
Fd-00497	M	N	2011-09-20	2014-06-18	N	1002	accidental death
Fd-00498	M	N	2012-01-09	2014-06-18	N	891	accidental death
Fd-00499	M	N	2013-04-03	2014-06-18	N	441	accidental death
Fd-00500	F	N	2009-01-03	2014-06-18	N	1992	accidental death
Fd-00501	F	N	2010-08-06	2014-06-18	N	1412	accidental death
Fd-00502	M	N	2011-03-10	2014-06-18	N	1196	accidental death
Fd-00503	M	N	2011-03-10	2014-06-18	N	1196	accidental death
Fd-00504	F	N	2010-08-06	2014-06-18	N	1412	accidental death
Fd-00505	F	N	2010-04-25	2014-06-18	N	1515	accidental death
Fd-00506	F	N	2009-09-17	2014-06-18	N	1735	accidental death
Fd-00507	F	N	2011-06-29	2014-06-18	N	1085	euthanized for illness
Fd-00508	F	N	2012-12-19	2014-06-21	N	549	accidental death
Fd-00509	F	N	2011-12-29	2014-06-26	N	910	euthanized for illness
Fd-00510	M	N	2011-08-31	2014-08-08	N	1073	euthanized for illness
Fd-00511	M	N	2011-01-06	2014-08-20	Y	1322	kfr
Fd-00512	F	N	2011-01-06	2014-08-20	Y	1322	kfr
Fd-00513	F	N	2011-04-22	2014-08-20	Y	1216	kfr
Fd-00514	M	N	2012-03-12	2014-08-20	Y	891	kfr
Fd-00515	M	N	2011-04-22	2014-08-20	Y	1216	kfr
Fd-00516	F	N	2011-11-23	2014-08-20	Y	1001	kfr
Fd-00517	F	N	2013-07-11	2014-08-21	Y	406	kfr
Fd-00518	F	N	2010-09-23	2014-08-21	Y	1428	kfr
Fd-00519	F	N	2011-08-08	2014-08-21	Y	1109	kfr
Fd-00520	M	N	2011-11-23	2014-08-21	Y	1002	kfr
Fd-00521	M	N	2011-10-05	2014-08-21	Y	1051	kfr
Fd-00522	M	N	2013-04-09	2014-08-22	Y	500	kfr
Fd-00523	M	N	2013-04-09	2014-08-22	Y	500	kfr
Fd-00524	M	N	2010-09-09	2014-08-22	Y	1443	kfr
Fd-00525	F	N	2009-05-06	2014-08-23	Y	1935	kfr
Fd-00526	F	N	2011-10-05	2014-08-23	Y	1053	kfr
Fd-00527	M	N	2010-12-22	2014-08-23	Y	1340	kfr
Fd-00528	F	N	2013-07-11	2014-09-22	Y	438	kfr
Fd-00529	M	Y	2008-02-26	2014-09-23	N	2401	euthanized for illness
Fd-00530	F	N	2011-10-13	2014-10-01	N	1084	euthanized for illness
Fd-00531	F	N	2011-03-10	2014-10-21	N	1321	euthanized for fighting
Fd-00532	F	N	2011-01-23	2014-10-29	N	1375
Fd-00533	F	N	2009-10-04	2014-10-30	N	1852
Fd-00534	M	N	2009-01-13	2014-10-30	N	2116
Fd-00535	M	N	2011-05-09	2014-10-30	N	1270
Fd-00536	M	N	2011-12-16	2014-10-30	N	1049
Fd-00537	M	N	2012-11-01	2014-10-30	N	728
Fd-00538	M	N	2012-01-11	2014-11-07	N	1031
Fd-00539	F	N	2010-10-21	2014-11-13	N	1484	euthanized for fighting
Fd-00540	F	N	2011-12-20	2014-12-22	Y	1098	kfr
Fd-00541	F	N	2011-05-24	2014-12-22	N	1308
Fd-00542	F	N	2012-04-23	2014-12-23	Y	974	kfr
Fd-00543	M	N	2012-08-02	2014-12-23	Y	873	kfr
Fd-00544	F	N	2008-05-28	2014-12-23	Y	2400	kfr
Fd-00545	F	N	2011-09-01	2014-12-23	Y	1209	kfr
Fd-00546	M	N	2011-09-01	2014-12-23	Y	1209	kfr
Fd-00547	F	N	2011-12-20	2014-12-23	Y	1099	kfr
Fd-00548	M	N	2011-12-20	2014-12-23	Y	1099	kfr
Fd-00549	F	N	2009-04-20	2014-12-24	Y	2074	kfr
Fd-00550	M	N	2009-07-31	2014-12-24	Y	1972	kfr
Fd-00551	M	N	2009-12-26	2014-12-24	Y	1824	kfr
Fd-00552	M	N	2010-04-03	2014-12-24	Y	1726	kfr
Fd-00553	M	N	2010-04-03	2014-12-24	Y	1726	kfr
Fd-00554	M	N	2010-04-03	2014-12-24	Y	1726	kfr
Fd-00555	F	N	2010-04-03	2014-12-24	Y	1726	kfr
Fd-00556	M	N	2010-07-19	2014-12-24	Y	1619	kfr
Fd-00557	M	N	2010-11-01	2014-12-24	Y	1514	kfr
Fd-00558	F	N	2011-11-27	2015-01-20	N	1150	euthanized for illness
Fd-00559	F	N	2012-11-12	2015-02-28	N	838	euthanized for fighting
Fd-00560	F	N	2011-02-07	2015-02-28	N	1482	euthanized for fighting
Fd-00561	F	N	2010-10-21	2015-03-04	N	1595	euthanized for fighting
Fd-00562	F	N	2010-11-01	2015-03-04	N	1584	euthanized for fighting
Fd-00563	F	N	2009-11-28	2015-04-24	N	1973	euthanized for fighting
Fd-00564	F	N	2011-05-15	2015-04-24	N	1440	euthanized for fighting
Fd-00565	F	N	2010-08-12	2015-04-24	N	1716	euthanized for fighting
Fd-00566	F	N	2011-09-14	2015-04-29	N	1323
Fd-00567	F	N	2011-09-14	2015-05-01	N	1325
Fd-00568	F	Y	2007-10-09	2015-06-06	N	2797
Fd-00569	F	N	2014-04-04	2015-06-06	N	428
Fd-00570	F	N	2013-05-11	2015-06-06	Y	756	kfr
Fd-00571	M	N	2013-01-24	2015-06-06	Y	863	kfr
Fd-00572	M	N	2013-12-14	2015-06-06	Y	539	kfr
Fd-00573	M	N	2013-12-14	2015-06-06	Y	539	kfr
Fd-00574	M	N	2013-12-14	2015-06-06	Y	539	kfr
Fd-00575	M	N	2013-12-14	2015-06-06	Y	539	kfr
Fd-00576	M	N	2013-08-29	2015-06-06	Y	646	kfr
Fd-00577	F	N	2013-08-29	2015-06-06	Y	646	kfr
Fd-00578	F	N	2012-06-29	2015-06-06	Y	1072	kfr
Fd-00579	M	N	2013-08-29	2015-06-06	Y	646	kfr
Fd-00580	M	N	2013-05-11	2015-06-06	Y	756	kfr
Fd-00581	M	N	2012-09-08	2015-06-06	Y	1001	kfr
Fd-00582	M	N	2012-09-08	2015-06-06	Y	1001	kfr
Fd-00583	F	N	2013-05-11	2015-06-06	Y	756	kfr
Fd-00584	M	N	2014-07-21	2015-06-06	Y	320	kfr
Fd-00585	M	N	2014-04-04	2015-06-06	Y	428	kfr
Fd-00586	F	N	2014-07-21	2015-06-06	Y	320	kfr
Fd-00587	F	N	2014-07-21	2015-06-06	Y	320	kfr
Fd-00588	F	N	2014-04-04	2015-06-06	Y	428	kfr
Fd-00589	F	N	2014-07-21	2015-06-06	Y	320	kfr
Fd-00590	F	N	2015-02-20	2015-06-06	Y	106	kfr
Fd-00591	F	N	2015-02-20	2015-06-06	Y	106	kfr
Fd-00592	M	N	2014-11-06	2015-06-06	Y	212	kfr
Fd-00593	M	N	2011-01-09	2015-06-06	Y	1609	kfr
Fd-00594	M	N	2010-09-23	2015-06-06	Y	1717	kfr
Fd-00595	F	N	2011-01-09	2015-06-06	Y	1609	kfr
Fd-00596	M	N	2011-04-26	2015-06-06	Y	1502	kfr
Fd-00597	F	N	2011-08-09	2015-06-06	Y	1397	kfr
Fd-00598	F	N	2011-08-09	2015-06-06	Y	1397	kfr
Fd-00599	F	N	2011-08-09	2015-06-06	Y	1397	kfr
Fd-00600	M	N	2011-04-26	2015-06-06	Y	1502	kfr
Fd-00601	M	N	2011-08-09	2015-06-06	Y	1397	kfr
Fd-00602	F	N	2011-04-26	2015-06-06	Y	1502	kfr
Fd-00603	M	N	2012-03-09	2015-06-06	Y	1184	kfr
Fd-00604	M	N	2012-03-09	2015-06-06	Y	1184	kfr
Fd-00605	M	N	2012-03-09	2015-06-06	Y	1184	kfr
Fd-00606	F	N	2011-11-27	2015-06-06	Y	1287	kfr
Fd-00607	M	N	2011-11-27	2015-06-06	Y	1287	kfr
Fd-00608	M	N	2012-03-09	2015-06-06	Y	1184	kfr
Fd-00609	F	N	2010-07-05	2015-06-08	Y	1799	kfr
Fd-00610	F	N	2012-11-09	2015-08-27	N	1021
Fd-00611	F	N	2012-08-19	2015-12-15	N	1213
Fd-00612	M	N	2012-04-15	2016-01-30	N	1385
Fd-00613	M	N	2011-09-07	2016-04-23	N	1690
Fd-00614	F	N	2013-02-25	2016-04-23	N	1153
Fd-00615	M	N	2012-04-15	2016-06-02	N	1509	euthanized for illness
Fd-00616	F	N	2011-02-13	2016-07-02	N	1966	euthanized for fighting
Fd-00617	F	N	2011-05-26	2016-07-15	Y	1877	kfr
Fd-00618	F	N	2012-08-01	2016-07-20	N	1449
Fd-00619	M	N	2014-05-10	2016-09-03	N	847	euthanized for illness
Fd-00620	M	Y	2009-06-12	2016-09-13	N	2650
Fd-00621	F	Y	2011-12-21	2016-09-21	N	1736	euthanized for fighting
Fd-00622	F	Y	2008-11-13	2016-09-21	N	2869
Fd-00623	M	Y	2009-01-20	2016-09-21	N	2801
Fd-00624	F	N	2010-11-21	2017-03-31	Y	2322	kfr
Fd-00625	F	N	2011-01-31	2017-07-20	Y	2362	kfr
Fd-00626	M	Y	2012-05-16	2017-08-01	N	1903
Fd-00627	M	N	2015-08-21	2017-08-21	N	731
Fd-00628	F	N	2011-05-31	2017-11-03	Y	2348	kfr
Fd-00629	F	N	2011-09-20	2017-11-03	Y	2236	kfr
Fd-00630	F	Y	2009-08-11	2017-11-05	N	3008
Fd-00631	M	N	2012-08-19	2017-11-15	Y	1914	kfr
Fd-00632	M	N	2012-12-19	2017-11-15	Y	1792	kfr
Fd-00633	F	N	2015-10-15	2017-11-15	Y	762	kfr
Fd-00634	F	N	2012-04-04	2017-11-15	Y	2051	kfr
Fd-00635	F	N	2012-12-19	2017-11-15	Y	1792	kfr
Fd-00636	F	N	2011-09-20	2017-11-15	Y	2248	kfr
Fd-00637	F	N	2015-04-03	2017-12-09	N	981
Fd-00638	F	N	2009-12-08	2017-12-15	N	2929	euthanized for illness
Fd-00639	M	N	2009-09-17	2018-01-31	Y	3058	kfr
Fd-00640	M	N	2010-11-21	2018-01-31	Y	2628	kfr
Fd-00641	M	N	2015-06-26	2018-01-31	Y	950	kfr
Fd-00642	M	N	2015-10-15	2018-01-31	Y	839	kfr
Fd-00643	M	N	2009-06-04	2018-01-31	Y	3163	kfr
Fd-00644	F	N	2014-06-11	2018-04-20	N	1409	euthanized for illness
Fd-00645	M	Y	2008-05-28	2018-04-28	N	3622
Fd-00646	F	N	2014-03-17	2018-06-14	Y	1550	kfr
Fd-00647	F	N	2011-09-14	2018-06-14	Y	2465	kfr
Fd-00648	M	N	2014-03-17	2018-09-25	Y	1653	kfr
Fd-00649	F	N	2014-07-02	2018-09-25	Y	1546	kfr
Fd-00650	M	N	2010-07-05	2018-09-25	Y	3004	kfr
Fd-00651	M	N	2010-07-05	2018-09-25	Y	3004	kfr
Fd-00652	M	N	2011-02-07	2018-09-25	Y	2787	kfr
Fd-00653	M	N	2011-02-07	2018-09-25	Y	2787	kfr
Fd-00654	F	N	2011-02-07	2018-09-25	Y	2787	kfr
Fd-00655	F	N	2011-05-26	2018-09-25	Y	2679	kfr
Fd-00656	M	N	2011-05-26	2018-09-25	Y	2679	kfr
Fd-00657	M	N	2011-05-26	2018-09-25	Y	2679	kfr
Fd-00658	F	N	2011-09-14	2018-09-25	Y	2568	kfr
Fd-00659	F	N	2011-05-26	2018-09-25	Y	2679	kfr
Fd-00660	M	N	2011-09-14	2018-09-25	Y	2568	kfr
Fd-00661	M	N	2012-04-16	2018-09-25	Y	2353	kfr
Fd-00662	M	N	2012-04-16	2018-09-25	Y	2353	kfr
Fd-00663	M	N	2012-01-01	2018-09-25	Y	2459	kfr
Fd-00664	F	N	2012-01-01	2018-09-25	Y	2459	kfr
Fd-00665	M	N	2012-01-01	2018-09-25	Y	2459	kfr
Fd-00666	F	N	2009-01-03	2018-09-26	Y	3553	kfr
Fd-00667	F	N	2010-08-06	2018-09-26	Y	2973	kfr
Fd-00668	F	N	2011-03-10	2018-09-26	Y	2757	kfr
Fd-00669	F	N	2011-03-10	2018-09-26	Y	2757	kfr
Fd-00670	F	N	2011-06-29	2018-09-26	Y	2646	kfr
Fd-00671	F	N	2010-11-21	2018-09-26	Y	2866	kfr
Fd-00672	F	N	2010-11-21	2018-09-26	Y	2866	kfr
Fd-00673	M	N	2012-01-27	2018-09-26	Y	2434	kfr
Fd-00674	F	N	2012-01-27	2018-09-26	Y	2434	kfr
Fd-00675	M	N	2012-08-01	2018-09-26	Y	2247	kfr
Fd-00676	F	N	2013-06-25	2018-09-26	Y	1919	kfr
Fd-00677	F	N	2013-03-07	2018-09-26	Y	2029	kfr
Fd-00678	M	N	2014-05-19	2018-09-26	Y	1591	kfr
Fd-00679	M	N	2014-05-19	2018-09-26	Y	1591	kfr
Fd-00680	M	N	2015-04-17	2018-09-26	Y	1258	kfr
Fd-00681	F	N	2009-05-20	2018-09-26	Y	3416	kfr
Fd-00682	M	N	2012-08-01	2018-09-26	Y	2247	kfr
Fd-00683	M	N	2017-05-28	2018-09-26	Y	486	kfr
Fd-00684	F	N	2009-01-19	2018-09-26	Y	3537	kfr
Fd-00685	F	N	2015-08-21	2018-09-26	Y	1132	kfr
Fd-00686	F	N	2010-10-21	2018-09-26	Y	2897	kfr
Fd-00687	F	Y	2011-05-04	2019-01-26	N	2824
Fd-00688	F	N	2014-09-28	2019-01-26	N	1581
Fd-00689	F	N	2015-01-20	2019-01-26	N	1467
Fd-00690	M	N	2017-05-28	2019-05-21	Y	723	kfr
Fd-00691	M	N	2015-01-20	2019-05-23	Y	1584	kfr
Fd-00692	F	N	2015-03-03	2019-05-23	Y	1542	kfr
Fd-00693	F	N	2015-03-03	2019-05-23	Y	1542	kfr
Fd-00694	M	N	2017-06-13	2019-06-21	Y	738	kfr
Fd-00695	M	N	2017-06-13	2019-06-21	Y	738	kfr
Fd-00696	M	Y	2009-08-11	2019-10-05	N	3707
Fd-00697	F	N	2017-02-22	2019-11-12	N	993
Fd-00698	F	Y	2016-10-16	2020-04-19	N	1281
Fd-00699	F	N	2016-05-18	2020-06-30	N	1504
Fd-00700	F	N	2010-03-16	2020-07-05	N	3764
Fd-00701	M	N	2011-02-09	2020-10-22	N	3543
Fd-00702	F	N	2013-02-25	2021-02-05	N	2902	euthanized for fighting
